# Supplementary material for: Pan-cancer analysis of whole genomes
Source: Nature. 2020 Feb 5;578(7793):82–93. doi: 10.1038/s41586-020-1969-6 (PMC7025898; doi:10.1038/s41586-020-1969-6)
Supplement: Supplementary file 3 — This zipped file contains Supplementary Tables 1-21 and a Supplementary Table Guide [file 41586_2020_1969_MOESM3_ESM.zip]

Archive with 28 entries (28 files):
- supplementary Tables/~$18-07-10397B-Supplementary Table 10.docx
- supplementary Tables/~$18-07-10397B-Supplementary Table 12.docx
- supplementary Tables/~$18-07-10397B-Supplementary Table 13.docx
- supplementary Tables/~$18-07-10397B-Supplementary Table 14.docx
- supplementary Tables/~$18-07-10397B-Supplementary Table 16.docx
- supplementary Tables/~$PPLEMENTARY TABLE GUIDE.docx
- supplementary Tables/Supplementary Table 1.xlsx
- supplementary Tables/Supplementary Table 10.xlsx
- supplementary Tables/Supplementary Table 11.docx
- supplementary Tables/Supplementary Table 12.xlsx
- supplementary Tables/Supplementary Table 13.docx
- supplementary Tables/Supplementary Table 14.docx
- supplementary Tables/Supplementary Table 15.docx
- supplementary Tables/Supplementary Table 16.docx
- supplementary Tables/Supplementary Table 17.docx
- supplementary Tables/Supplementary Table 18.docx
- supplementary Tables/Supplementary Table 19.docx
- supplementary Tables/Supplementary Table 2.docx
- supplementary Tables/Supplementary Table 20.docx
- supplementary Tables/Supplementary Table 21.docx
- supplementary Tables/Supplementary Table 3.docx
- supplementary Tables/Supplementary Table 4.docx
- supplementary Tables/Supplementary Table 5.xlsx
- supplementary Tables/Supplementary Table 6.xlsx
- supplementary Tables/Supplementary Table 7.xlsx
- supplementary Tables/Supplementary Table 8.docx
- supplementary Tables/Supplementary Table 9.xlsx
- supplementary Tables/SUPPLEMENTARY TABLE GUIDE.pdf
