# Supplementary material for: Pan-cancer analysis of whole genomes
Source: Nature. 2020 Feb 5;578(7793):82–93. doi: 10.1038/s41586-020-1969-6 (PMC7025898; doi:10.1038/s41586-020-1969-6)
Supplement: Supplementary file 3 — This zipped file contains Supplementary Tables 1-21 and a Supplementary Table Guide [file 41586_2020_1969_MOESM3_ESM.zip › supplementary Tables/Supplementary Table 1.xlsx]

## Sheet: Supplementary Table 1
Supplementary Table 1. Sample, demographic and basic mutation data for the 2,583 white-listed donors in the PCAWG data-set
tumour_specimen_aliquot_id	normal_specimen_aliquot_id	icgc_donor_id	icgc_sample_id	icgc_specimen_id	dcc_specimen_type	project_code	gender	age	organ_system	histology_abbreviation	histology_tier1	histology_tier2	histology_tier3	histology_tier4	tumour_histological_code	tumour_histological_type	SV.events	ancestry_afr	ancestry_asn	ancestry_amr	ancestry_san	ancestry_eur	ancestry_primary	ancestry_primary_contribution	Coding.SNVs	Non.coding.SNVs	Coding.MNVs	Non.coding.MNVs	Coding.Indels	Non.coding.Indels	CNA.events..do_not_use.	Retrotransposon.insertions	Mitochondrial.mutations	icgc_specimen_id.1	project_code.1	submitted_specimen_id	submitted_sample_id	tcga_specimen_uuid	icgc_sample_id.1	tcga_sample_uuid	donor_unique_id	icgc_donor_id.1	submitted_donor_id	tcga_donor_uuid	tumour_stage	tumour_grade	percentage_cellularity	level_of_cellularity	tcga_expert_re.review
0009b464-b376-4fbc-8a56-da538269a02f	5ef2ed4d-464e-4a51-95e0-401d9ae7be86	DO46416	SA505245	SP101724	Recurrent tumour - other	OV-AU	female	54	OVARY	Ovary-AdenoCA	MESODERM	Ovary	Adenocarcinoma	Adenocarcinoma	8140/3	Adenocarcinoma, NOS	333	0.00132118	0.0001	0.0001	0.0001	0.998379	EUR	0.998379	128	15145	0	225	3	667	783	7	3	SP101724	OV-AU	AOCS-117-13	AOCS-117-3-3		SA505245		OV-AU::AOCS-117	DO46416	AOCS-117				99	>81%
003819bc-c415-4e76-887c-931d60ed39e7	9a1c7950-69c9-4f27-800c-8bd834bc3d08	DO36062	SA413814	SP79365	Primary tumour - solid tissue	PBCA-DE	female	4	BRAIN, & CRANIAL NERVES, & SPINAL CORD, (EXCL. VENTRICLE, CEREBELLUM)	CNS-PiloAstro	NEURAL_CREST	CNS	Non-diffuse glioma	Pilocytic astrocytoma	9421/1	Pilocytic astrocytoma	2	0.0001	0.0001	0.0137475	0.054412	0.93164	EUR	0.93164	2	102	0	0	0	11	91	0	0	SP79365	PBCA-DE	ICGC_PA107	ICGC_PA107		SA413814		PBCA-DE::ICGC_PA107	DO36062	ICGC_PA107		N/A	1	NA
0040b1b6-b07a-4b6e-90ef-133523eaf412	64d942b9-eb38-4c98-8999-4b682377ee85	DO45049	SA501385	SP98853	Primary tumour - solid tissue	LINC-JP	male	73	LIVER	Liver-HCC	ENDODERM	Liver	Hepatocellular carcinoma	Hepatocellular carcinoma	8170/3	Hepatocellular carcinoma, NOS	44	0.0001	0.9996	0.0001	0.0001	0.0001	ASN	0.9996	200	14556	3	132	12	920	188	0	8	SP98853	LINC-JP	HX17T	HX17T		SA501385		LINC-JP::HX17	DO45049	HX17			G2	NA
00493087-9d9d-40ca-86d5-936f1b951c93	d5dfac45-4aff-481d-9117-807ed47b7b10	DO22145	SA262459	SP47708	Primary tumour - solid tissue	LGG-US	female	47	BRAIN, & CRANIAL NERVES, & SPINAL CORD, (EXCL. VENTRICLE, CEREBELLUM)	CNS-Oligo	NEURAL_CREST	CNS	Diffuse glioma	Oligodendroglioma	9450/3	Oligodendroglioma, NOS	8	0.0001	0.0001	0.0001	0.0001	0.9996	EUR	0.9996	26	2510	0	1	1	240	104	0	2	SP47708	LGG-US	TCGA-EZ-7264-01A	TCGA-EZ-7264-01A-11D-2024-08	eecba415-5517-4265-8944-07aacbc679fb	SA262459	00493087-9d9d-40ca-86d5-936f1b951c93	LGG-US::fc3b7596-f515-446f-81db-fed0154ca2c5	DO22145	TCGA-EZ-7264	fc3b7596-f515-446f-81db-fed0154ca2c5			85	85-85
00508f2b-36bf-44fc-b66b-97e1f3e40bfa	a3cc9015-6131-417c-8b71-e6028a4646bd	DO48578	SA514933	SP106808	Primary tumour - solid tissue	PAEN-AU	female	59	PANCREAS	Panc-Endocrine	ENDODERM	Pancreas	Neuroendocrine tumor	Neoroendocrine carcinoma	8246/3	Neuroendocrine carcinoma	148	0.0001	0.0001	0.0001	0.0001	0.9996	EUR	0.9996	28	2140	0	3	7	147	380	0	5	SP106808	PAEN-AU	8068611	8068611		SA514933		PAEN-AU::ICGC_0498	DO48578	ICGC_0498		T2N1MX	2 - Moderately differentiated	94	>81%
005794f1-5a87-45b5-9811-83ddf6924568	de0f9970-5c92-4643-9b39-7e6c9d996579	DO46853	SA507246	SP102816	Primary tumour - solid tissue	RECA-EU	female	62	KIDNEY	Kidney-RCC	MESODERM	Kidney	Renal cell carcinoma (proximal tubules)	Adenocarcinoma, clear cell type	8310/3	Clear cell adenocarcinoma, NOS	17	0.0001	0.0001	0.0001	0.151226	0.848475	EUR	0.848475	66	5006	0	70	7	703	120	0	5	SP102816	RECA-EU	C0014T	C0014T		SA507246		RECA-EU::C0014	DO46853	C0014			1	NA	61-80%
005e85a3-3571-462d-8dc9-2babfc7ace21	4a979161-289c-4278-b0a7-8d7574f0837b	DO52532	SA541792	SP116296	Primary tumour - solid tissue	EOPC-DE	male	50	PROSTATE GLAND	Prost-AdenoCA	ENDODERM	Prostate	Adenocarcinoma	Adenocarcinoma	8140/3	Adenocarcinoma, NOS	35	0.00573379	0.012311	0.0001	0.0001	0.981755	EUR	0.981755	15	1311	1	5	0	71	153	0	4	SP116296	EOPC-DE	EOPC-057_tumor_01	EOPC-057_tumor_01		SA541792		EOPC-DE::EOPC-057	DO52532	EOPC-057		T2cN0	3+4	NA
007aab66-2f07-459d-8952-3041d6ea24a8	ae3bdd94-c5b3-4d12-9b54-00ad13bdd3a2	DO38966	SA448931	SP85623	Primary tumour - solid tissue	THCA-US	female	44	THYROID GLAND	Thy-AdenoCA	ENDODERM	Thyroid	Adenocarcinoma	Adenocarcinoma, classical type	8050/3	Papillary carcinoma, NOS	5	0.00252619	0.0001	0.0001	0.0170582	0.980216	EUR	0.980216	7	744	1	1	0	68	94	2	0	SP85623	THCA-US	TCGA-DJ-A2Q1-01A	TCGA-DJ-A2Q1-01A-22D-A19J-08	d1361cb2-6758-4a8c-ae97-8ad5192572fc	SA448931	007aab66-2f07-459d-8952-3041d6ea24a8	THCA-US::e35b2928-8784-45d0-a71a-a2df161542fa	DO38966	TCGA-DJ-A2Q1	e35b2928-8784-45d0-a71a-a2df161542fa			NA
008aef39-0c97-48ce-9dfd-f12d67116c59	c9e583a0-efcc-48ed-837b-190fec45df0e	DO51064	SA530466	SP112815	Primary tumour - solid tissue	PRAD-CA	male	70	PROSTATE GLAND	Prost-AdenoCA	ENDODERM	Prostate	Adenocarcinoma	Adenocarcinoma	8140/3	Adenocarcinoma, NOS	84	0.881013	0.0001	0.0001	0.0330287	0.0857584	AFR	0.881013	38	3209	0	8	2	329	269	7	1	SP112815	PRAD-CA	CPCG0128-F1	CPCG0128-F1		SA530466		PRAD-CA::CPCG0128	DO51064	CPCG0128		T1c	3+4	NA
008bad10-d41b-4bbb-86fa-9976ecea46b1	9f12233f-d1ed-4741-9a9d-8d6ed084f891	DO51056	SA530450	SP112799	Primary tumour - solid tissue	PRAD-CA	male	68	PROSTATE GLAND	Prost-AdenoCA	ENDODERM	Prostate	Adenocarcinoma	Adenocarcinoma	8140/3	Adenocarcinoma, NOS	66	0.0001	0.0001	0.0001	0.0189338	0.980766	EUR	0.980766	23	2370	0	7	1	156	269	0	2	SP112799	PRAD-CA	CPCG0095-F1	CPCG0095-F1		SA530450		PRAD-CA::CPCG0095	DO51056	CPCG0095		T2a	4+3	NA
00aa769d-622c-433e-8a8a-63fb5c41ea42	ddfe45b0-0c9b-4b7f-9fb3-17715d85a63d	DO10172	SA112902	SP22031	Primary tumour - solid tissue	COAD-US	male	31	LARGE INTESTINE, (EXCL. APPENDIX)	ColoRect-AdenoCA	ENDODERM	Colon/Rectum	Adenocarcinoma	Adenocarcinoma	8140/3	Adenocarcinoma, NOS	7	0.814993	0.0455351	0.0001	0.0001	0.139272	AFR	0.814993	1378	232853	0	52	4	3511	97	2	3	SP22031	COAD-US	TCGA-A6-6141-01A	TCGA-A6-6141-01A-11D-1771-10	d67fc406-7974-433e-896d-57197eced52b	SA112902	00aa769d-622c-433e-8a8a-63fb5c41ea42	COAD-US::58facedb-fcb8-4ecf-8338-2bfa4947acef	DO10172	TCGA-A6-6141	58facedb-fcb8-4ecf-8338-2bfa4947acef			75	50-75
00b9d0e6-69dc-4345-bffd-ce32880c8eef	26fbf089-ef27-4cfc-9838-b2cafbb85d87	DO27821	SA320998	SP59388	Primary tumour - lymph node	MALY-DE	male	10	LYMPH NODES	Lymph-BNHL	MESODERM	Lymphoid	Mature B-cell lymphoma	Burkitt lymphoma	9687/3	Burkitt lymphoma, NOS	4	0.0001	0.0001	0.0001	0.0001	0.9996	EUR	0.9996	41	3972	0	18	7	374	100	0	0	SP59388	MALY-DE	tumor_4177856	tumor_4177856		SA320998		MALY-DE::4177856	DO27821	4177856		unknown	unknown	90
00bf0350-8c7c-4b9e-8143-13ea2dc1122f	b4a2213c-45bb-4769-8dc6-d4a158425bec	DO17323	SA235957	SP36498	Primary tumour - solid tissue	KIRC-US	male	49	KIDNEY	Kidney-RCC	MESODERM	Kidney	Renal cell carcinoma (proximal tubules)	Adenocarcinoma, clear cell type	8310/3	Clear cell adenocarcinoma, NOS	29	0.0001	0.0001	0.0001	0.0001	0.9996	EUR	0.9996	68	5087	1	82	8	681	146	0	14	SP36498	KIRC-US	TCGA-A3-3387-01A	TCGA-A3-3387-01A-01D-2102-10	413ed4fa-013a-4751-8f74-d54f6cf992c9	SA235957	00bf0350-8c7c-4b9e-8143-13ea2dc1122f	KIRC-US::9dc7812b-c7a2-4de4-bf6d-4c7261384a62	DO17323	TCGA-A3-3387	9dc7812b-c7a2-4de4-bf6d-4c7261384a62			60	65-60
00c27940-c623-11e3-bf01-24c6515278c0	006592d4-c623-11e3-bf01-24c6515278c0	DO48701	SA515302	SP107047	Primary tumour - solid tissue	LIRI-JP	male	78	LIVER	Liver-HCC	ENDODERM	Liver	Hepatocellular carcinoma	Hepatocellular carcinoma	8170/3	Hepatocellular carcinoma, NOS	103	0.0001	0.9996	0.0001	0.0001	0.0001	ASN	0.9996	121	15977	4	297	8	801	324	0	6	SP107047	LIRI-JP	RK175_C01	RK175_C01		SA515302		LIRI-JP::RK175	DO48701	RK175		2	II-III	95
00db1b95-8ca3-4cc4-bb46-6b8c8019a7c7	d7e5031b-885a-4736-b4db-4fc55b5a1372	DO46847	SA507225	SP102795	Primary tumour - solid tissue	RECA-EU	female	57	KIDNEY	Kidney-RCC	MESODERM	Kidney	Renal cell carcinoma (proximal tubules)	Adenocarcinoma, clear cell type	8310/3	Clear cell adenocarcinoma, NOS	49	0.000100001	0.0241412	0.0303823	0.00171157	0.943665	EUR	0.943665	93	9166	2	105	15	1480	205	0	7	SP102795	RECA-EU	C0012T	C0012T		SA507225		RECA-EU::C0012	DO46847	C0012			2	NA	61-80%
00db4dc2-3ec7-4ff9-9233-d69c8c8a607f	8313a88b-caf0-4c11-adcf-090f26f94b23	DO43338	SA475881	SP94588	Primary tumour - solid tissue	UCEC-US	female	77	UTERUS, NOS	Uterus-AdenoCA	MESODERM	Uterus	Adenocarcinoma	Serous cystadenocarcinoma	8441/3	Serous cystadenocarcinoma, NOS	312	0.0001	0.0001	0.0001	0.0001	0.9996	EUR	0.9996	84	7182	0	29	3	531	1583	74	2	SP94588	UCEC-US	TCGA-AX-A1C8-01A	TCGA-AX-A1C8-01A-11D-A135-09	83e4dfb0-f240-476b-bc25-f9f52c960af5	SA475881	00db4dc2-3ec7-4ff9-9233-d69c8c8a607f	UCEC-US::bad34c92-1e64-4187-a0b4-061105fd13ba	DO43338	TCGA-AX-A1C8	bad34c92-1e64-4187-a0b4-061105fd13ba			80	80
01658141-8398-4585-9f0f-8355dd9b0604	503baeb5-d5d6-46df-8695-c5e0f274c49c	DO3614	SA17443	SP7692	Primary tumour - solid tissue	BRCA-US	female	62	BREAST	Breast-AdenoCA	ECTODERM	Breast	Adenocarcinoma	Infiltrating duct carcinoma	8500/3	Infiltrating duct carcinoma, NOS	427	0.0001	0.0804496	0.0001	0.0335781	0.885772	EUR	0.885772	251	21727	0	41	5	844	1214	3	5	SP7692	BRCA-US	TCGA-A2-A0EY-01A	TCGA-A2-A0EY-01A-11D-A19H-09	2a3e4dbb-aaff-4b14-bbed-f2d7cf0f8fa3	SA17443	01658141-8398-4585-9f0f-8355dd9b0604	BRCA-US::d67cd793-2931-429a-9084-2f3c4c8be7ad	DO3614	TCGA-A2-A0EY	d67cd793-2931-429a-9084-2f3c4c8be7ad			85	85-85	IDC
0168a2a6-c3af-4d58-a51c-d33f0fc7876d	95ead069-a364-457a-b28f-6404bba79e98	DO46973	SA507536	SP103197	Primary tumour - solid tissue	RECA-EU	male	78	KIDNEY	Kidney-RCC	MESODERM	Kidney	Renal cell carcinoma (proximal tubules)	Adenocarcinoma, clear cell type	8310/3	Clear cell adenocarcinoma, NOS	4	0.00535236	0.00660643	0.0001	0.0001	0.987841	EUR	0.987841	83	7208	0	109	12	870	109	0	4	SP103197	RECA-EU	C0071T	C0071T		SA507536		RECA-EU::C0071	DO46973	C0071		T1bN0M1	2	NA	61-80%
0176cf1d-0760-4769-a493-277f4bb7585e	1f8820d1-4a97-41b7-a4d8-be832c9e0575	DO23838	SA287592	SP50827	Primary tumour - solid tissue	LUAD-US	male	76	LUNG & BRONCHUS	Lung-AdenoCA	ENDODERM	Lung	Adenocarcinoma	Adenocarcinoma, invasive	8255/3	Adenocarcinoma with mixed subtypes	84	0.0001	0.0001	0.0001	0.0001	0.9996	EUR	0.9996	306	39853	4	773	11	1917	274	7	8	SP50827	LUAD-US	TCGA-05-4396-01A	TCGA-05-4396-01A-21D-1855-08	4d85772b-287e-4790-b1e8-cd1c0e88ad48	SA287592	0176cf1d-0760-4769-a493-277f4bb7585e	LUAD-US::9f81c602-8afa-4588-b0b6-6e5a1a128d5a	DO23838	TCGA-05-4396	9f81c602-8afa-4588-b0b6-6e5a1a128d5a			75	75-75	Papillary predominant Adc
0192d529-7340-45d8-a5f0-249cbb11ca19	12e7e0e3-0619-4659-ac66-f999415ad396	DO36283	SA415950	SP80037	Primary tumour - solid tissue	PRAD-US	male	46	PROSTATE GLAND	Prost-AdenoCA	ENDODERM	Prostate	Adenocarcinoma	Adenocarcinoma	8550/3	Acinar cell carcinoma	133	0.000100001	0.0001	0.00507577	0.0001	0.994624	EUR	0.994624	33	2795	0	7	1	309	377	3	3	SP80037	PRAD-US	TCGA-HC-7744-01A	TCGA-HC-7744-01A-11D-2114-08	41e0d8f7-e104-43c4-b3bb-fd0b5cb3c7b2	SA415950	0192d529-7340-45d8-a5f0-249cbb11ca19	PRAD-US::f6381367-142c-45d0-92b3-c1727d1813ce	DO36283	TCGA-HC-7744	f6381367-142c-45d0-92b3-c1727d1813ce			60	60
01b0848c-ae36-4ade-a3da-d297b003c99f	f49e46c1-1b98-450d-8f0a-58ab42009e28	DO51493	SA533726	SP116965	Primary tumour - other	PACA-CA	female	52	PANCREAS	Panc-AdenoCA	ENDODERM	Pancreas	Adenocarcinoma	Adenocarcinoma	8140/3		382	0.0124735	0.000100001	0.0001	0.112027	0.8753	EUR	0.8753	295	32177	1	254	20	2329	859	6	6	SP116965	PACA-CA	PCSI_0261_Pa_P_526	PCSI_0261_Pa_P_526		SA533726		PACA-CA::PCSI_0261	DO51493	PCSI_0261				NA
01c8e465-2b4e-4519-bdef-c3ac06b43eeb	7fc3edab-d449-40be-9608-088bc4279a12	DO46785	SA506713	SP102617	Primary tumour - solid tissue	PAEN-AU	male	59	PANCREAS	Panc-Endocrine	ENDODERM	Pancreas	Neuroendocrine tumor	Neoroendocrine carcinoma	8246/3	Neuroendocrine carcinoma	10	0.00277305	0.996927	0.0001	0.0001	0.0001	ASN	0.996927	26	4036	0	15	1	165	121	1	8	SP102617	PAEN-AU	8057646	8057646		SA506713		PAEN-AU::ICGC_0456	DO46785	ICGC_0456		T2N0Mx	1 - Well differentiated	92	>81%
01dc6872-c623-11e3-bf01-24c6515278c0	016c90c4-c623-11e3-bf01-24c6515278c0	DO48703	SA515305	SP107050	Primary tumour - solid tissue	LIRI-JP	male	64	LIVER	Liver-HCC	ENDODERM	Liver	Hepatocellular carcinoma	Hepatocellular carcinoma	8170/3	Hepatocellular carcinoma, NOS	94	0.0001	0.9996	0.0001	0.0001	0.0001	ASN	0.9996	66	9598	0	33	2	533	339	0	9	SP107050	LIRI-JP	RK176_C01	RK176_C01		SA515305		LIRI-JP::RK176	DO48703	RK176		2	II-I	95
01df36af-3617-40fc-9892-f54ce433cf71	cdf90cbf-a145-47e2-b88a-79d86bf6ca5c	DO46581	SA505781	SP102103	Primary tumour - solid tissue	OV-AU	female	66	OVARY	Ovary-AdenoCA	MESODERM	Ovary	Adenocarcinoma	Serous cystadenocarcinoma	8441/3	Serous cystadenocarcinoma, NOS	152	0.0001	0.0001	0.0001	0.0001	0.9996	EUR	0.9996	45	5607	0	21	3	293	611	14	3	SP102103	OV-AU	AOCS-163-1	AOCS-163-1-4		SA505781		OV-AU::AOCS-163	DO46581	AOCS-163		III	3	88	>81%
02078f77-2b35-4fa3-ab02-2c017181295e	fd5cf101-efb5-43a1-bd36-78b5441a2ed7	DO35934	SA413642	SP79237	Primary tumour - solid tissue	PBCA-DE	female	9	BRAIN, & CRANIAL NERVES, & SPINAL CORD, (EXCL. VENTRICLE, CEREBELLUM)	CNS-PiloAstro	NEURAL_CREST	CNS	Non-diffuse glioma	Pilocytic astrocytoma	9421/1	Pilocytic astrocytoma	1	0.0001	0.0160528	0.0001	0.0117759	0.971971	EUR	0.971971	2	217	0	0	0	11	88	0	0	SP79237	PBCA-DE	ICGC_PA39	ICGC_PA39		SA413642		PBCA-DE::ICGC_PA39	DO35934	ICGC_PA39		N/A	1	NA
020fab36-c7de-4933-b2bf-dc7b019a1326	b9542378-b8c6-4c0a-a0db-456396a45554	DO23584	SA275986	SP50263	Primary tumour - solid tissue	LUAD-US	female	62	LUNG & BRONCHUS	Lung-AdenoCA	ENDODERM	Lung	Adenocarcinoma	Adenocarcinoma, invasive	8140/3	Adenocarcinoma, NOS	229	0.0166301	0.0001	0.0001	0.0001	0.98307	EUR	0.98307	94	10219	0	60	4	516	576	0	4	SP50263	LUAD-US	TCGA-91-6847-01A	TCGA-91-6847-01A-11D-1945-08	96a05d4b-3731-4b98-b38f-a6b33cd6ed96	SA275986	020fab36-c7de-4933-b2bf-dc7b019a1326	LUAD-US::97831d28-ab41-4c18-bfc2-c4c6bc757d13	DO23584	TCGA-91-6847	97831d28-ab41-4c18-bfc2-c4c6bc757d13			65	70-65	Acinar predominant Adc
0250e6f7-2538-4d1f-a8ff-ca34a7057dde	68bc7c95-a345-4a56-8ef2-83d99ba48256	DO50332	SA528816	SP111006	Primary tumour - solid tissue	ESAD-UK	male	78	ESOPHAGUS	Eso-AdenoCA	ENDODERM	Esophagus	Adenocarcinoma	Adenocarcinoma	8140/3	Adenocarcinoma, NOS	142	0.0001	0.0001	0.0001	0.0001	0.9996	EUR	0.9996	238	30456	0	132	8	2611	469	41	4	SP111006	ESAD-UK	Cou1-091-13072011-B	LP6007542-DNA_A01		SA528816		ESAD-UK::OCCAMS-AH-048	DO50332	OCCAMS-AH-048		3b	3	NA
02706819-bcab-4c49-a569-a4a8c60db1c0	fce2deeb-a236-4cf4-879d-fc2e2895e40d	DO36159	SA413920	SP79462	Primary tumour - solid tissue	PBCA-DE	male	7	BRAIN, & CRANIAL NERVES, & SPINAL CORD, (EXCL. VENTRICLE, CEREBELLUM)	CNS-PiloAstro	NEURAL_CREST	CNS	Non-diffuse glioma	Pilocytic astrocytoma	9421/1	Pilocytic astrocytoma	2	0.0001	0.0001	0.0353422	0.0444463	0.920012	EUR	0.920012	2	84	0	0	0	13	93	1	0	SP79462	PBCA-DE	ICGC_PA162	ICGC_PA162		SA413920		PBCA-DE::ICGC_PA162	DO36159	ICGC_PA162		N/A	1	NA
02917220-6a7a-46a1-8656-907e96bef88e	5387c9ba-ebb0-410d-bf97-f1676a699582	DO52667	SA542096	SP116649	Primary tumour - lymph node	MALY-DE	male	73	LYMPH NODES	Lymph-BNHL	MESODERM	Lymphoid	Mature B-cell lymphoma	Follicular lymphoma	9695/3	Follicular lymphoma, grade 1	11	0.0001	0.0001	0.0001	0.00948212	0.990218	EUR	0.990218	118	22937	0	93	2	1021	111	0	0	SP116649	MALY-DE	tumor_4199996	tumor_4199996		SA542096		MALY-DE::4199996	DO52667	4199996		unknown	FL grade I	65
0292a46f-a282-4b7f-a7d6-ac55cc7324fb	a98a906f-52bd-456f-b30e-9e2f50d08569	DO35898	SA413594	SP79201	Primary tumour - solid tissue	PBCA-DE	female	15	BRAIN, & CRANIAL NERVES, & SPINAL CORD, (EXCL. VENTRICLE, CEREBELLUM)	CNS-PiloAstro	NEURAL_CREST	CNS	Non-diffuse glioma	Pilocytic astrocytoma	9421/1	Pilocytic astrocytoma	1	0.0001	0.00858739	0.021659	0.167866	0.801788	EUR	0.801788	3	278	0	1	0	22	88	0	2	SP79201	PBCA-DE	ICGC_PA21	ICGC_PA21		SA413594		PBCA-DE::ICGC_PA21	DO35898	ICGC_PA21		N/A	1	NA
02c6a893-49c5-49d1-8eb1-195021e70d52	6ccaa1aa-3906-41b8-ac89-c35adc6dfdcc	DO14686	SA203048	SP31046	Primary tumour - solid tissue	HNSC-US	male	38	GUM, FLOOR OF MOUTH, & OTHER MOUTH	Head-SCC	MESODERM	Head/Neck	Squamous cell carcinoma	Squamous cell carcinoma	8070/3	Squamous cell carcinoma, NOS	39	0.0001	0.000667791	0.0001	0.00130297	0.997829	EUR	0.997829	47	2974	1	8	3	183	172	0	6	SP31046	HNSC-US	TCGA-CR-6470-01A	TCGA-CR-6470-01A-11D-2334-08	afb7ea63-2959-4e53-95ea-7a032dcb5a8b	SA203048	02c6a893-49c5-49d1-8eb1-195021e70d52	HNSC-US::cd032ddb-55f2-4c77-8dcf-e4e630f7de6f	DO14686	TCGA-CR-6470	cd032ddb-55f2-4c77-8dcf-e4e630f7de6f			85	85
02c97e2b-914e-4afc-bf50-78f0cfbfa67b	0a527bfe-394b-431d-a4ba-f418dad8bec6	DO35184	SA412935	SP77930	Primary tumour - solid tissue	PACA-CA	male	75	PANCREAS	Panc-AdenoCA	ENDODERM	Pancreas	Adenocarcinoma	Pancreatic ductal carcinoma	8500/3	Infiltrating duct carcinoma, NOS	69	0.0001	0.0001	0.0001	0.0001	0.9996	EUR	0.9996	31	3547	0	11	4	231	228	1	1	SP77930	PACA-CA	PCSI_0098_Pa_P	PCSI_0098_Pa_P		SA412935		PACA-CA::PCSI_0098	DO35184	PCSI_0098		IIB	Well differentiated	NA
02e5c36f-5bec-45e2-a048-875653b85ca1	6a26f685-8a69-4caf-a938-f509bcbb0a04	DO34616	SA410925	SP76057	Primary tumour - solid tissue	PACA-AU	female	68	PANCREAS	Panc-AdenoCA	ENDODERM	Pancreas	Adenocarcinoma	Invasive carcinoma arising in IPMN	8453/3	Intraductal papillary-mucinous carcinoma, invasive	76	0.0001	0.997834	0.0001	0.00186606	0.0001	ASN	0.997834	59	5064	0	16	3	573	239	0	4	SP76057	PACA-AU	8057490	8057490		SA410925		PACA-AU::ICGC_0224	DO34616	ICGC_0224		T2N0MX	2 - Moderately differentiated	84	>81%
030695f6-c623-11e3-bf01-24c6515278c0	028e8160-c623-11e3-bf01-24c6515278c0	DO45269	SA501545	SP99261	Primary tumour - solid tissue	LIRI-JP	male	59	LIVER	Liver-HCC	ENDODERM	Liver	Hepatocellular carcinoma	Hepatocellular carcinoma	8170/3	Hepatocellular carcinoma, NOS	139	0.0001	0.9996	0.0001	0.0001	0.0001	ASN	0.9996	93	13051	3	126	6	598	402	24	2	SP99261	LIRI-JP	RK177_C01	RK177_C01		SA501545		LIRI-JP::RK177	DO45269	RK177		3	II-III	80
031962d6-fc7d-4c6c-9d47-ffa45997b249	73900ba6-d59d-44eb-8fe7-919ca17f004e	DO35619	SA413898	SP78816	Primary tumour - solid tissue	PBCA-DE	male	4	BRAIN, & CRANIAL NERVES, & SPINAL CORD, (EXCL. VENTRICLE, CEREBELLUM)	CNS-Medullo	NEURAL_CREST	CNS	Medulloblastoma	Medulloblastoma	9470/3	Medulloblastoma, NOS	1	0.000128019	0.0419319	0.0194273	0.0001	0.938413	EUR	0.938413	10	643	0	2	0	43	89	0	0	SP78816	PBCA-DE	ICGC_MB86	ICGC_MB86		SA413898		PBCA-DE::ICGC_MB86	DO35619	ICGC_MB86		M3	G4	NA
0332b017-17d5-4083-8fc4-9d6f8fdbbbde	8faa4b6d-6c64-4c03-bb3d-e2d33db491b0	DO12742	SA139948	SP27201	Primary tumour - solid tissue	GBM-US	male	53	BRAIN, & CRANIAL NERVES, & SPINAL CORD, (EXCL. VENTRICLE, CEREBELLUM)	CNS-GBM	NEURAL_CREST	CNS	Diffuse glioma	Glioblastoma	9440/3	Glioblastoma, NOS	90	0.59768	0.0001	0.040764	0.0001	0.361356	AFR	0.59768	63	6687	0	10	5	492	265	4	1	SP27201	GBM-US	TCGA-02-2485-01A	TCGA-02-2485-01A-01D-1494-08	5b5f7c1d-8f3d-4f35-8295-58bc3eefeab0	SA139948	0332b017-17d5-4083-8fc4-9d6f8fdbbbde	GBM-US::521ea765-1bd1-423d-a75d-091243df37a9	DO12742	TCGA-02-2485	521ea765-1bd1-423d-a75d-091243df37a9			80	80-80
0363fe2c-d765-450e-8b1a-d13a23d9af2a	11813d60-9858-4277-ab6d-d4bea576d0e6	DO46781	SA506701	SP102605	Primary tumour - solid tissue	PAEN-AU	male	56	PANCREAS	Panc-Endocrine	ENDODERM	Pancreas	Neuroendocrine tumor	Neoroendocrine carcinoma	8246/3	Neuroendocrine carcinoma	5	0.0001	0.0001	0.0001	0.0001	0.9996	EUR	0.9996	9	980	0	6	1	48	97	0	2	SP102605	PAEN-AU	8057637	8057637		SA506701		PAEN-AU::ICGC_0453	DO46781	ICGC_0453		T2N0Mx	1 - Well differentiated	91	>81%
0385961e-ea99-40b2-ad79-6872bc30d8a1	ea5ee522-cab3-4f66-9e55-ae5c1a1a6e0f	DO41446	SA474315	SP90725	Primary tumour - solid tissue	UCEC-US	female	56	UTERUS, NOS	Uterus-AdenoCA	MESODERM	Uterus	Adenocarcinoma	Adenocarcinoma, endometrioid	8380/3	Endometrioid carcinoma	26	0.0001	0.0001	0.0001	0.0001	0.9996	EUR	0.9996	50	3106	0	7	3	417	152	2	4	SP90725	UCEC-US	TCGA-AP-A0LL-01A	TCGA-AP-A0LL-01A-12D-A127-09	488a7462-8348-422c-91d3-7d9f0c39d25e	SA474315	0385961e-ea99-40b2-ad79-6872bc30d8a1	UCEC-US::d17668c4-5d66-4e16-8b70-b54616581aae	DO41446	TCGA-AP-A0LL	d17668c4-5d66-4e16-8b70-b54616581aae			95	90-95
03ad38a6-0902-4aaa-84a3-91ea88fa9883	ce71eb1c-0380-46fe-97b1-a651d7bfcc7f	DO27835	SA321057	SP59416	Primary tumour - lymph node	MALY-DE	male	62	LYMPH NODES	Lymph-BNHL	MESODERM	Lymphoid	Mature B-cell lymphoma	Follicular lymphoma	9691/3	Follicular lymphoma, grade 2	14	0.000100001	0.0001	0.0001	0.000438519	0.999262	EUR	0.999262	49	5605	0	22	3	500	121	0	2	SP59416	MALY-DE	tumor_4160468	tumor_4160468		SA321057		MALY-DE::4160468	DO27835	4160468		unknown	FL grade II	75
03b5268e-881e-49e7-824f-170c3fc8b11b	13d1528d-1341-4d1c-9231-40d2f345f317	DO35542	SA413286	SP78663	Primary tumour - solid tissue	PBCA-DE	female	14	BRAIN, & CRANIAL NERVES, & SPINAL CORD, (EXCL. VENTRICLE, CEREBELLUM)	CNS-Medullo	NEURAL_CREST	CNS	Medulloblastoma	Medulloblastoma	9470/3	Medulloblastoma, NOS	81	0.0001	0.0001	0.0457386	0.0001	0.953961	EUR	0.953961	32	1697	0	0	2	212	258	0	1	SP78663	PBCA-DE	ICGC_MB6	ICGC_MB6		SA413286		PBCA-DE::ICGC_MB6	DO35542	ICGC_MB6		M3	G4	NA
03c3c692-8a86-4843-85ae-e045f0fa6f88	3cf74013-7fc2-4e5a-bd4e-a7fb84140569	DO32831	SA407890	SP69565	Primary tumour - solid tissue	PACA-AU	female	49	PANCREAS	Panc-AdenoCA	ENDODERM	Pancreas	Adenocarcinoma	Pancreatic ductal carcinoma	8500/3	Infiltrating duct carcinoma, NOS	258	0.0001	0.0001	0.0001	0.0001	0.9996	EUR	0.9996	171	17396	0	70	13	1494	614	18	3	SP69565	PACA-AU	8031121	8031121		SA407890		PACA-AU::ICGC_0006	DO32831	ICGC_0006		T1N1bMX	2 - Moderately differentiated	70	61-80%
03c88506-d72e-4a44-a34e-a7f0564f1799	46098e4f-4359-4235-a7e5-4ecc46faef8f	DO44885	SA500499	SP98082	Primary tumour - solid tissue	LIHC-US	male	77	LIVER	Liver-HCC	ENDODERM	Liver	Hepatocellular carcinoma	Hepatocellular carcinoma	8170/3	Hepatocellular carcinoma, NOS	65	0.0001	0.0001	0.0001	0.0001	0.9996	EUR	0.9996	80	8783	0	90	11	633	218	1	6	SP98082	LIHC-US	TCGA-DD-A4NG-01A	TCGA-DD-A4NG-01A-11D-A27I-10	38507edd-dfb4-4931-9895-2c0482bd4555	SA500499	03c88506-d72e-4a44-a34e-a7f0564f1799	LIHC-US::89791f8f-dc06-4a04-b166-afbfd6cf53de	DO44885	TCGA-DD-A4NG	89791f8f-dc06-4a04-b166-afbfd6cf53de			NA
03ced0ce-186a-4349-8d98-572c2bc90382	e5aba172-82cb-406e-9841-d2568d14b2fc	DO220176	SA554466	SP122725	Primary tumour - solid tissue	SARC-US	female	76	BONE & SOFT TISSUE	SoftTissue-Leiomyo	MESODERM	Bone/SoftTissue	Sarcoma, soft tissue	Leiomyosarcoma	8890/3	Leiomyosarcoma, NOS	214	0.0001	0.0001	0.0001	0.0001	0.9996	EUR	0.9996	53	4339	0	21	5	291	545	3	1	SP122725	SARC-US	TCGA-IW-A3M5-01A	TCGA-IW-A3M5-01A-22D-A21Q-09	34b60937-76b3-401c-a8dd-3f78e2b20a38	SA554466	03ced0ce-186a-4349-8d98-572c2bc90382	SARC-US::c20682a1-f340-430d-99f9-077fe093ed19	DO220176	TCGA-IW-A3M5	c20682a1-f340-430d-99f9-077fe093ed19			NA
03cff38d-7e29-4409-a508-749bddb1b3df	7431a18d-9e99-4865-9d57-b330d6b44026	DO36431	SA422769	SP80367	Primary tumour - solid tissue	READ-US	male	62	RECTUM	ColoRect-AdenoCA	ENDODERM	Colon/Rectum	Adenocarcinoma	Adenocarcinoma	8140/3	Adenocarcinoma, NOS	160	0.0001	0.0001	0.0001	0.0001	0.9996	EUR	0.9996	108	17093	2	220	4	1100	467	1	4	SP80367	READ-US	TCGA-AG-3890-01A	TCGA-AG-3890-01A-01D-1989-10	db70a6dd-de09-4ed7-916c-708b21734500	SA422769	03cff38d-7e29-4409-a508-749bddb1b3df	READ-US::e2d395f8-bf13-4fe4-8031-683b0eedd875	DO36431	TCGA-AG-3890	e2d395f8-bf13-4fe4-8031-683b0eedd875			75	70-75
041e3b42-c623-11e3-bf01-24c6515278c0	03ca8588-c623-11e3-bf01-24c6515278c0	DO48704	SA515307	SP107052	Primary tumour - solid tissue	LIRI-JP	female	68	LIVER	Liver-HCC	ENDODERM	Liver	Hepatocellular carcinoma	Hepatocellular carcinoma	8170/3	Hepatocellular carcinoma, NOS	63	0.0001	0.9996	0.0001	0.0001	0.0001	ASN	0.9996	68	8179	2	48	5	458	227	0	5	SP107052	LIRI-JP	RK178_C01	RK178_C01		SA515307		LIRI-JP::RK178	DO48704	RK178		3	II-III	90
04339769-517c-448d-a7ca-951f83608c60	abef86c9-df6a-477e-99e9-b8d2ac0641d0	DO13575	SA166804	SP28791	Primary tumour - solid tissue	GBM-US	female	21	BRAIN, & CRANIAL NERVES, & SPINAL CORD, (EXCL. VENTRICLE, CEREBELLUM)	CNS-GBM	NEURAL_CREST	CNS	Diffuse glioma	Glioblastoma	9440/3	Glioblastoma, NOS	130	0.0001	0.0001	0.0258398	0.023417	0.950543	EUR	0.950543	33	3214	0	7	1	166	351	2	0	SP28791	GBM-US	TCGA-06-2570-01A	TCGA-06-2570-01A-01D-1495-08	42200dbc-8248-461d-bf90-5386360213a9	SA166804	04339769-517c-448d-a7ca-951f83608c60	GBM-US::b37d944c-c65c-46d6-bb8b-3eb37cb85b68	DO13575	TCGA-06-2570	b37d944c-c65c-46d6-bb8b-3eb37cb85b68			85	85-85
0448206f-3ade-4087-b1a9-4fb2d14e1367	8fc3cfb0-e245-4089-a73c-8d93cb8fc5ee	DO2341	SA57479	SP5052	Primary tumour - solid tissue	BRCA-US	female	61	BREAST	Breast-AdenoCA	ECTODERM	Breast	Adenocarcinoma	Infiltrating duct carcinoma	8500/3	Infiltrating duct carcinoma, NOS	1222	0.615128	0.0001	0.0001	0.0001	0.384572	AFR	0.615128	182	18621	1	122	12	1504	2573	30	4	SP5052	BRCA-US	TCGA-EW-A3U0-01A	TCGA-EW-A3U0-01A-11D-A228-09	549f03a5-3f91-4975-9eeb-aa062264a602	SA57479	0448206f-3ade-4087-b1a9-4fb2d14e1367	BRCA-US::d9dc3b59-613d-469e-8b4f-6c5a557eb26a	DO2341	TCGA-EW-A3U0	d9dc3b59-613d-469e-8b4f-6c5a557eb26a			NA
046d7386-95c8-4501-9e55-c85bec272a7a	c44bcb9a-5926-4196-b5f2-83c6ea7f4dc5	DO34432	SA410071	SP75202	Primary tumour - solid tissue	PACA-AU	female	82	PANCREAS	Panc-AdenoCA	ENDODERM	Pancreas	Adenocarcinoma	Pancreatic ductal carcinoma	8500/3	Infiltrating duct carcinoma, NOS	254	0.0001	0.0001	0.0001	0.0001	0.9996	EUR	0.9996	37	3873	0	10	2	373	588	2	1	SP75202	PACA-AU	8051974	8051974		SA410071		PACA-AU::ICGC_0214	DO34432	ICGC_0214		T2N1MX	3 - Poorly differentiated	55	41-60%
047f9e4d-86b5-4943-aef5-68199bf29e8c	433b41e8-d79a-4da0-a700-821cd97cc1b9	DO6314	SA84668	SP13206	Primary tumour - solid tissue	CESC-US	female	30	CERVIX UTERI	Cervix-SCC	MESODERM	Cervix	Squamous cell carcinoma	Squamous Cell Carcinoma	8070/3	Squamous cell carcinoma, NOS	63	0.0001	0.0001	0.0001	0.0001	0.9996	EUR	0.9996	118	9880	3	26	5	356	369	4	0	SP13206	CESC-US	TCGA-C5-A2LY-01A	TCGA-C5-A2LY-01A-31D-A18J-09	298b78b6-2508-4247-a4e9-aee460786f98	SA84668	047f9e4d-86b5-4943-aef5-68199bf29e8c	CESC-US::e733f289-a0ec-478c-aad9-1378ad26ddfa	DO6314	TCGA-C5-A2LY	e733f289-a0ec-478c-aad9-1378ad26ddfa			NA
04aa6b77-8074-480c-872e-a1a47afa5314	9ff91018-9d55-43be-9ae3-945caecb0cbb	DO37432	SA434831	SP82445	Metastatic tumour - NOS	SKCM-US	male	45	SKIN	Skin-Melanoma	NEURAL_CREST	Skin	Melanoma	Malignant melanoma	8720/3	Malignant melanoma, NOS	107	0.0001	0.0001	0.0001	0.0130366	0.986663	EUR	0.986663	5073	739480	155	12876	14	1727	265	0	2	SP82445	SKCM-US	TCGA-GN-A266-06A	TCGA-GN-A266-06A-11D-A197-08	ea59b74a-7456-43dd-b79c-74040176f0cd	SA434831	04aa6b77-8074-480c-872e-a1a47afa5314	SKCM-US::3429967f-4f77-4894-bf27-c4a22698ca92	DO37432	TCGA-GN-A266	3429967f-4f77-4894-bf27-c4a22698ca92			NA
04b570c2-3224-4e9b-81cc-089b4a7ff07a	b7284d1b-7822-44e4-b887-508eeda8dee3	DO6362	SA542383	SP13291	Primary tumour - blood derived (peripheral blood)	CLLE-ES	male	70	BLOOD, BONE MARROW, & HEMATOPOIETIC SYS	Lymph-CLL	MESODERM	Lymphoid	Chronic lymphocytic leukemia	Chronic lymphocytic leukemia	9823/3	Chronic lymphocytic leukemia/small lymphocytic lymphoma	6	0.0001	0.0001	0.0001	0.0001	0.9996	EUR	0.9996	29	2684	0	12	1	135	102	0	0	SP13291	CLLE-ES	010-0028-02TD	010-0028-02TD		SA542383		CLLE-ES::10	DO6362	10		B		96
04b9837e-9ab5-4eb9-9a9c-ef49e3a62662	78563937-2e88-4fcc-9a9f-6f9484f72ed2	DO35564	SA413472	SP78709	Primary tumour - solid tissue	PBCA-DE	male	8	BRAIN, & CRANIAL NERVES, & SPINAL CORD, (EXCL. VENTRICLE, CEREBELLUM)	CNS-Medullo	NEURAL_CREST	CNS	Medulloblastoma	Medulloblastoma	9470/3	Medulloblastoma, NOS	6	0.0001	0.0723835	0.0836052	0.131518	0.712393	EUR	0.712393	15	1334	0	0	0	133	116	0	3	SP78709	PBCA-DE	ICGC_MB26	ICGC_MB26		SA413472		PBCA-DE::ICGC_MB26	DO35564	ICGC_MB26		M1	G4	NA
04c09376-8756-41d9-bbca-f464170a8cfb	cd4c0e51-04d2-4d6b-9e83-093a61eaa34c	DO37827	SA435017	SP83242	Metastatic tumour - NOS	SKCM-US	male	60	SKIN	Skin-Melanoma	NEURAL_CREST	Skin	Melanoma	Malignant melanoma	8720/3	Malignant melanoma, NOS	87	0.0001	0.0001	0.0001	0.0001	0.9996	EUR	0.9996	475	72773	13	1303	6	508	292	0	2	SP83242	SKCM-US	TCGA-D3-A1Q5-06A	TCGA-D3-A1Q5-06A-11D-A196-08	64143381-c9ea-4244-8bef-3f5127b9e22d	SA435017	04c09376-8756-41d9-bbca-f464170a8cfb	SKCM-US::238111f9-a08b-49b4-9035-cc43026330e7	DO37827	TCGA-D3-A1Q5	238111f9-a08b-49b4-9035-cc43026330e7			NA
04db8bef-8777-48ac-bc2e-3c9acb103f48	9db56b1a-b3a0-44dc-924d-3f124ed7a433	DO46856	SA507258	SP102827	Primary tumour - solid tissue	RECA-EU	male	73	KIDNEY	Kidney-RCC	MESODERM	Kidney	Renal cell carcinoma (proximal tubules)	Adenocarcinoma, clear cell type	8310/3	Clear cell adenocarcinoma, NOS	2	0.0001	0.0001	0.0001	0.0023578	0.997342	EUR	0.997342	91	7436	3	116	8	1371	89	0	10	SP102827	RECA-EU	C0015T	C0015T		SA507258		RECA-EU::C0015	DO46856	C0015		T1aNXMX	2	NA	>81%
05070acd-3ec1-44bb-9c32-26d3a483a72a	3b445dcf-1dd4-4ad5-8172-e160cfe45a0c	DO32860	SA528686	SP110736	Primary tumour - solid tissue	PACA-AU	male	57	PANCREAS	Panc-AdenoCA	ENDODERM	Pancreas	Adenocarcinoma	Pancreatic ductal carcinoma	8500/3	Infiltrating duct carcinoma, NOS	57	0.0001	0.0001	0.0001	0.0001	0.9996	EUR	0.9996	54	4410	0	11	2	538	219	0	5	SP110736	PACA-AU	8067541	8067541		SA528686		PACA-AU::ICGC_0020	DO32860	ICGC_0020		T3N1bMX	2 - Moderately differentiated	80	61-80%
051cb117-16fd-459e-81e5-002eca2b7eea	b8e8c38e-b0ba-4d60-92cf-b83b253d5ad8	DO51181	SA542651	SP117086	Primary tumour - solid tissue	PAEN-AU	female	26	PANCREAS	Panc-Endocrine	ENDODERM	Pancreas	Neuroendocrine tumor	Neoroendocrine carcinoma	8246/3	Neuroendocrine carcinoma	1	0.0001	0.0001	0.0001	0.036513	0.963187	EUR	0.963187	4	374	0	2	0	14	106	0	0	SP117086	PAEN-AU	1309T	1309T		SA542651		PAEN-AU::ITNET-1309	DO51181	ITNET-1309		T1N1M1	2 - Moderately differentiated	80	61-80%
052665d1-ab75-4f40-be5a-b88154c8beed	7c759aa6-cc73-4671-adbf-ddedf7d2d75f	DO28952	SA520037	SP61703	Primary tumour - solid tissue	OV-US	female	71	OVARY	Ovary-AdenoCA	MESODERM	Ovary	Adenocarcinoma	Serous cystadenocarcinoma	8441/3	Serous cystadenocarcinoma, NOS	204	0.545975	0.0027573	0.0112364	0.0001	0.439932	AFR	0.545975	78	8013	1	51	7	557	517	5	4	SP61703	OV-US	TCGA-24-1544-01A	TCGA-24-1544-01A-01D-A312-08	cf7b9151-6479-41af-986c-d9db10e33ca6	SA520037	052665d1-ab75-4f40-be5a-b88154c8beed	OV-US::21f6bf91-dfc6-4a59-8b76-88a0f95c7b47	DO28952	TCGA-24-1544	21f6bf91-dfc6-4a59-8b76-88a0f95c7b47			80	80-80
05486349-24a4-4931-bf5f-c9fefe369af2	8f8a8062-1fee-4b53-97aa-a3fdf6b3562f	DO44087	SA491195	SP96112	Primary tumour - solid tissue	COAD-US	male	56	LARGE INTESTINE, (EXCL. APPENDIX)	ColoRect-AdenoCA	ENDODERM	Colon/Rectum	Adenocarcinoma	Adenocarcinoma	8140/3	Adenocarcinoma, NOS	38	0.838726	0.0001	0.0001	0.0001	0.160974	AFR	0.838726	73	6851	0	15	4	761	214	26	4	SP96112	COAD-US	TCGA-A6-A567-01A	TCGA-A6-A567-01A-31D-A28G-10	ed37a5c0-341c-4ecc-8fb8-4b705e76e2af	SA491195	05486349-24a4-4931-bf5f-c9fefe369af2	COAD-US::857a5889-19e7-4208-8362-f1377c408037	DO44087	TCGA-A6-A567	857a5889-19e7-4208-8362-f1377c408037			NA
0554ffe5-31f7-43f5-8372-2b73c9cf3527	7a5f550c-9c97-4f5f-97cf-4a26a23acac9	DO49076	SA518628	SP107774	Primary tumour - solid tissue	PACA-AU	male	64	PANCREAS	Panc-AdenoCA	ENDODERM	Pancreas	Adenocarcinoma	Acinar cell carcinoma	8550/3	Acinar cell carcinoma	7	0.0001	0.0001	0.0001	0.0001	0.9996	EUR	0.9996	38	5081	0	12	4	555	117	1	5	SP107774	PACA-AU	8067175	8067175		SA518628		PACA-AU::ICGC_0391	DO49076	ICGC_0391		T3N1bMX	3 - Poorly differentiated	65	61-80%
05616329-e7ba-4efd-87b1-d79cd0f7af3d	d51c4943-a8ea-4ee5-86ae-6af08f81dc8b	DO221127	SA557677	SP124977	Primary tumour - lymph node	MALY-DE	male	58	LYMPH NODES	Lymph-BNHL	MESODERM	Lymphoid	Mature B-cell lymphoma	Diffse large B-cell lymphoma	9680/3	ML, large B-cell, diffuse	32	0.0262973	0.0001	0.0001	0.00211763	0.971385	EUR	0.971385	70	9668	2	39	6	803	148	1	3	SP124977	MALY-DE	tumor_4105746	tumor_4105746		SA557677		MALY-DE::4105746	DO221127	4105746		unknown	DLBCL grade cb	80
0567d3e6-6278-4d0a-81ae-c084d73c6dd3	9dcf95bf-fb65-4589-90cb-302da798f00b	DO38901	SA445899	SP85491	Primary tumour - solid tissue	THCA-US	female	47	THYROID GLAND	Thy-AdenoCA	ENDODERM	Thyroid	Adenocarcinoma	Adenocarcinoma, classical type	8050/3	Papillary carcinoma, NOS	5	0.0001	0.0001	0.0001	0.0001	0.9996	EUR	0.9996	17	938	0	7	1	98	98	0	8	SP85491	THCA-US	TCGA-EL-A3TB-01A	TCGA-EL-A3TB-01A-11D-A22D-08	11671156-4bbf-4a3c-b074-7d6c27ee4fee	SA445899	0567d3e6-6278-4d0a-81ae-c084d73c6dd3	THCA-US::a09d0be0-fd41-4b30-b488-9a9f2abef8e7	DO38901	TCGA-EL-A3TB	a09d0be0-fd41-4b30-b488-9a9f2abef8e7			90	90
05780d48-80e7-4d70-b00c-081f8a9519f2	5e84fc1e-f5d1-4cfa-b23b-8e826f8a9ef5	DO8858	SA125187	SP19215	Primary tumour - solid tissue	COAD-US	female	64	LARGE INTESTINE, (EXCL. APPENDIX)	ColoRect-AdenoCA	ENDODERM	Colon/Rectum	Adenocarcinoma	Adenocarcinoma	8140/3	Adenocarcinoma, NOS	52	0.000100002	0.0001	0.0001	0.0001	0.9996	EUR	0.9996	1313	93591	0	91	305	75044	217	10	0	SP19215	COAD-US	TCGA-AA-A00R-01A	TCGA-AA-A00R-01A-01D-A126-10	f72eeae9-f7f5-4576-a072-5021119117d6	SA125187	05780d48-80e7-4d70-b00c-081f8a9519f2	COAD-US::ca22edd4-eb7c-4677-84aa-6f0354459a19	DO8858	TCGA-AA-A00R	ca22edd4-eb7c-4677-84aa-6f0354459a19			95	90-95
05c487aa-72d8-42e6-aa2b-b9b5ce273f5c	04f19d0a-f7b1-4d2d-b859-c9f5f42e0fba	DO51175	SA543666	SP117700	Primary tumour - solid tissue	PAEN-AU	female	71	PANCREAS	Panc-Endocrine	ENDODERM	Pancreas	Neuroendocrine tumor	Neoroendocrine carcinoma	8246/3	Neuroendocrine carcinoma	1	0.0001	0.0001	0.0001	0.032857	0.966843	EUR	0.966843	24	2687	0	18	2	101	89	0	6	SP117700	PAEN-AU	1286T	1286T		SA543666		PAEN-AU::ITNET-1286	DO51175	ITNET-1286		T1N0M0	1 - Well differentiated	80	61-80%
05da3161-1444-4188-914d-19762de3a443	5e670b71-11bc-4803-8e2c-1f9ec6b99016	DO6585	SA542392	SP13514	Primary tumour - blood derived (peripheral blood)	CLLE-ES	male	80	BLOOD, BONE MARROW, & HEMATOPOIETIC SYS	Lymph-CLL	MESODERM	Lymphoid	Chronic lymphocytic leukemia	Chronic lymphocytic leukemia	9823/3	Chronic lymphocytic leukemia/small lymphocytic lymphoma	2	0.0124917	0.0001	0.00420227	0.0164448	0.966761	EUR	0.966761	16	2376	0	11	1	172	103	0	1	SP13514	CLLE-ES	308-01-4TD	308-01-4TD		SA542392		CLLE-ES::308	DO6585	308		A		96
06018aae-1107-4899-bd24-14e6b1f94709	ed66c921-22e3-4a15-943f-d2e94b1f0db1	DO36068	SA413822	SP79371	Primary tumour - solid tissue	PBCA-DE	female	5	BRAIN, & CRANIAL NERVES, & SPINAL CORD, (EXCL. VENTRICLE, CEREBELLUM)	CNS-PiloAstro	NEURAL_CREST	CNS	Non-diffuse glioma	Pilocytic astrocytoma	9421/1	Pilocytic astrocytoma	2	0.0001	0.0252656	0.0001	0.00220204	0.972332	EUR	0.972332	0	198	0	0	0	9	94	0	0	SP79371	PBCA-DE	ICGC_PA109	ICGC_PA109		SA413822		PBCA-DE::ICGC_PA109	DO36068	ICGC_PA109		N/A	1	NA
0609b182-0396-4755-b463-10f949c5b8bb	46d718a0-6b02-444e-84a2-f16fd5f71742	DO48943	SA517274	SP107462	Primary tumour - solid tissue	PBCA-DE	female	6	BRAIN, & CRANIAL NERVES, & SPINAL CORD, (EXCL. VENTRICLE, CEREBELLUM)	CNS-Medullo	NEURAL_CREST	CNS	Medulloblastoma	Large cell medulloblastoma	9474/3	Large cell medulloblastoma	59	0.0001	0.0154739	0.0001	0.0270607	0.957265	EUR	0.957265	16	1420	0	1	0	228	199	0	0	SP107462	PBCA-DE	ICGC_MB177	ICGC_MB177		SA517274		PBCA-DE::ICGC_MB177	DO48943	ICGC_MB177		M3	G4	NA
0624eb1d-3aff-4037-a3c5-fc363a9edd02	ae41b9cc-d925-4938-a0ee-ab6b7bd81297	DO35753	SA414199	SP78951	Primary tumour - solid tissue	PBCA-DE	male	11	BRAIN, & CRANIAL NERVES, & SPINAL CORD, (EXCL. VENTRICLE, CEREBELLUM)	CNS-Medullo	NEURAL_CREST	CNS	Medulloblastoma	Medulloblastoma	9470/3	Medulloblastoma, NOS	5	0.0001	0.01294	0.0001	0.0570088	0.929851	EUR	0.929851	17	1102	0	3	0	115	94	0	0	SP78951	PBCA-DE	ICGC_MB118	ICGC_MB118		SA414199		PBCA-DE::ICGC_MB118	DO35753	ICGC_MB118		unknown	G4	NA
062e96d4-c623-11e3-bf01-24c6515278c0	05baa198-c623-11e3-bf01-24c6515278c0	DO45273	SA501552	SP99269	Primary tumour - solid tissue	LIRI-JP	male	62	LIVER	Liver-HCC	ENDODERM	Liver	Hepatocellular carcinoma	Hepatocellular carcinoma	8170/3	Hepatocellular carcinoma, NOS	87	0.0001	0.9996	0.0001	0.0001	0.0001	ASN	0.9996	56	10484	1	102	2	482	269	0	NA	SP99269	LIRI-JP	RK180_C01	RK180_C01		SA501552		LIRI-JP::RK180	DO45273	RK180		2	II	95
063cfacf-9933-4a2d-8921-0aeb76e12779	31936f1c-86b8-489f-883d-2dc8c9824f57	DO17791	SA560614	SP37516	Primary tumour - solid tissue	KIRC-US	female	49	KIDNEY	Kidney-RCC	MESODERM	Kidney	Renal cell carcinoma (proximal tubules)	Adenocarcinoma, clear cell type	8310/3	Clear cell adenocarcinoma, NOS	9	0.0001	0.195699	0.804001	0.0001	0.0001	AMR	0.804001	46	4180	1	57	8	548	102	0	0	SP37516	KIRC-US	TCGA-CJ-4639-01A	TCGA-CJ-4639-01A-01D-2095-10	11b1dca7-6fce-41c0-9580-a28ccf83e55c	SA560614	063cfacf-9933-4a2d-8921-0aeb76e12779	KIRC-US::3e976301-4042-4ac0-8f01-ef2f1a8161a6	DO17791	TCGA-CJ-4639	3e976301-4042-4ac0-8f01-ef2f1a8161a6			80	80-80
068f4f69-d2fe-4f25-912e-ca7d4623efb6	b937e1d1-a52f-4e26-ab83-1c4dee50ee46	DO27805	SA320950	SP59356	Primary tumour - lymph node	MALY-DE	male	76	LYMPH NODES	Lymph-BNHL	MESODERM	Lymphoid	Mature B-cell lymphoma	Follicular lymphoma	9695/3	Follicular lymphoma, grade 1	17	0.0001	0.0001	0.0001	0.0001	0.9996	EUR	0.9996	58	7395	0	36	2	414	135	0	2	SP59356	MALY-DE	tumor_4188900	tumor_4188900		SA320950		MALY-DE::4188900	DO27805	4188900		unknown	FL grade I	75
06dad93a-4b67-49b3-8fa5-f2546e22bae7	daa802fe-3fc4-4473-be23-731bd01d143c	DO6252	SA84489	SP13078	Primary tumour - solid tissue	CESC-US	female	26	CERVIX UTERI	Cervix-SCC	MESODERM	Cervix	Squamous cell carcinoma	Squamous Cell Carcinoma	8070/3	Squamous cell carcinoma, NOS	117	0.000100001	0.0001	0.0001	0.000100002	0.9996	EUR	0.9996	76	7565	0	21	1	425	328	18	5	SP13078	CESC-US	TCGA-C5-A1BN-01B	TCGA-C5-A1BN-01B-11D-A200-09	dd05713e-6d6d-4876-89df-69a905d24500	SA84489	06dad93a-4b67-49b3-8fa5-f2546e22bae7	CESC-US::8a4da4f0-30f2-497e-8a7c-988fd6b813cb	DO6252	TCGA-C5-A1BN	8a4da4f0-30f2-497e-8a7c-988fd6b813cb			80	80
06ecd127-6c24-422d-a7fb-bf5aee1b8b7b	145c88ac-2b8a-4883-9686-5b508668a731	DO45051	SA501387	SP98855	Primary tumour - solid tissue	LINC-JP	female	57	LIVER	Liver-HCC	ENDODERM	Liver	Hepatocellular carcinoma	Hepatocellular carcinoma	8170/3	Hepatocellular carcinoma, NOS	34	0.0001	0.9996	0.0001	0.0001	0.0001	ASN	0.9996	36	7535	0	57	2	486	171	2	0	SP98855	LINC-JP	HX18T	HX18T		SA501387		LINC-JP::HX18	DO45051	HX18			G2	NA
074fd614-5d9c-4bcc-96ad-351aa14387e3	1f2e0b65-19f4-4d32-9c40-5eabb1ca698f	DO52132	SA570851	SP135339	Primary tumour - solid tissue	PAEN-IT	female	71	PANCREAS	Panc-Endocrine	ENDODERM	Pancreas	Neuroendocrine tumor	Neoroendocrine carcinoma	8246/3	Well-differentiated endocrine tumor, uncertain behavior	55	0.0001	0.0001	0.0001	0.0161083	0.983592	EUR	0.983592	35	3399	0	24	1	271	184	2	0	SP135339	PAEN-IT	PET134T	PET134T		SA570851		PAEN-IT::ITNET-0134	DO52132	ITNET-0134		T4N1M1	NET-G3	45	41-60%
075fc96d-6742-4ef3-9369-482592ad3a2f	dc2e1f2d-585d-4dab-9bb2-aee31ee5b436	DO219965	SA554627	SP121828	Primary tumour - solid tissue	SARC-US	female	78	BONE & SOFT TISSUE	SoftTissue-Liposarc	MESODERM	Bone/SoftTissue	Liposarcoma, soft tissue	Liposarcoma	8858/3	Liposarcoma	1635	0.0001	0.0001	0.0001	0.0001	0.9996	EUR	0.9996	53	4120	1	18	2	211	3277	7	9	SP121828	SARC-US	TCGA-DX-A3LS-01A	TCGA-DX-A3LS-01A-11D-A21Q-09	386455aa-441e-4bd2-a0a7-ad2ed278e5e6	SA554627	075fc96d-6742-4ef3-9369-482592ad3a2f	SARC-US::39f68467-3d37-4b19-aa43-ed7b120c619d	DO219965	TCGA-DX-A3LS	39f68467-3d37-4b19-aa43-ed7b120c619d			NA
07835447-5d7e-4828-80fd-89b063989c9a	242e5660-367a-4f26-a86a-94a98641fd6b	DO52651	SA542024	SP116612	Primary tumour - lymph node	MALY-DE	female	72	LYMPH NODES	Lymph-BNHL	MESODERM	Lymphoid	Mature B-cell lymphoma	Marginal zone B-cell lymphoma	9699/3	Marginal zone B-cell lymphoma, NOS	60	0.0001	0.0001	0.0001	0.0171749	0.982525	EUR	0.982525	110	10009	0	71	4	903	213	0	4	SP116612	MALY-DE	tumor_4160100	tumor_4160100		SA542024		MALY-DE::4160100	DO52651	4160100		unknown	unknown	80
079bcb09-a075-4313-9a3e-dd67734a8c5d	29a92c3b-0bab-455e-924d-d0067351fd38	DO221540	SA558660	SP125807	Primary tumour - other	PACA-CA	male	56	PANCREAS	Panc-AdenoCA	ENDODERM	Pancreas	Adenocarcinoma	Adenocarcinoma	8140/3		55	0.0001	0.0001	0.000100001	0.0001	0.9996	EUR	0.9996	83	8012	0	23	5	878	211	14	3	SP125807	PACA-CA	PCSI_0537_Pa_P_526	PCSI_0537_Pa_P_526		SA558660		PACA-CA::PCSI_0537	DO221540	PCSI_0537				NA
07a7c634-bd9a-4fc2-b9fe-87b060ec3d1f	1c6abcc3-1a61-441a-921d-6d06f762c1a3	DO39910	SA448570	SP87582	Primary tumour - solid tissue	THCA-US	female	49	THYROID GLAND	Thy-AdenoCA	ENDODERM	Thyroid	Adenocarcinoma	Adenocarcinoma, classical type	8050/3	Papillary carcinoma, NOS	22	0.0001	0.0001	0.0001	0.0001	0.9996	EUR	0.9996	7	586	0	2	0	63	138	1	2	SP87582	THCA-US	TCGA-DE-A3KN-01A	TCGA-DE-A3KN-01A-11D-A20C-08	620b21c9-ac06-4154-a941-2532c775c6d8	SA448570	07a7c634-bd9a-4fc2-b9fe-87b060ec3d1f	THCA-US::085ffcdc-8600-42e2-852a-506465f716a2	DO39910	TCGA-DE-A3KN	085ffcdc-8600-42e2-852a-506465f716a2			NA
07b5141f-ac79-439b-883b-b0183bbe7ff5	ecdac032-e125-4cd8-ba62-6265ecffb3d7	DO3662	SA18702	SP7785	Primary tumour - solid tissue	BRCA-US	female	71	BREAST	Breast-AdenoCA	ECTODERM	Breast	Adenocarcinoma	Infiltrating duct carcinoma	8500/3	Infiltrating duct carcinoma, NOS	128	0.758978	0.0231258	0.0419218	0.0001	0.175874	AFR	0.758978	90	9383	1	86	13	1233	347	1	4	SP7785	BRCA-US	TCGA-BH-A0BW-01A	TCGA-BH-A0BW-01A-11D-A10Y-09	dbeeddc1-d149-46f7-91ff-d057f8c6bffb	SA18702	07b5141f-ac79-439b-883b-b0183bbe7ff5	BRCA-US::5d1d00c6-fcae-479e-ae1e-de76efd41d98	DO3662	TCGA-BH-A0BW	5d1d00c6-fcae-479e-ae1e-de76efd41d98			60	60-60	IDC
07d20658-3db4-47e7-877b-66536266edfc	19c1a21b-70ef-4a13-9c82-d4df73e144e5	DO48993	SA517839	SP107607	Primary tumour - solid tissue	CESC-US	female	43	CERVIX UTERI	Cervix-SCC	MESODERM	Cervix	Squamous cell carcinoma	Squamous Cell Carcinoma	8070/3	Squamous cell carcinoma, NOS	48	0.000100001	0.0001	0.0001	0.00948771	0.990212	EUR	0.990212	72	6303	1	20	1	317	185	0	0	SP107607	CESC-US	TCGA-C5-A1M8-01A	TCGA-C5-A1M8-01A-21D-A200-09	72ff7605-0905-4829-8b54-b76b45fbb0df	SA517839	07d20658-3db4-47e7-877b-66536266edfc	CESC-US::110cd100-5730-4873-9fab-2ae6c8732062	DO48993	TCGA-C5-A1M8	110cd100-5730-4873-9fab-2ae6c8732062			85	85	Squamous Cell Carcinoma
07e0e938-f61f-477a-92a2-5b7e74b78943	8c9e2ce1-0c90-49e7-a0ea-0ac0efcb7f6b	DO220479	SA556485	SP123972	Primary tumour - solid tissue	KICH-US	male	54	KIDNEY	Kidney-ChRCC	MESODERM	Kidney	Renal cell carcinoma (distal tubules)	Adenocarcinoma, chromophobe type	8317/3	Renal cell carcinoma, chromophobe type	60	0.0001	0.0001	0.0001	0.0244025	0.975298	EUR	0.975298	61	9956	1	65	2	414	236	0	0	SP123972	KICH-US	TCGA-KN-8427-01A	TCGA-KN-8427-01A-11D-2310-10	8719fecd-7ab5-4468-a978-5c6bf1d4a1d7	SA556485	07e0e938-f61f-477a-92a2-5b7e74b78943	KICH-US::955d428c-8fe8-456b-b86d-65ea6c2a1b18	DO220479	TCGA-KN-8427	955d428c-8fe8-456b-b86d-65ea6c2a1b18			95	85-95
07f16397-71bb-4594-ad4d-caa7d2baeabd	d0d0e085-fcc3-4ddf-9f83-180b11242e51	DO51074	SA530509	SP112835	Primary tumour - solid tissue	PRAD-CA	male	74	PROSTATE GLAND	Prost-AdenoCA	ENDODERM	Prostate	Adenocarcinoma	Adenocarcinoma	8140/3	Adenocarcinoma, NOS	109	0.0001	0.0001	0.0001	0.0001	0.9996	EUR	0.9996	32	3028	0	12	4	235	309	0	4	SP112835	PRAD-CA	CPCG0199-F1	CPCG0199-F1		SA530509		PRAD-CA::CPCG0199	DO51074	CPCG0199		T2a	4+3	NA
080ecc31-756a-4a1b-a51e-d632ac8219f7	249c512b-8e49-42f0-839a-c2b3d4813f66	DO44091	SA491143	SP96120	Primary tumour - solid tissue	COAD-US	female	74	LARGE INTESTINE, (EXCL. APPENDIX)	ColoRect-AdenoCA	ENDODERM	Colon/Rectum	Adenocarcinoma	Adenocarcinoma	8140/3	Adenocarcinoma, NOS	179	0.884815	0.00897092	0.0001	0.0545276	0.0515861	AFR	0.884815	164	23910	0	104	11	2048	504	92	3	SP96120	COAD-US	TCGA-AY-A54L-01A	TCGA-AY-A54L-01A-11D-A28G-10	52efbeb4-7b23-4c49-92f9-931a3eb99055	SA491143	080ecc31-756a-4a1b-a51e-d632ac8219f7	COAD-US::d8e9ea52-ff28-4626-baa3-71350fd53ddf	DO44091	TCGA-AY-A54L	d8e9ea52-ff28-4626-baa3-71350fd53ddf			NA
08227616-02a5-46e8-9db1-f2d1d691ab23	07b97b7c-c88e-4769-b302-f50d1176bd2d	DO14814	SA494078	SP31334	Primary tumour - solid tissue	HNSC-US	male	64	GUM, FLOOR OF MOUTH, & OTHER MOUTH	Head-SCC	MESODERM	Head/Neck	Squamous cell carcinoma	Squamous cell carcinoma	8070/3	Squamous cell carcinoma, NOS	148	0.0001	0.00213302	0.0001	0.00629194	0.991375	EUR	0.991375	116	12396	3	84	6	522	417	73	3	SP31334	HNSC-US	TCGA-CN-6989-01A	TCGA-CN-6989-01A-11D-A32X-10	7ac8fb22-0a09-4b16-af8c-b5c2e90a968a	SA494078	08227616-02a5-46e8-9db1-f2d1d691ab23	HNSC-US::f33aa93f-b32d-4c4f-9a71-1e5ab69c6899	DO14814	TCGA-CN-6989	f33aa93f-b32d-4c4f-9a71-1e5ab69c6899			65	70-65
0831e45e-c623-11e3-bf01-24c6515278c0	07d17646-c623-11e3-bf01-24c6515278c0	DO48706	SA515309	SP107056	Primary tumour - solid tissue	LIRI-JP	male	72	LIVER	Liver-HCC	ENDODERM	Liver	Hepatocellular carcinoma	Hepatocellular carcinoma	8170/3	Hepatocellular carcinoma, NOS	47	0.0001	0.985125	0.0145754	0.0001	0.0001	ASN	0.985125	127	20506	1	157	10	920	198	4	3	SP107056	LIRI-JP	RK181_C01	RK181_C01		SA515309		LIRI-JP::RK181	DO48706	RK181		2	II	90
089be98d-c3c9-4fb4-aef2-7a8578a91d51	43cb789c-b6f7-4488-b9ae-7d483be08daa	DO52510	SA541738	SP116256	Primary tumour - solid tissue	EOPC-DE	male	49	PROSTATE GLAND	Prost-AdenoCA	ENDODERM	Prostate	Adenocarcinoma	Adenocarcinoma	8140/3	Adenocarcinoma, NOS	110	0.0001	0.0272819	0.0001	0.328493	0.644025	EUR	0.644025	27	2751	0	11	4	238	303	3	NA	SP116256	EOPC-DE	EOPC-035_tumor_04	EOPC-035_tumor_04		SA541738		EOPC-DE::EOPC-035	DO52510	EOPC-035		T3bN1	4+3	NA
08ac57ec-0036-4134-a9bb-f22eaa27ab0d	fc3f70c0-3e8f-4146-a308-8a71cb1031a0	DO10960	SA138061	SP23739	Primary tumour - solid tissue	GBM-US	male	66	BRAIN, & CRANIAL NERVES, & SPINAL CORD, (EXCL. VENTRICLE, CEREBELLUM)	CNS-GBM	NEURAL_CREST	CNS	Diffuse glioma	Glioblastoma	9440/3	Glioblastoma, NOS	NA	0.0001	0.0001	0.0001	0.0423088	0.957391	EUR	0.957391	74	6587	0	14	1	253	244	0	2	SP23739	GBM-US	TCGA-06-0214-01A	TCGA-06-0214-01A-02D-1491-08	a86189c2-bff1-4dbe-b4ac-c886478e6ffc	SA138061	08ac57ec-0036-4134-a9bb-f22eaa27ab0d	GBM-US::9853c6bb-a42c-4698-abe5-f3c897ebc8f6	DO10960	TCGA-06-0214	9853c6bb-a42c-4698-abe5-f3c897ebc8f6			95	90-95
08b5d0e4-4661-460e-a9f7-f2e687414711	668d5647-1ebe-4eac-bf3b-b5c0f042756b	DO220887	SA557461	SP124389	Metastatic tumour - metastasis local to lymph node	MELA-AU	female	57	SKIN	Skin-Melanoma	NEURAL_CREST	Skin	Melanoma	Malignant melanoma	8720/3	Malignant melanoma, NOS	60	0.0001	0.0001	0.0001	0.0001	0.9996	EUR	0.9996	542	70331	14	1109	1	430	213	0	1	SP124389	MELA-AU	EXTERN-MELA-20140526-061	EXTERN-MELA-20140526-061		SA557461		MELA-AU::MELA-0185	DO220887	MELA-0185		III		NA
08d2a566-8407-4e9b-836c-bf5e1e9f85b2	e3f09e45-b848-43ee-bc17-4eebe91c1829	DO222286	SA560559	SP135184	Primary tumour - solid tissue	GACA-CN	male	55	STOMACH	Stomach-AdenoCA	ENDODERM	Stomach	Adenocarcinoma	Adenocarcinoma, papillary	8260/3	Papillary adenocarcinoma, NOS	102	0.0001	0.972193	0.0275067	0.0001	0.0001	ASN	0.972193	32	3060	0	16	0	6	299	0	3	SP135184	GACA-CN	CGP_specimen_GC12180T	GC12180T		SA560559		GACA-CN::CGP_donor_GC00003	DO222286	CGP_donor_GC00003		T3N1M0	III	60	61-80%
08e1d976-6c39-428e-a4c2-f655b675683e	4db865fd-c30c-4d9b-acdd-358c01d024b9	DO51134	SA530606	SP112955	Primary tumour - solid tissue	PRAD-CA	male	71	PROSTATE GLAND	Prost-AdenoCA	ENDODERM	Prostate	Adenocarcinoma	Adenocarcinoma	8140/3	Adenocarcinoma, NOS	53	0.0001	0.0001	0.0001	0.0001	0.9996	EUR	0.9996	21	3068	0	22	0	210	304	7	4	SP112955	PRAD-CA	CPCG0365-F1	CPCG0365-F1		SA530606		PRAD-CA::CPCG0365	DO51134	CPCG0365		T2c	3+3	NA
08f7812b-0d74-42ba-985b-d0a027e8a80c	e496c864-d96f-4700-9b7a-8f33ef81dc0f	DO7304	SA539014	SP115117	Primary tumour - blood derived (peripheral blood)	CLLE-ES	male	59	BLOOD, BONE MARROW, & HEMATOPOIETIC SYS	Lymph-CLL	MESODERM	Lymphoid	Chronic lymphocytic leukemia	Chronic lymphocytic leukemia	9823/3	Chronic lymphocytic leukemia/small lymphocytic lymphoma	3	0.00116586	0.0001	0.0001	0.00542478	0.993209	EUR	0.993209	5	1264	0	8	0	63	101	0	0	SP115117	CLLE-ES	684-02-1TD	684-02-1TD		SA539014		CLLE-ES::684	DO7304	684		B		99
09497b9b-6fca-48cb-af97-161a3e434a51	5a60f6b1-4b98-4ec0-abb2-d5faec02f7b5	DO50309	SA528786	SP110846	Primary tumour - solid tissue	ESAD-UK	male	78	ESOPHAGUS	Eso-AdenoCA	ENDODERM	Esophagus	Adenocarcinoma	Adenocarcinoma	8140/3	Adenocarcinoma, NOS	656	0.0001	0.0001	0.0001	0.0001	0.9996	EUR	0.9996	96	9930	0	56	5	675	1410	36	8	SP110846	ESAD-UK	EN-203-11	LP6007438-DNA_A01		SA528786		ESAD-UK::OCCAMS-SH-024	DO50309	OCCAMS-SH-024		2b	2	NA
09508a0d-ebe0-4fa1-b7b2-1710814181cd	87f8f58c-339f-4d70-acc5-13a250eaa35a	DO46606	SA505897	SP102174	Primary tumour - solid tissue	OV-AU	female	73	OVARY	Ovary-AdenoCA	MESODERM	Ovary	Adenocarcinoma	Serous cystadenocarcinoma	8441/3	Serous cystadenocarcinoma, NOS	773	0.0249706	0.0001	0.0001	0.0199783	0.954851	EUR	0.954851	74	9912	0	81	3	444	1715	6	10	SP102174	OV-AU	AOCS-170-1	AOCS-170-1-8		SA505897		OV-AU::AOCS-170	DO46606	AOCS-170		III	3	87	>81%
09537dce-c797-4b60-962a-d4c3cd6ab00a	1d82038a-3a67-4b82-8e8d-5ba2c855b563	DO220338	SA556295	SP123850	Primary tumour - solid tissue	KICH-US	female	44	KIDNEY	Kidney-ChRCC	MESODERM	Kidney	Renal cell carcinoma (distal tubules)	Adenocarcinoma, chromophobe type	8317/3	Renal cell carcinoma, chromophobe type	0	0.815681	0.0001	0.0109983	0.0001	0.173121	AFR	0.815681	27	2025	0	14	3	127	86	3	4	SP123850	KICH-US	TCGA-KL-8330-01A	TCGA-KL-8330-01A-11D-2310-10	81431ed0-d762-4131-895b-852b2f78786d	SA556295	09537dce-c797-4b60-962a-d4c3cd6ab00a	KICH-US::0f3c4f8f-0766-46b0-81b4-18ca4f6ea20a	DO220338	TCGA-KL-8330	0f3c4f8f-0766-46b0-81b4-18ca4f6ea20a			95	95-95
0972bfcf-c6c6-48cc-b820-cdfa6279a4f3	2498329b-f6fe-4f4e-af73-5f569cfceaff	DO51467	SA533676	SP125696	Primary tumour - other	PACA-CA	male	67	PANCREAS	Panc-AdenoCA	ENDODERM	Pancreas	Adenocarcinoma	Adenocarcinoma	8140/3		207	0.0001	0.0001	0.0001	0.0001	0.9996	EUR	0.9996	69	8248	0	34	5	612	540	6	2	SP125696	PACA-CA	PCSI_0325_Pa_P_526	PCSI_0325_Pa_P_526		SA533676		PACA-CA::PCSI_0325	DO51467	PCSI_0325				NA
097a7d36-905b-72be-e050-11ac0d482c9a	097a7d36-9058-72be-e050-11ac0d482c9a	DO1076	SA6164	SP2293	Primary tumour - solid tissue	BRCA-UK	female	NA	BREAST	Breast-AdenoCA	ECTODERM	Breast	Adenocarcinoma	Infiltrating duct carcinoma	8500/3		NA	0.0001	0.0001	0.0001	0.0001	0.9996	EUR	0.9996	913	64152	2	93	3	338	119	23	3	SP2293	BRCA-UK	CGP_specimen_1241541	PD4120a		SA6164		BRCA-UK::CGP_donor_1212361	DO1076	CGP_donor_1212361				NA
0980e7fd-051d-45e9-9ca6-2baf073da4e8	93bcdfcc-0d6f-469f-b62f-2bb7a3e603d8	DO7801	SA92158	SP16886	Primary tumour - solid tissue	COAD-US	male	46	LARGE INTESTINE, (EXCL. APPENDIX)	ColoRect-AdenoCA	ENDODERM	Colon/Rectum	Adenocarcinoma	Adenocarcinoma	8140/3	Adenocarcinoma, NOS	27	0.0159492	0.975534	0.0001	0.00831696	0.0001	ASN	0.975534	4338	844944	1	507	11	7723	142	1	1	SP16886	COAD-US	TCGA-CA-6718-01A	TCGA-CA-6718-01A-11D-1835-10	f235afbb-dc2a-41dd-b373-77c0aacefb37	SA92158	0980e7fd-051d-45e9-9ca6-2baf073da4e8	COAD-US::df5ab6cc-6f68-4b6b-95e2-954c6b57ba9c	DO7801	TCGA-CA-6718	df5ab6cc-6f68-4b6b-95e2-954c6b57ba9c			75	80-75
09bc8542-4ea1-4599-91b3-d606425b37e2	087d5121-0e86-4be5-9e53-11efd5184752	DO23608	SA277382	SP50317	Primary tumour - solid tissue	LUAD-US	female	59	LUNG & BRONCHUS	Lung-AdenoCA	ENDODERM	Lung	Adenocarcinoma	Adenocarcinoma, invasive	8140/3	Adenocarcinoma, NOS	209	0.0238208	0.0001	0.0001	0.0001	0.975879	EUR	0.975879	155	16001	0	75	2	530	581	2	1	SP50317	LUAD-US	TCGA-91-6840-01A	TCGA-91-6840-01A-11D-1945-08	af744755-51eb-4daf-9029-5cf88730b1dc	SA277382	09bc8542-4ea1-4599-91b3-d606425b37e2	LUAD-US::d5326429-9805-47f9-97b0-fbda658e3f01	DO23608	TCGA-91-6840	d5326429-9805-47f9-97b0-fbda658e3f01			70	80-70	Solid predominant Adc
09cb8bc5-13ac-44ac-9b7d-6de143373570	d44f0b6b-c7cc-4b00-a4e4-309f39604b31	DO51524	SA533734	SP125725	Primary tumour - other	PACA-CA	male	79	PANCREAS	Panc-AdenoCA	ENDODERM	Pancreas	Adenocarcinoma	Pancreatic ductal carcinoma	8500/3	Infiltrating duct carcinoma, NOS	105	0.0001	0.9996	0.0001	0.0001	0.0001	ASN	0.9996	78	7685	0	13	2	709	299	7	8	SP125725	PACA-CA	PCSI_0468_Pa_P_526	PCSI_0468_Pa_P_526		SA533734		PACA-CA::PCSI_0468	DO51524	PCSI_0468		IIA	Well differentiated	NA
09e1fe3e-bfd8-4175-ac42-0e1bf0ba5523	943851c1-faee-4926-99c3-571b5cd77f13	DO51500	SA533664	SP125752	Primary tumour - other	PACA-CA	female	69	PANCREAS	Panc-AdenoCA	ENDODERM	Pancreas	Adenocarcinoma	Adenocarcinoma	8140/3		152	0.0001	0.0001	0.0001	0.00165446	0.998046	EUR	0.998046	73	6037	0	9	4	807	399	0	6	SP125752	PACA-CA	PCSI_0287_Pa_P_526	PCSI_0287_Pa_P_526		SA533664		PACA-CA::PCSI_0287	DO51500	PCSI_0287				NA
0a6be23a-d5a0-4e95-ada2-a61b2b5d9485	bc872696-2c05-4d97-a48a-bb23a4e8d448	DO51060	SA530458	SP112807	Primary tumour - solid tissue	PRAD-CA	male	63	PROSTATE GLAND	Prost-AdenoCA	ENDODERM	Prostate	Adenocarcinoma	Adenocarcinoma	8140/3	Adenocarcinoma, NOS	64	0.0001	0.0001	0.0001	0.0001	0.9996	EUR	0.9996	36	4155	0	14	3	306	218	4	6	SP112807	PRAD-CA	CPCG0121-F1	CPCG0121-F1		SA530458		PRAD-CA::CPCG0121	DO51060	CPCG0121		T1c	3+4	NA
0a9c9db0-c623-11e3-bf01-24c6515278c0	0a33e2fc-c623-11e3-bf01-24c6515278c0	DO48709	SA515312	SP107060	Primary tumour - solid tissue	LIRI-JP	male	74	LIVER	Liver-HCC	ENDODERM	Liver	Hepatocellular carcinoma	Hepatocellular carcinoma	8170/3	Hepatocellular carcinoma, NOS	42	0.0001	0.9996	0.0001	0.0001	0.0001	ASN	0.9996	86	10845	0	99	3	590	191	2	5	SP107060	LIRI-JP	RK183_C01	RK183_C01		SA515312		LIRI-JP::RK183	DO48709	RK183		1	II	100
0ab4d782-9a50-48b9-96e4-6ce42b2ea034	3cf6faba-f581-4ee6-8764-524b20188f64	DO220872	SA557420	SP124362	Metastatic tumour - metastasis local to lymph node	MELA-AU	male	69	SKIN	Skin-Melanoma	NEURAL_CREST	Skin	Melanoma	Malignant melanoma	8720/3	Malignant melanoma, NOS	42	0.0001	0.0001	0.0001	0.00730142	0.992399	EUR	0.992399	1285	213525	30	2707	11	1016	171	1	2	SP124362	MELA-AU	EXTERN-MELA-20140524-006	EXTERN-MELA-20140524-006		SA557420		MELA-AU::MELA-0075	DO220872	MELA-0075		III		NA
0ae2193f-0d68-485a-b8c2-7568cbcce33e	cd30e96a-f8eb-45a5-91d9-182dd76aa6f1	DO27978	SA518422	SP59707	Primary tumour - solid tissue	OV-US	female	49	OVARY	Ovary-AdenoCA	MESODERM	Ovary	Adenocarcinoma	Serous cystadenocarcinoma	8441/3	Serous cystadenocarcinoma, NOS	24	0.0054098	0.0001	0.0001	0.00456073	0.98983	EUR	0.98983	28	1919	0	7	2	186	138	2	1	SP59707	OV-US	TCGA-13-1477-01A	TCGA-13-1477-01A-01D-A312-08	79908395-d442-44a3-8e91-97c3ae97ddd5	SA518422	0ae2193f-0d68-485a-b8c2-7568cbcce33e	OV-US::13f5814c-1f99-4ffa-84a4-3bbd8979faae	DO27978	TCGA-13-1477	13f5814c-1f99-4ffa-84a4-3bbd8979faae			NA
0b19bee7-5281-4915-9d98-c20eb3e84ecf	8d2fc21b-e831-44b3-b7ba-90f557303758	DO25320	SA283110	SP54113	Primary tumour - solid tissue	LUAD-US	male	65	LUNG & BRONCHUS	Lung-AdenoCA	ENDODERM	Lung	Adenocarcinoma	Adenocarcinoma, invasive	8255/3	Adenocarcinoma with mixed subtypes	113	0.0001	0.0001	0.0001	0.0001	0.9996	EUR	0.9996	866	109461	16	2700	38	3838	342	0	1	SP54113	LUAD-US	TCGA-05-4397-01A	TCGA-05-4397-01A-01D-1931-08	c4c061cd-e926-400b-b18c-b47c234337ca	SA283110	0b19bee7-5281-4915-9d98-c20eb3e84ecf	LUAD-US::6dfd47d2-831a-4386-9051-f78199a16bb5	DO25320	TCGA-05-4397	6dfd47d2-831a-4386-9051-f78199a16bb5			75	75-75	NSCLC, NOS - to be excluded
0b29c893-03bf-4131-b192-c14a2788d411	498226d7-dd1f-4560-b0c6-7c7a3a51396a	DO49418	SA520258	SP118048	Primary tumour - other	PACA-CA	male	58	PANCREAS	Panc-AdenoCA	ENDODERM	Pancreas	Adenocarcinoma	Pancreatic ductal carcinoma	8500/3	Infiltrating duct carcinoma, NOS	25	0.0001	0.0001	0.0001	0.0001	0.9996	EUR	0.9996	142	19156	0	78	14	1424	139	1	3	SP118048	PACA-CA	PCSI_0164_Pa_P_526	PCSI_0164_Pa_P_526		SA520258		PACA-CA::PCSI_0164	DO49418	PCSI_0164		IB	Well differentiated	NA
0b6cd7df-6970-4d60-b7b5-85002a7d8781	1b9510c5-d376-4af9-a043-707df3e4fc5c	DO7280	SA539012	SP115114	Primary tumour - blood derived (peripheral blood)	CLLE-ES	male	51	BLOOD, BONE MARROW, & HEMATOPOIETIC SYS	Lymph-CLL	MESODERM	Lymphoid	Chronic lymphocytic leukemia	Chronic lymphocytic leukemia	9823/3	Chronic lymphocytic leukemia/small lymphocytic lymphoma	10	0.0001	0.0001	0.0001	0.0001	0.9996	EUR	0.9996	20	2967	0	9	1	221	110	0	2	SP115114	CLLE-ES	654-02-5TD	654-02-5TD		SA539012		CLLE-ES::654	DO7280	654		A		100
0b811c6a-8f05-44bd-ac33-fb720d189e71	04e0d4a3-5826-41d0-9e72-19c5d4ce08ff	DO220363	SA556737	SP123902	Primary tumour - solid tissue	KICH-US	male	67	KIDNEY	Kidney-ChRCC	MESODERM	Kidney	Renal cell carcinoma (distal tubules)	Adenocarcinoma, chromophobe type	8317/3	Renal cell carcinoma, chromophobe type	4	0.0245337	0.0001	0.0001	0.0634894	0.911777	EUR	0.911777	18	1663	0	16	4	155	94	0	9	SP123902	KICH-US	TCGA-KM-8639-01A	TCGA-KM-8639-01A-11D-2397-10	e1d3ee37-402b-4727-8e27-b797d42f46ba	SA556737	0b811c6a-8f05-44bd-ac33-fb720d189e71	KICH-US::2ea84e23-6a0a-4c5d-9c70-d5355a85df35	DO220363	TCGA-KM-8639	2ea84e23-6a0a-4c5d-9c70-d5355a85df35			90	90-90
0ba8f2e2-935a-4123-86aa-6e7f5de85bf4	782abc2a-a726-429d-971c-8811e1026e0b	DO48917	SA517252	SP107435	Primary tumour - solid tissue	PBCA-DE	female	22	BRAIN, & CRANIAL NERVES, & SPINAL CORD, (EXCL. VENTRICLE, CEREBELLUM)	CNS-Medullo	NEURAL_CREST	CNS	Medulloblastoma	Medulloblastoma	9470/3	Medulloblastoma, NOS	10	0.0230446	0.0001	0.0001	0.0001	0.976655	EUR	0.976655	39	2811	0	7	3	198	116	NA	0	SP107435	PBCA-DE	ICGC_MB143	ICGC_MB143		SA517252		PBCA-DE::ICGC_MB143	DO48917	ICGC_MB143		unknown	G4	NA
0bafd9ae-64b3-492d-a6fd-12aa8edefcbe	b092e200-56a4-4910-b0ab-88593f6fcf7e	DO52128	SA570845	SP135324	Primary tumour - solid tissue	PAEN-IT	male	42	PANCREAS	Panc-Endocrine	ENDODERM	Pancreas	Neuroendocrine tumor	Neoroendocrine carcinoma	8246/3	Well-differentiated endocrine tumor, uncertain behavior	19	0.0159393	0.0001	0.0001	0.0275867	0.956274	EUR	0.956274	13	1526	0	2	2	115	128	0	0	SP135324	PAEN-IT	PET118T	PET118T		SA570845		PAEN-IT::ITNET-0118	DO52128	ITNET-0118		T2N1M1	NET-G1	70	61-80%
0bbc7ede-5022-4084-925c-d65baaf7abc2	afd79911-90ac-42a9-bfba-578d52679cb0	DO26461	SA305520	SP56537	Primary tumour - solid tissue	LUSC-US	male	58	LUNG & BRONCHUS	Lung-SCC	ENDODERM	Lung	Squamous cell carcinoma	Squamous cell carcinoma	8070/3	Squamous cell carcinoma, NOS	149	0.0001	0.0001	0.0001	0.0001	0.9996	EUR	0.9996	228	39887	7	1143	10	1730	421	3	1	SP56537	LUSC-US	TCGA-56-1622-01A	TCGA-56-1622-01A-01D-1521-08	4083de2f-3ff5-487b-a27b-783d51c4f853	SA305520	0bbc7ede-5022-4084-925c-d65baaf7abc2	LUSC-US::3edf933a-be1a-46e8-bfb0-acdff30e64a0	DO26461	TCGA-56-1622	3edf933a-be1a-46e8-bfb0-acdff30e64a0			90	90-90
0be08326-c623-11e3-bf01-24c6515278c0	0b8a442a-c623-11e3-bf01-24c6515278c0	DO45277	SA501562	SP99279	Primary tumour - solid tissue	LIRI-JP	male	64	LIVER	Liver-HCC	ENDODERM	Liver	Hepatocellular carcinoma	Combined hepatocellular + cholangiocarcinoma	8180/3	Comb. hepatocel. carcinoma & cholangiocarcinoma	43	0.0001	0.9996	0.0001	0.0001	0.0001	ASN	0.9996	94	13514	0	76	6	583	199	0	1	SP99279	LIRI-JP	RK184_C01	RK184_C01		SA501562		LIRI-JP::RK184	DO45277	RK184		3	II	100
0bfd1043-70fb-d2dc-e050-11ac0c4860cb	0bfd1043-7ec2-aaec-e050-11ac0c482f39	DO51954	SA538877	SP114906	Primary tumour - solid tissue	PRAD-UK	male	49	PROSTATE GLAND	Prost-AdenoCA	ENDODERM	Prostate	Adenocarcinoma	Adenocarcinoma	8140/3	Adenocarcinoma, NOS	134	0.0175184	0.0001	0.0001	0.0001	0.982182	EUR	0.982182	43	5386	0	21	4	609	361	7	NA	SP114906	PRAD-UK	A22C-0016_CRUK_PC_0016_T1	A22C-0016_CRUK_PC_0016_T1_DNA		SA538877		PRAD-UK::A22-0016_CRUK_PC_0016	DO51954	A22-0016_CRUK_PC_0016				68
0bfd1043-8170-e3e4-e050-11ac0c4860c5	0bfd1068-3fc0-a95b-e050-11ac0c4860c3	DO51958	SA538917	SP114941	Primary tumour - solid tissue	PRAD-UK	male	66	PROSTATE GLAND	Prost-AdenoCA	ENDODERM	Prostate	Adenocarcinoma	Adenocarcinoma	8140/3	Adenocarcinoma, NOS	216	0.000548312	0.0001	0.0001	0.0717715	0.92748	EUR	0.92748	62	6504	0	57	10	1212	511	19	2	SP114941	PRAD-UK	A32C-0019_CRUK_PC_0019_T1	A32C-0019_CRUK_PC_0019_T1_DNA		SA538917		PRAD-UK::A32-0019_CRUK_PC_0019	DO51958	A32-0019_CRUK_PC_0019				91
0bfd1043-8177-e3e4-e050-11ac0c4860c5	0bfd1068-3fc7-a95b-e050-11ac0c4860c3	DO51959	SA538869	SP114949	Metastatic tumour - lymph node	PRAD-UK	male	66	PROSTATE GLAND	Prost-AdenoCA	ENDODERM	Prostate	Adenocarcinoma	Adenocarcinoma	8140/3	Adenocarcinoma, NOS	89	0.772401	0.00273846	0.0801036	0.00445999	0.140297	AFR	0.772401	48	3915	0	10	10	665	256	8	NA	SP114949	PRAD-UK	A12C-0020_CRUK_PC_0020_M2	A12C-0020_CRUK_PC_0020_M2_DNA		SA538869		PRAD-UK::A12-0020_CRUK_PC_0020	DO51959	A12-0020_CRUK_PC_0020				62
0bfd1043-8181-e3e4-e050-11ac0c4860c5	0bfebf9f-c77a-e57d-e050-11ac0d487827	DO51965	SA538911	SP114987	Metastatic tumour - lymph node	PRAD-UK	male	58	PROSTATE GLAND	Prost-AdenoCA	ENDODERM	Prostate	Adenocarcinoma	Adenocarcinoma	8140/3	Adenocarcinoma, NOS	777	0.0616641	0.0001	0.0001	0.0661049	0.872031	EUR	0.872031	149	12260	1	142	9	1397	1617	4	NA	SP114987	PRAD-UK	A17A-0095_CRUK_PC_0095_M1	A17A-0095_CRUK_PC_0095_M1_DNA		SA538911		PRAD-UK::A17-0095_CRUK_PC_0095	DO51965	A17-0095_CRUK_PC_0095				90
0bfd1043-8183-e3e4-e050-11ac0c4860c5	0bfd1068-3fd0-a95b-e050-11ac0c4860c3	DO51962	SA538885	SP114966	Metastatic tumour - metastasis to distant location	PRAD-UK	male	56	PROSTATE GLAND	Prost-AdenoCA	ENDODERM	Prostate	Adenocarcinoma	Adenocarcinoma	8140/3	Adenocarcinoma, NOS	433	0.0001	0.0001	0.0001	0.0001	0.9996	EUR	0.9996	185	16980	0	254	23	2989	943	22	3	SP114966	PRAD-UK	A34C-0022_CRUK_PC_0022_M2	A34C-0022_CRUK_PC_0022_M2_DNA		SA538885		PRAD-UK::A34-0022_CRUK_PC_0022	DO51962	A34-0022_CRUK_PC_0022				84
0bfd1043-8187-e3e4-e050-11ac0c4860c5	0bfd1043-8184-e3e4-e050-11ac0c4860c5	DO51953	SA538871	SP114903	Primary tumour - solid tissue	PRAD-UK	male	67	PROSTATE GLAND	Prost-AdenoCA	ENDODERM	Prostate	Adenocarcinoma	Adenocarcinoma	8140/3	Adenocarcinoma, NOS	461	0.716421	0.0001	0.0001	0.0489948	0.234384	AFR	0.716421	98	8244	0	46	8	1024	1109	6	NA	SP114903	PRAD-UK	A10E-0015_CRUK_PC_0015_T1	A10E-0015_CRUK_PC_0015_T1_DNA		SA538871		PRAD-UK::A10-0015_CRUK_PC_0015	DO51953	A10-0015_CRUK_PC_0015				83
0bfd1068-3fc5-a95b-e050-11ac0c4860c3	0bfd1043-7ed2-9ccc-e050-11ac0c481957	DO51956	SA538905	SP114930	Primary tumour - solid tissue	PRAD-UK	male	62	PROSTATE GLAND	Prost-AdenoCA	ENDODERM	Prostate	Adenocarcinoma	Adenocarcinoma	8140/3	Adenocarcinoma, NOS	197	0.000100002	0.0001	0.0001	0.0001	0.9996	EUR	0.9996	41	4536	1	21	6	750	461	4	1	SP114930	PRAD-UK	A31C-0018_CRUK_PC_0018_T1	A31C-0018_CRUK_PC_0018_T1_DNA		SA538905		PRAD-UK::A31-0018_CRUK_PC_0018	DO51956	A31-0018_CRUK_PC_0018				62
0bfd1068-3fcf-a95b-e050-11ac0c4860c3	0bfd1043-8179-e3e4-e050-11ac0c4860c5	DO51960	SA538872	SP114953	Metastatic tumour - lymph node	PRAD-UK	male	55	PROSTATE GLAND	Prost-AdenoCA	ENDODERM	Prostate	Adenocarcinoma	Adenocarcinoma	8140/3	Adenocarcinoma, NOS	334	0.0001	0.000100001	0.0001	0.0001	0.9996	EUR	0.9996	58	5314	0	39	9	1307	760	50	NA	SP114953	PRAD-UK	A24A-0021_CRUK_PC_0021_M1	A24A-0021_CRUK_PC_0021_M1_DNA		SA538872		PRAD-UK::A24-0021_CRUK_PC_0021	DO51960	A24-0021_CRUK_PC_0021				75
0bfd1068-3fd3-a95b-e050-11ac0c4860c3	0bfd1043-513e-3662-e050-11ac0c486501	DO51955	SA538899	SP114924	Primary tumour - solid tissue	PRAD-UK	male	65	PROSTATE GLAND	Prost-AdenoCA	ENDODERM	Prostate	Adenocarcinoma	Adenocarcinoma	8140/3	Adenocarcinoma, NOS	340	0.0001	0.0001	0.0001	0.0001	0.9996	EUR	0.9996	49	6853	2	72	7	954	724	3	8	SP114924	PRAD-UK	A29C-0017_CRUK_PC_0017_T1	A29C-0017_CRUK_PC_0017_T1_DNA		SA538899		PRAD-UK::A29-0017_CRUK_PC_0017	DO51955	A29-0017_CRUK_PC_0017				43
0bfd1068-3fd8-a95b-e050-11ac0c4860c3	0c0038ff-6cc1-b0b0-e050-11ac0d483d73	DO51964	SA538909	SP114986	Metastatic tumour - metastasis to distant location	PRAD-UK	male	67	PROSTATE GLAND	Prost-AdenoCA	ENDODERM	Prostate	Adenocarcinoma	Adenocarcinoma	8140/3	Adenocarcinoma, NOS	444	0.0001	0.0001	0.0001	0.0001	0.9996	EUR	0.9996	58	5863	0	25	8	725	993	3	NA	SP114986	PRAD-UK	A21J-0096_CRUK_PC_0096_M9	A21J-0096_CRUK_PC_0096_M9_DNA		SA538909		PRAD-UK::A21-0096_CRUK_PC_0096	DO51964	A21-0096_CRUK_PC_0096				82
0c18a8b7-bad1-4aa4-a6df-472f89d9761c	af0cf9aa-5510-4af9-9bb4-a7e25e446245	DO40664	SA456980	SP89090	Primary tumour - solid tissue	THCA-US	female	45	THYROID GLAND	Thy-AdenoCA	ENDODERM	Thyroid	Adenocarcinoma	Adenocarcinoma, follicular type	8340/3	Papillary carcinoma, follicular variant	10	0.0063272	0.0001	0.0001	0.0331887	0.960284	EUR	0.960284	9	1123	0	3	0	71	110	0	0	SP89090	THCA-US	TCGA-DJ-A13W-01A	TCGA-DJ-A13W-01A-11D-A10S-08	4dca97a5-b0e5-4383-8cc5-b6ff07741647	SA456980	0c18a8b7-bad1-4aa4-a6df-472f89d9761c	THCA-US::3b48cc5e-3396-4dd5-893d-54b75b98b016	DO40664	TCGA-DJ-A13W	3b48cc5e-3396-4dd5-893d-54b75b98b016			98	97-98
0c39c03a-ec84-42c6-be69-8e98bc7a9f5a	aaf43383-6a55-49d1-8131-78c18bc1843b	DO43162	SA473026	SP94236	Primary tumour - solid tissue	UCEC-US	female	71	UTERUS, NOS	Uterus-AdenoCA	MESODERM	Uterus	Adenocarcinoma	Serous cystadenocarcinoma	8441/3	Serous cystadenocarcinoma, NOS	188	0.500243	0.0001	0.0001	0.0001	0.499457	AFR	0.500243	435	37169	0	59	10	499	523	13	5	SP94236	UCEC-US	TCGA-EY-A1GS-01A	TCGA-EY-A1GS-01A-11D-A13L-09	99540910-61a1-434b-9937-216dfac5f719	SA473026	0c39c03a-ec84-42c6-be69-8e98bc7a9f5a	UCEC-US::c10b2885-70ea-4d32-bc48-8b85530df702	DO43162	TCGA-EY-A1GS	c10b2885-70ea-4d32-bc48-8b85530df702			80	80
0c7aca3f-e006-4de3-afc2-20b4f727d4fd	e34479b8-834f-4747-984b-e77272f1379d	DO536	SA649	SP1086	Primary tumour - solid tissue	BLCA-US	male	65	URINARY BLADDER	Bladder-TCC	ENDODERM	Bladder	Transitional cell carcinoma	Transitional cell carcinoma, papillary	8130/3	Papillary trans. cell carcinoma	207	0.00445444	0.0001	0.0001	0.0001	0.995246	EUR	0.995246	141	15213	1	71	4	456	570	0	1	SP1086	BLCA-US	TCGA-BL-A13J-01A	TCGA-BL-A13J-01A-11D-A10S-08	cf23846d-a7d2-40a9-8b51-49a27967d101	SA649	0c7aca3f-e006-4de3-afc2-20b4f727d4fd	BLCA-US::556fcbc8-172a-4af1-8822-ae036e8d68e8	DO536	TCGA-BL-A13J	556fcbc8-172a-4af1-8822-ae036e8d68e8			84	84-84	NOS
0c8f7e63-7a3e-42e8-9408-c5cbd2f52f9d	a78eba53-6949-48fb-b822-609583334019	DO36135	SA413896	SP79439	Primary tumour - solid tissue	PBCA-DE	male	1	BRAIN, & CRANIAL NERVES, & SPINAL CORD, (EXCL. VENTRICLE, CEREBELLUM)	CNS-PiloAstro	NEURAL_CREST	CNS	Non-diffuse glioma	Pilocytic astrocytoma	9421/1	Pilocytic astrocytoma	1	0.0001	0.0213265	0.0385721	0.0388497	0.901152	EUR	0.901152	1	93	0	0	0	5	90	0	0	SP79439	PBCA-DE	ICGC_PA148	ICGC_PA148		SA413896		PBCA-DE::ICGC_PA148	DO36135	ICGC_PA148		N/A	1	NA
0c9a5dbc-f7f3-43e7-83d1-77b9fb4b8b54	112415c3-8cea-4608-9f55-c5714ac77390	DO46813	SA506887	SP102690	Primary tumour - solid tissue	PRAD-US	male	73	PROSTATE GLAND	Prost-AdenoCA	ENDODERM	Prostate	Adenocarcinoma	Adenocarcinoma	8550/3	Acinar cell carcinoma	25	0.0001	0.0001	0.0001	0.00128728	0.998413	EUR	0.998413	38	3219	1	27	1	228	140	0	11	SP102690	PRAD-US	TCGA-HC-7233-01A	TCGA-HC-7233-01A-11D-2114-08	848c2c7b-918e-4a09-bad9-3b3d59bbc101	SA506887	0c9a5dbc-f7f3-43e7-83d1-77b9fb4b8b54	PRAD-US::e2b33861-2247-413f-b2e5-9be3b604666c	DO46813	TCGA-HC-7233	e2b33861-2247-413f-b2e5-9be3b604666c			80	80
0cb4356c-b5d6-4541-b048-ff6d4b3a5d26	a8f9fd29-a1d5-41cc-9f2a-8f332d47022b	DO51133	SA530604	SP112953	Primary tumour - solid tissue	PRAD-CA	male	62	PROSTATE GLAND	Prost-AdenoCA	ENDODERM	Prostate	Adenocarcinoma	Adenocarcinoma	8140/3	Adenocarcinoma, NOS	78	0.0001	0.0001	0.0001	0.0425126	0.957187	EUR	0.957187	42	4176	1	30	3	444	1116	4	4	SP112953	PRAD-CA	CPCG0364-F1	CPCG0364-F1		SA530604		PRAD-CA::CPCG0364	DO51133	CPCG0364		T3a	3+3	NA
0cd60b96-eb2d-4687-9709-d1455ec45de7	0d2e9158-0f62-46d9-8f47-ad2d0666da8f	DO38791	SA511976	SP85251	Primary tumour - solid tissue	STAD-US	female	76	STOMACH	Stomach-AdenoCA	ENDODERM	Stomach	Adenocarcinoma	Adenocarcinoma	8140/3	Adenocarcinoma, NOS	110	0.0001	0.0433878	0.0001	0.0333859	0.923026	EUR	0.923026	88	6739	0	22	7	405	327	0	5	SP85251	STAD-US	TCGA-BR-4255-01A	TCGA-BR-4255-01A-01D-A290-08	a64a7cb8-ba30-45a3-b1dc-2a62d6b1919f	SA511976	0cd60b96-eb2d-4687-9709-d1455ec45de7	STAD-US::956017ba-5e4b-42c7-b93d-42316874ba93	DO38791	TCGA-BR-4255	956017ba-5e4b-42c7-b93d-42316874ba93			75	75-75	Diffuse type gastric adenocarcinoma, Poorly cohesive adenocarcinoma (NOT signet ring)
0cdbabf2-c623-11e3-bf01-24c6515278c0	0c873c16-c623-11e3-bf01-24c6515278c0	DO48712	SA515314	SP107063	Primary tumour - solid tissue	LIRI-JP	male	50	LIVER	Liver-HCC	ENDODERM	Liver	Hepatocellular carcinoma	Hepatocellular carcinoma	8170/3	Hepatocellular carcinoma, NOS	33	0.0001	0.980992	0.0187082	0.0001	0.0001	ASN	0.980992	38	5784	0	43	4	353	164	0	5	SP107063	LIRI-JP	RK185_C01	RK185_C01		SA515314		LIRI-JP::RK185	DO48712	RK185		2	II	100
0ce6f3ed-bdbc-4b70-9db4-2e48f4bf644d	9659d703-504e-4b47-a4f4-b376dbbbfbac	DO23648	SA279763	SP50406	Primary tumour - solid tissue	LUAD-US	male	NA	LUNG & BRONCHUS	Lung-AdenoCA	ENDODERM	Lung	Adenocarcinoma	Adenocarcinoma, invasive	8140/3	Adenocarcinoma, NOS	2	0.0001	0.0001	0.0410847	0.0001	0.958615	EUR	0.958615	6	581	0	1	0	13	89	0	6	SP50406	LUAD-US	TCGA-75-7030-01A	TCGA-75-7030-01A-11D-1945-08	56c937b3-b48f-4662-b992-3265dbb6bc7d	SA279763	0ce6f3ed-bdbc-4b70-9db4-2e48f4bf644d	LUAD-US::df576520-a6b6-4c9b-8d06-3f59cc5342fd	DO23648	TCGA-75-7030	df576520-a6b6-4c9b-8d06-3f59cc5342fd			60	60-60	Papillary predominant Adc
0cf9bbc2-cbd5-4b64-8d90-cfa416307b39	e79a2553-0e15-4aba-a67b-0feb045f1b64	DO33488	SA528674	SP110779	Primary tumour - solid tissue	PACA-AU	male	61	PANCREAS	Panc-AdenoCA	ENDODERM	Pancreas	Adenocarcinoma	Invasive carcinoma arising in IPMN	8453/3	Intraductal papillary-mucinous carcinoma, invasive	115	0.0001	0.0001	0.00540795	0.0001	0.994292	EUR	0.994292	104	10728	0	28	2	642	316	1	1	SP110779	PACA-AU	8066037	8066037		SA528674		PACA-AU::ICGC_0150	DO33488	ICGC_0150		T3N0MX	2 - Moderately differentiated	81	>81%
0d0793c1-df1b-4db1-ba36-adcb960cc0f5	1319bfce-ea65-4181-874d-b0f4c4d4a789	DO46372	SA505654	SP101622	Primary tumour - solid tissue	OV-AU	female	39	OVARY	Ovary-AdenoCA	MESODERM	Ovary	Adenocarcinoma	Serous cystadenocarcinoma	8441/3	Serous cystadenocarcinoma, NOS	345	0.0001	0.0001	0.0001	0.0001	0.9996	EUR	0.9996	122	10712	1	124	12	934	824	17	1	SP101622	OV-AU	AOCS-091-1	AOCS-091-1-3		SA505654		OV-AU::AOCS-091	DO46372	AOCS-091		III	3	93	>81%
0d259ac2-03d1-4814-9b0b-d05e3a6029b7	f4ebcdb4-5fcb-4fbc-bb8c-d961ef98312b	DO22935	SA267307	SP49334	Primary tumour - solid tissue	LIHC-US	male	73	LIVER	Liver-HCC	ENDODERM	Liver	Hepatocellular carcinoma	Hepatocellular carcinoma	8170/3	Hepatocellular carcinoma, NOS	29	0.0001	0.0001	0.0001	0.0001	0.9996	EUR	0.9996	65	7697	0	85	3	483	154	0	6	SP49334	LIHC-US	TCGA-EP-A3RK-01A	TCGA-EP-A3RK-01A-11D-A22F-10	253da6ee-8786-4a20-a0dc-58816a8a9c39	SA267307	0d259ac2-03d1-4814-9b0b-d05e3a6029b7	LIHC-US::f15279dd-5d12-460b-9bd1-b4f95681ca65	DO22935	TCGA-EP-A3RK	f15279dd-5d12-460b-9bd1-b4f95681ca65			NA
0d31a44f-1fc5-43a2-9633-36c4e650d3d2	a756a6d1-19c0-4c17-a1da-12a5a23718a0	DO49948	SA524966	SP109941	Primary tumour - solid tissue	CESC-US	female	26	CERVIX UTERI	Cervix-SCC	MESODERM	Cervix	Squamous cell carcinoma	Squamous Cell Carcinoma	8070/3	Squamous cell carcinoma, NOS	14	0.0001	0.0001	0.0001	0.0001	0.9996	EUR	0.9996	23	2266	1	15	2	208	230	7	2	SP109941	CESC-US	TCGA-EK-A2RE-01A	TCGA-EK-A2RE-01A-11D-A34H-09	7bcf54b6-3ffa-4014-92c6-51a7099e6f02	SA524966	0d31a44f-1fc5-43a2-9633-36c4e650d3d2	CESC-US::9aa36ac2-8418-4109-a3c1-63ca8742baab	DO49948	TCGA-EK-A2RE	9aa36ac2-8418-4109-a3c1-63ca8742baab			NA
0d569bd5-418d-4d72-87ca-8e14668c2119	f7c906e9-75e6-49ec-8f6b-bcc3ced66458	DO52671	SA542078	SP116659	Primary tumour - lymph node	MALY-DE	female	74	LYMPH NODES	Lymph-BNHL	MESODERM	Lymphoid	Mature B-cell lymphoma	Diffse large B-cell lymphoma	9680/3	ML, large B-cell, diffuse	31	0.0001	0.0001	0.0001	0.0001	0.9996	EUR	0.9996	110	12747	1	100	5	872	157	0	1	SP116659	MALY-DE	tumor_4166151	tumor_4166151		SA542078		MALY-DE::4166151	DO52671	4166151		unknown	unknown	90
0db9309e-7b95-4ae3-b0ed-dfd4f38d11b0	8db16c7d-025a-4214-aacf-f55cd0ee0259	DO35558	SA413350	SP78679	Primary tumour - solid tissue	PBCA-DE	female	10	BRAIN, & CRANIAL NERVES, & SPINAL CORD, (EXCL. VENTRICLE, CEREBELLUM)	CNS-Medullo	NEURAL_CREST	CNS	Medulloblastoma	Large cell medulloblastoma	9474/3	Large cell medulloblastoma	36	0.00122945	0.0196577	0.00377298	0.0128563	0.962484	EUR	0.962484	23	2461	0	9	0	226	167	1	0	SP78679	PBCA-DE	ICGC_MB23	ICGC_MB23		SA413350		PBCA-DE::ICGC_MB23	DO35558	ICGC_MB23		M0	G4	NA
0dd0718d-5ddf-4c59-8c47-0f51303daeb5	0edf2345-54a0-4961-a497-b6f9837519aa	DO47268	SA508988	SP103894	Metastatic tumour - NOS	SKCM-US	male	48	SKIN	Skin-Melanoma	NEURAL_CREST	Skin	Melanoma	Malignant melanoma	8720/3	Malignant melanoma, NOS	170	0.0001	0.0001	0.0001	0.0001	0.9996	EUR	0.9996	1211	158138	77	4541	73	4666	423	3	6	SP103894	SKCM-US	TCGA-EE-A3JI-06A	TCGA-EE-A3JI-06A-11D-A21A-08	9ccf7218-b364-48a7-b0a4-354cccafad07	SA508988	0dd0718d-5ddf-4c59-8c47-0f51303daeb5	SKCM-US::296f44f9-3ecb-4b40-ae51-c3a06e3fbe00	DO47268	TCGA-EE-A3JI	296f44f9-3ecb-4b40-ae51-c3a06e3fbe00			NA
0dd39eca-c623-11e3-bf01-24c6515278c0	0d7300a6-c623-11e3-bf01-24c6515278c0	DO48715	SA515316	SP107068	Primary tumour - solid tissue	LIRI-JP	female	58	LIVER	Liver-HCC	ENDODERM	Liver	Hepatocellular carcinoma	Hepatocellular carcinoma	8170/3	Hepatocellular carcinoma, NOS	36	0.0001	0.9996	0.0001	0.0001	0.0001	ASN	0.9996	58	8539	0	65	3	552	164	0	5	SP107068	LIRI-JP	RK186_C01	RK186_C01		SA515316		LIRI-JP::RK186	DO48715	RK186		2	II	100
0e1e628b-823a-4861-aa95-bed2fada7349	942e629c-4090-4a48-9728-fd74cd440bf3	DO48892	SA517323	SP107360	Primary tumour - solid tissue	PBCA-DE	male	23	BRAIN, & CRANIAL NERVES, & SPINAL CORD, (EXCL. VENTRICLE, CEREBELLUM)	CNS-Medullo	NEURAL_CREST	CNS	Medulloblastoma	Medulloblastoma	9470/3	Medulloblastoma, NOS	0	0.0001	0.0001	0.0363125	0.0122885	0.951199	EUR	0.951199	18	1478	0	1	4	307	82	0	0	SP107360	PBCA-DE	ICGC_MB60	ICGC_MB60		SA517323		PBCA-DE::ICGC_MB60	DO48892	ICGC_MB60		M0	G4	NA
0e54cea2-d568-4a33-b9db-b698844e6ad9	66dbdb53-09c2-4078-9265-773a31377bec	DO217867	SA542564	SP135226	Primary tumour - solid tissue	GACA-CN	male	55	STOMACH	Stomach-AdenoCA	ENDODERM	Stomach	Adenocarcinoma	Adenocarcinoma, papillary	8260/3	Papillary adenocarcinoma, NOS	85	0.0001	0.993136	0.00656438	0.0001	0.0001	ASN	0.993136	37	3668	0	13	0	228	263	0	1	SP135226	GACA-CN	CGP_specimen_GC12331T	GC12331T		SA542564		GACA-CN::CGP_donor_GC00018	DO217867	CGP_donor_GC00018		T3N0M0	III	60	61-80%
0e6654c9-cd5e-4f94-a6d4-54f2bb16de1f	3f377ed6-adf8-4874-8dc1-0a52df72f6d0	DO26957	SA306844	SP57586	Primary tumour - solid tissue	LUSC-US	male	58	LUNG & BRONCHUS	Lung-SCC	ENDODERM	Lung	Squamous cell carcinoma	Squamous cell carcinoma	8070/3	Squamous cell carcinoma, NOS	168	0.0001	0.0001	0.0001	0.0001	0.9996	EUR	0.9996	254	36011	4	422	10	1298	429	36	1	SP57586	LUSC-US	TCGA-92-8064-01A	TCGA-92-8064-01A-11D-2244-08	014ad75e-86d2-423f-b9d3-84657d459a28	SA306844	0e6654c9-cd5e-4f94-a6d4-54f2bb16de1f	LUSC-US::dc6ceece-efaa-4b9d-9e12-d35863d7a902	DO26957	TCGA-92-8064	dc6ceece-efaa-4b9d-9e12-d35863d7a902			70	70
0e6ca8dc-0f31-4675-95b1-5920576daeff	eacada84-bc54-4c03-879b-b290b7f6aa78	DO14204	SA191115	SP30011	Primary tumour - solid tissue	HNSC-US	male	57	GUM, FLOOR OF MOUTH, & OTHER MOUTH	Head-SCC	MESODERM	Head/Neck	Squamous cell carcinoma	Squamous cell carcinoma	8070/3	Squamous cell carcinoma, NOS	40	0.0001	0.0001	0.0001	0.000100002	0.9996	EUR	0.9996	58	5498	2	156	5	701	171	0	2	SP30011	HNSC-US	TCGA-CV-6433-01A	TCGA-CV-6433-01A-11D-2276-10	47ec5010-4353-493b-ab28-c95bc2cb026c	SA191115	0e6ca8dc-0f31-4675-95b1-5920576daeff	HNSC-US::d5eedfb5-4fa3-4a1e-ad0d-ea550b22a5ba	DO14204	TCGA-CV-6433	d5eedfb5-4fa3-4a1e-ad0d-ea550b22a5ba			70	70-70
0e7ac212-0469-4f17-9432-205ab1831257	49f1039a-3702-4459-9fd2-3c1eb3e2c146	DO46757	SA506694	SP102529	Primary tumour - solid tissue	PAEN-AU	male	66	PANCREAS	Panc-Endocrine	ENDODERM	Pancreas	Neuroendocrine tumor	Neoroendocrine carcinoma	8246/3	Neuroendocrine carcinoma	16	0.0001	0.0001	0.0001	0.0001	0.9996	EUR	0.9996	33	3416	1	17	0	169	140	0	1	SP102529	PAEN-AU	8051718	8051718		SA506694		PAEN-AU::ICGC_0435	DO46757	ICGC_0435		T3N1Mx	1 - Well differentiated	81	>81%
0e7f46ca-6f5c-4538-b6d6-00af65d57fcf	8e18fdba-60a4-48f6-a715-ec4d0bd74823	DO52674	SA542090	SP116668	Primary tumour - lymph node	MALY-DE	female	53	LYMPH NODES	Lymph-BNHL	MESODERM	Lymphoid	Mature B-cell lymphoma	Diffse large B-cell lymphoma	9680/3	ML, large B-cell, diffuse	30	0.0001	0.0001	0.0001	0.0001	0.9996	EUR	0.9996	493	66409	2	233	10	1771	151	0	4	SP116668	MALY-DE	tumor_4199714	tumor_4199714		SA542090		MALY-DE::4199714	DO52674	4199714		unknown	unknown	70
0e872e0d-4711-4364-a5d0-6beeb6fd3ff2	272ec254-b96a-43d3-be95-cacd781abeef	DO50328	SA528912	SP111086	Primary tumour - solid tissue	ESAD-UK	male	74	ESOPHAGUS	Eso-AdenoCA	ENDODERM	Esophagus	Adenocarcinoma	Adenocarcinoma	8140/3	Adenocarcinoma, NOS	148	0.0001	0.0001	0.0001	0.0001	0.9996	EUR	0.9996	216	40868	0	163	13	2153	406	92	4	SP111086	ESAD-UK	TB11-1046-occams-GOJT	LP6007401-DNA_A01		SA528912		ESAD-UK::OCCAMS-AH-036	DO50328	OCCAMS-AH-036		1a	2	NA
0ed2e2e1-2fe3-43eb-8cad-34f3f21a7169	97afdbc8-c818-446b-aea5-92f657068334	DO51112	SA530524	SP112911	Primary tumour - solid tissue	PRAD-CA	male	60	PROSTATE GLAND	Prost-AdenoCA	ENDODERM	Prostate	Adenocarcinoma	Adenocarcinoma	8140/3	Adenocarcinoma, NOS	68	0.0001	0.0001	0.0001	0.000100001	0.9996	EUR	0.9996	31	2181	0	8	0	164	1066	0	3	SP112911	PRAD-CA	CPCG0336-F1	CPCG0336-F1		SA530524		PRAD-CA::CPCG0336	DO51112	CPCG0336		T3a	3+3	NA
0ed63d84-d3fe-4289-9255-35f4a03b703b	da74d129-ae81-417b-a58b-27bfe9af627f	DO20768	SA254188	SP43510	Primary tumour - solid tissue	KIRP-US	male	53	KIDNEY	Kidney-RCC	MESODERM	Kidney	Renal cell carcinoma (proximal tubules)	Adenocarcinoma, papillary type	8050/3	Papillary carcinoma, NOS	1	0.969641	0.0001	0.0187271	0.0001	0.0114318	AFR	0.969641	45	3852	1	66	9	836	102	1	5	SP43510	KIRP-US	TCGA-B9-4115-01A	TCGA-B9-4115-01A-01D-1554-10	31769c98-8882-44e9-b61b-417903b3e4f5	SA254188	0ed63d84-d3fe-4289-9255-35f4a03b703b	KIRP-US::a121406a-30b2-4717-ae96-edcb17d911e2	DO20768	TCGA-B9-4115	a121406a-30b2-4717-ae96-edcb17d911e2			85	85-85	Type 1 Papillary RCC
0eeafcd6-c623-11e3-bf01-24c6515278c0	0e6d3300-c623-11e3-bf01-24c6515278c0	DO48716	SA515318	SP107071	Primary tumour - solid tissue	LIRI-JP	male	71	LIVER	Liver-HCC	ENDODERM	Liver	Hepatocellular carcinoma	Hepatocellular carcinoma	8170/3	Hepatocellular carcinoma, NOS	69	0.0001	0.9996	0.0001	0.0001	0.0001	ASN	0.9996	127	18576	3	191	5	775	268	0	8	SP107071	LIRI-JP	RK187_C01	RK187_C01		SA515318		LIRI-JP::RK187	DO48716	RK187		2	II-III	100
0ef92ff8-829f-425a-91d8-c594b6e22a2b	8a1d80f5-5d3c-4355-908c-32911c72956d	DO50357	SA528926	SP111096	Primary tumour - solid tissue	ESAD-UK	male	59	ESOPHAGUS	Eso-AdenoCA	ENDODERM	Esophagus	Adenocarcinoma	Adenocarcinoma	8140/3	Adenocarcinoma, NOS	117	0.00170695	0.211114	0.0001	0.0001	0.786979	EUR	0.786979	133	16432	0	70	4	1098	343	24	5	SP111096	ESAD-UK	OC-ED-003-S-T1	LP6005409-DNA_F02		SA528926		ESAD-UK::OCCAMS-ED-003	DO50357	OCCAMS-ED-003		1a	3	NA
0efb6e20-236d-4640-9373-6fc03e67d090	7e4f8e05-4b9b-4558-807a-4e72eaf5a7a9	DO50356	SA528836	SP111021	Primary tumour - solid tissue	ESAD-UK	male	66	ESOPHAGUS	Eso-AdenoCA	ENDODERM	Esophagus	Adenocarcinoma	Adenocarcinoma	8140/3	Adenocarcinoma, NOS	0	0.0001	0.0001	0.0001	0.0001	0.9996	EUR	0.9996	3	58	0	0	0	1	69	0	0	SP111021	ESAD-UK	OC-AH-183-E-T1	LP6005690-DNA_E02		SA528836		ESAD-UK::OCCAMS-AH-183	DO50356	OCCAMS-AH-183		3c	3	NA
0f53e757-1823-409f-a0ea-249270728e15	0e62dd52-07de-44d9-8992-85f636691b3e	DO19028	SA219165	SP39997	Primary tumour - solid tissue	KIRC-US	male	50	KIDNEY	Kidney-RCC	MESODERM	Kidney	Renal cell carcinoma (proximal tubules)	Adenocarcinoma, clear cell type	8310/3	Clear cell adenocarcinoma, NOS	72	0.00502354	0.922808	0.0144524	0.0576166	0.0001	ASN	0.922808	53	3846	0	53	2	737	246	0	1	SP39997	KIRC-US	TCGA-A3-3363-01A	TCGA-A3-3363-01A-01D-2094-10	605e86ac-58f6-47d4-8bde-15eb23c857cc	SA219165	0f53e757-1823-409f-a0ea-249270728e15	KIRC-US::659294b9-ded9-498a-bc00-c1d4d456aa4a	DO19028	TCGA-A3-3363	659294b9-ded9-498a-bc00-c1d4d456aa4a			85	85-85
0f6b355e-3898-4be6-be97-da0c3840a4ed	aff606ff-0c62-4adf-b137-275bf4aafa5a	DO49880	SA524949	SP109801	Primary tumour - solid tissue	CESC-US	female	38	CERVIX UTERI	Cervix-SCC	MESODERM	Cervix	Squamous cell carcinoma	Squamous Cell Carcinoma	8070/3	Squamous cell carcinoma, NOS	38	0.0124937	0.0001	0.0001	0.0001	0.987206	EUR	0.987206	39	3742	0	13	2	393	204	22	6	SP109801	CESC-US	TCGA-C5-A2LT-01A	TCGA-C5-A2LT-01A-11D-A18J-09	eede6958-96a5-433d-8823-503b58559ed4	SA524949	0f6b355e-3898-4be6-be97-da0c3840a4ed	CESC-US::fb66b7f5-22ca-4d4d-97c2-30e6edfff781	DO49880	TCGA-C5-A2LT	fb66b7f5-22ca-4d4d-97c2-30e6edfff781			NA
0f9e70b3-24cf-4d76-af7b-84ace66ec5a7	e13a2a47-499f-40f7-9fbb-f077df5ae85d	DO218075	SA542942	SP117260	Primary tumour - solid tissue	ORCA-IN	male	50	GUM, FLOOR OF MOUTH, & OTHER MOUTH	Head-SCC	MESODERM	Head/Neck	Squamous cell carcinoma	Squamous cell carcinoma	8070/3	Squamous cell carcinoma, NOS	66	0.0001	0.0001	0.0001	0.955085	0.0446148	SAN	0.955085	70	6939	0	44	3	377	252	3	2	SP117260	ORCA-IN	OSCC-GB_0118011	OSCC-GB_01180111		SA542942		ORCA-IN::OSCC-GB_011801	DO218075	OSCC-GB_011801		pT4aN2bM0	G2	NA
0fa9cfba-0f49-47d0-ab54-9dd2144e0a73	1fd04123-dbaa-4c8c-9c89-b9cb1a30c14c	DO38388	SA443468	SP84408	Primary tumour - solid tissue	STAD-US	male	62	STOMACH	Stomach-AdenoCA	ENDODERM	Stomach	Adenocarcinoma	Adenocarcinoma	8140/3	Adenocarcinoma, NOS	42	0.0001	0.0001	0.0018802	0.0274937	0.970426	EUR	0.970426	51	5467	0	18	4	279	176	0	1	SP84408	STAD-US	TCGA-BR-7722-01A	TCGA-BR-7722-01A-31D-2201-08	58038c32-1359-49eb-aafe-2f44ec697f52	SA443468	0fa9cfba-0f49-47d0-ab54-9dd2144e0a73	STAD-US::8d3e3d09-bc61-4d5e-b8d6-5aee6cb488ae	DO38388	TCGA-BR-7722	8d3e3d09-bc61-4d5e-b8d6-5aee6cb488ae			80	80	Intestinal type gastric adenocarcinoma , Stomach Intestinal Adenocarcinoma, tubular type
0fbd94b1-bb34-4620-841b-861a0b5e0c12	814f51e7-34f9-45bf-bc01-5fe55aa4e4ad	DO49087	SA518611	SP107805	Primary tumour - solid tissue	PACA-AU	female	68	PANCREAS	Panc-AdenoCA	ENDODERM	Pancreas	Adenocarcinoma	Adenocarcinoma, mucinous	8480/3	Mucinous adenocarcinoma	87	0.0001	0.0001	0.0001	0.0001	0.9996	EUR	0.9996	99	9759	0	26	3	532	277	8	3	SP107805	PACA-AU	8066852	8066852		SA518611		PACA-AU::ICGC_0395	DO49087	ICGC_0395		T1N0MX	X - Cannot be assessed	67	61-80%
0fc63b79-7fff-441d-88fc-922d53c787ab	f5712aa6-21bd-4100-aef7-c6cbf4b11135	DO51535	SA533784	SP125749	Primary tumour - other	PACA-CA	male	84	PANCREAS	Panc-AdenoCA	ENDODERM	Pancreas	Adenocarcinoma	Adenocarcinoma	8140/3		96	0.0001	0.0001	0.0001	0.0001	0.9996	EUR	0.9996	46	5075	0	26	1	302	277	2	5	SP125749	PACA-CA	PCSI_0280_Pa_P_526	PCSI_0280_Pa_P_526		SA533784		PACA-CA::PCSI_0280	DO51535	PCSI_0280				NA
10136472-c623-11e3-bf01-24c6515278c0	0fb0d3c0-c623-11e3-bf01-24c6515278c0	DO48717	SA515322	SP107073	Primary tumour - solid tissue	LIRI-JP	male	54	LIVER	Liver-HCC	ENDODERM	Liver	Hepatocellular carcinoma	Hepatocellular carcinoma	8170/3	Hepatocellular carcinoma, NOS	6	0.0001	0.9996	0.0001	0.0001	0.0001	ASN	0.9996	16	3385	0	28	0	47	112	0	6	SP107073	LIRI-JP	RK188_C01	RK188_C01		SA515322		LIRI-JP::RK188	DO48717	RK188		4	II	100
1021b60d-f7b2-43b0-b2cc-f282d619d533	1bbfeaa7-ec73-45fd-8527-771d952afd70	DO38423	SA443864	SP84491	Primary tumour - solid tissue	STAD-US	male	77	STOMACH	Stomach-AdenoCA	ENDODERM	Stomach	Adenocarcinoma	Adenocarcinoma, tubular	8211/3	Tubular adenocarcinoma	565	0.0001	0.0001	0.0001	0.000100001	0.9996	EUR	0.9996	303	64404	0	180	9	3269	1290	38	6	SP84491	STAD-US	TCGA-D7-6822-01A	TCGA-D7-6822-01A-11D-1882-08	c30afda8-fc63-4228-a9a9-42bcdb562ace	SA443864	1021b60d-f7b2-43b0-b2cc-f282d619d533	STAD-US::e2aaabd9-f4ba-4763-a28a-c14d46a4bc5d	DO38423	TCGA-D7-6822	e2aaabd9-f4ba-4763-a28a-c14d46a4bc5d			60	75-60	Intestinal type gastric adenocarcinoma , Stomach Intestinal Adenocarcinoma, tubular type
105a51c4-cc7e-4d0f-9cf8-e4d64a31d14d	b79aa868-1325-4d9d-a36c-86a7cf79e069	DO42937	SA514311	SP93772	Primary tumour - solid tissue	UCEC-US	female	74	UTERUS, NOS	Uterus-AdenoCA	MESODERM	Uterus	Adenocarcinoma	Adenocarcinoma, endometrioid	8380/3	Endometrioid carcinoma	166	0.0001	0.0121656	0.000100001	0.000100002	0.987534	EUR	0.987534	70	5788	1	27	4	382	427	3	4	SP93772	UCEC-US	TCGA-D1-A17K-01A	TCGA-D1-A17K-01A-11D-A325-09	ca213835-efc5-4216-a762-a6b320b516bf	SA514311	105a51c4-cc7e-4d0f-9cf8-e4d64a31d14d	UCEC-US::5c22c8d6-5805-455c-8e1c-e6b8006738e4	DO42937	TCGA-D1-A17K	5c22c8d6-5805-455c-8e1c-e6b8006738e4			95	95
108749d2-5c62-4ef1-92df-aec6941ba53b	45f16b04-e417-4298-8b62-1a7e32d2fcb5	DO220889	SA557466	SP124394	Metastatic tumour - metastasis local to lymph node	MELA-AU	male	27	SKIN	Skin-Melanoma	NEURAL_CREST	Skin	Melanoma	Malignant melanoma	8720/3	Malignant melanoma, NOS	32	0.0048725	0.0001	0.0856573	0.0001	0.90927	EUR	0.90927	721	105155	20	1518	4	606	157	0	2	SP124394	MELA-AU	EXTERN-MELA-20140526-075	EXTERN-MELA-20140526-075		SA557466		MELA-AU::MELA-0190	DO220889	MELA-0190		III		NA
108b67d4-5d66-46da-8675-6acae643b76f	61b56e23-1311-46fe-b152-489ada810414	DO51080	SA530533	SP112847	Primary tumour - solid tissue	PRAD-CA	male	51	PROSTATE GLAND	Prost-AdenoCA	ENDODERM	Prostate	Adenocarcinoma	Adenocarcinoma	8140/3	Adenocarcinoma, NOS	74	0.0001	0.0276101	0.00407632	0.0223433	0.94587	EUR	0.94587	21	2245	0	6	0	191	396	3	3	SP112847	PRAD-CA	CPCG0210-F1	CPCG0210-F1		SA530533		PRAD-CA::CPCG0210	DO51080	CPCG0210		T2c	4+3	NA
10ad692b-4c3d-42de-9b5e-4968441388b3	95134c87-66c1-4c65-bfd5-883e2004e20a	DO44093	SA491186	SP96124	Primary tumour - solid tissue	COAD-US	female	61	LARGE INTESTINE, (EXCL. APPENDIX)	ColoRect-AdenoCA	ENDODERM	Colon/Rectum	Adenocarcinoma	Adenocarcinoma	8140/3	Adenocarcinoma, NOS	47	0.88025	0.0154501	0.00304167	0.0001	0.101159	AFR	0.88025	99	9288	0	22	11	1681	224	49	0	SP96124	COAD-US	TCGA-QG-A5YX-01A	TCGA-QG-A5YX-01A-11D-A28G-10	346253c0-8e8b-459b-a6d5-03da9586578f	SA491186	10ad692b-4c3d-42de-9b5e-4968441388b3	COAD-US::300fff5a-0f61-402d-b845-3938ba7b1294	DO44093	TCGA-QG-A5YX	300fff5a-0f61-402d-b845-3938ba7b1294			NA
10bb1a92-901e-4a14-80f4-5e88f997754b	65d9054f-653a-4a10-9e25-1fe617481aa2	DO37896	SA435905	SP83382	Metastatic tumour - NOS	SKCM-US	male	67	SKIN	Skin-Melanoma	NEURAL_CREST	Skin	Melanoma	Malignant melanoma	8720/3	Malignant melanoma, NOS	50	0.0001	0.0001	0.0001	0.000196357	0.999504	EUR	0.999504	496	58386	50	1822	7	607	204	0	1	SP83382	SKCM-US	TCGA-EE-A2GN-06A	TCGA-EE-A2GN-06A-11D-A196-08	c496dd26-d412-4651-b2f0-5e868b80873e	SA435905	10bb1a92-901e-4a14-80f4-5e88f997754b	SKCM-US::be73fde2-d843-426b-9306-a02d3f2a754b	DO37896	TCGA-EE-A2GN	be73fde2-d843-426b-9306-a02d3f2a754b			NA
10cb8ac6-c622-11e3-bf01-24c6515278c0	10314e7a-c622-11e3-bf01-24c6515278c0	DO45091	SA501427	SP98896	Primary tumour - solid tissue	LIRI-JP	male	56	LIVER	Liver-HCC	ENDODERM	Liver	Hepatocellular carcinoma	Hepatocellular carcinoma	8170/3	Hepatocellular carcinoma, NOS	49	0.0001	0.994762	0.000100003	0.000100001	0.00493767	ASN	0.994762	150	22759	1	156	12	973	211	0	7	SP98896	LIRI-JP	RK001_C01	RK001_C01		SA501427		LIRI-JP::RK001	DO45091	RK001		2	II	80
10d15b7a-16d1-4953-aaef-f193ffa97f42	aa436363-9d2a-42f4-87c2-55e5dfa9f8d1	DO16881	SA227089	SP35617	Primary tumour - solid tissue	KIRC-US	female	54	KIDNEY	Kidney-RCC	MESODERM	Kidney	Renal cell carcinoma (proximal tubules)	Adenocarcinoma, clear cell type	8310/3	Clear cell adenocarcinoma, NOS	43	0.0001	0.0001	0.0001	0.0001	0.9996	EUR	0.9996	82	7080	0	82	2	670	172	0	5	SP35617	KIRC-US	TCGA-CJ-6033-01A	TCGA-CJ-6033-01A-11D-2104-10	840633a2-9565-4096-aa67-584952fbd6ab	SA227089	10d15b7a-16d1-4953-aaef-f193ffa97f42	KIRC-US::4edff57f-4b0e-4770-beac-590da7d7232c	DO16881	TCGA-CJ-6033	4edff57f-4b0e-4770-beac-590da7d7232c			80	75-80
110b5f05-ded7-45ec-b0f6-a941c92d77dd	f146c30d-fce0-49bc-b684-8ad9ccaca7cf	DO1559	SA33754	SP3415	Primary tumour - solid tissue	BRCA-US	female	41	BREAST	Breast-AdenoCA	ECTODERM	Breast	Adenocarcinoma	Infiltrating duct carcinoma	8500/3	Infiltrating duct carcinoma, NOS	460	0.812925	0.0346538	0.0884105	0.0001	0.063911	AFR	0.812925	105	8804	0	57	3	455	1464	11	6	SP3415	BRCA-US	TCGA-AO-A0J4-01A	TCGA-AO-A0J4-01A-11D-A128-09	cf11642a-eb96-4b37-b914-371c71f8e0ca	SA33754	110b5f05-ded7-45ec-b0f6-a941c92d77dd	BRCA-US::a9b7d7fe-be31-4f71-afee-c1bfdf511888	DO1559	TCGA-AO-A0J4	a9b7d7fe-be31-4f71-afee-c1bfdf511888			80	60-80
1127b561-ea40-4d5e-95df-daa0a5ebc1e4	b9244ba4-a36a-415f-8975-7e933dd7d8a4	DO22839	SA267718	SP49124	Primary tumour - solid tissue	LIHC-US	male	61	LIVER	Liver-HCC	ENDODERM	Liver	Hepatocellular carcinoma	Hepatocellular carcinoma	8170/3	Hepatocellular carcinoma, NOS	19	0.0001	0.9996	0.0001	0.0001	0.0001	ASN	0.9996	237	16437	2	113	18	1264	131	0	4	SP49124	LIHC-US	TCGA-G3-A3CK-01A	TCGA-G3-A3CK-01A-11D-A20W-10	2f38c711-639f-4611-9076-dc99a1db8239	SA267718	1127b561-ea40-4d5e-95df-daa0a5ebc1e4	LIHC-US::39eb1db0-2722-4af4-8254-d0e10256c64d	DO22839	TCGA-G3-A3CK	39eb1db0-2722-4af4-8254-d0e10256c64d			NA
11473a98-d953-45f9-abf5-709b68a4bae8	1db1d790-652a-41bf-bb09-4df9bd96d5d0	DO45055	SA501391	SP98859	Primary tumour - solid tissue	LINC-JP	female	60	LIVER	Liver-HCC	ENDODERM	Liver	Hepatocellular carcinoma	Hepatocellular carcinoma	8170/3	Hepatocellular carcinoma, NOS	11	0.0001	0.9996	0.0001	0.0001	0.0001	ASN	0.9996	61	5663	0	50	2	441	129	0	3	SP98859	LINC-JP	HX20T	HX20T		SA501391		LINC-JP::HX20	DO45055	HX20			G2	NA
1157a548-6770-4c89-a84c-bcf6f0e96ea8	5c182461-639b-4cda-b064-ec58df4b93eb	DO6351	SA542382	SP13279	Primary tumour - blood derived (peripheral blood)	CLLE-ES	female	59	BLOOD, BONE MARROW, & HEMATOPOIETIC SYS	Lymph-CLL	MESODERM	Lymphoid	Chronic lymphocytic leukemia	Chronic lymphocytic leukemia	9823/3	Chronic lymphocytic leukemia/small lymphocytic lymphoma	8	0.0337893	0.0001	0.0001	0.0001	0.965911	EUR	0.965911	20	2163	0	10	1	95	106	0	1	SP13279	CLLE-ES	002-0010-10TD	002-0010-10TD		SA542382		CLLE-ES::2	DO6351	2		B		99
1168944c-5451-4a18-8758-88bf5723bdd9	a7b299b1-7444-4649-9fcb-2448a8cb8be9	DO34680	SA528740	SP110789	Primary tumour - solid tissue	PACA-AU	male	75	PANCREAS	Panc-AdenoCA	ENDODERM	Pancreas	Adenocarcinoma	Pancreatic ductal carcinoma	8500/3	Infiltrating duct carcinoma, NOS	93	0.0001	0.0001	0.0001	0.000100001	0.9996	EUR	0.9996	105	10683	0	94	8	1163	278	1	1	SP110789	PACA-AU	8068554	8068554		SA528740		PACA-AU::ICGC_0192	DO34680	ICGC_0192		T3N0MX	2 - Moderately differentiated	54	41-60%
1193a9c4-5aab-4cd7-a690-60c96bd1172d	1540186f-aeee-4fa6-8ecc-7c1f9687bf62	DO6558	SA85535	SP13487	Primary tumour - blood derived (peripheral blood)	CLLE-ES	female	86	BLOOD, BONE MARROW, & HEMATOPOIETIC SYS	Lymph-CLL	MESODERM	Lymphoid	Chronic lymphocytic leukemia	Chronic lymphocytic leukemia	9823/3	Chronic lymphocytic leukemia/small lymphocytic lymphoma	3	0.0184004	0.0001	0.0001	0.0001	0.9813	EUR	0.9813	8	1646	0	7	1	87	95	1	0	SP13487	CLLE-ES	282-01-12TD	282-01-12TD		SA85535		CLLE-ES::282	DO6558	282		A		99
11ae45fb-05f6-425a-9295-d50d13407006	c8e480aa-02ff-4f4b-b44a-6e66f8ddaa1a	DO35871	SA413558	SP79175	Primary tumour - solid tissue	PBCA-DE	female	4	BRAIN, & CRANIAL NERVES, & SPINAL CORD, (EXCL. VENTRICLE, CEREBELLUM)	CNS-PiloAstro	NEURAL_CREST	CNS	Non-diffuse glioma	Pilocytic astrocytoma	9421/1	Pilocytic astrocytoma	0	0.0001	0.0105561	0.0204937	0.0001	0.96875	EUR	0.96875	1	144	0	0	1	3	75	0	0	SP79175	PBCA-DE	ICGC_PA5	ICGC_PA5		SA413558		PBCA-DE::ICGC_PA5	DO35871	ICGC_PA5		N/A	1	NA
120f01d1-8884-4aca-a1cb-36b207b2aa3a	21e155c9-34fa-4271-8863-b2b9375704e2	DO51086	SA530559	SP112859	Primary tumour - solid tissue	PRAD-CA	male	70	PROSTATE GLAND	Prost-AdenoCA	ENDODERM	Prostate	Adenocarcinoma	Adenocarcinoma	8140/3	Adenocarcinoma, NOS	348	0.888323	0.0001	0.0276043	0.0001	0.0838723	AFR	0.888323	33	4130	0	27	5	449	1098	20	2	SP112859	PRAD-CA	CPCG0233-F1	CPCG0233-F1		SA530559		PRAD-CA::CPCG0233	DO51086	CPCG0233		T3a	4+3	NA
122bf0a9-8052-49da-a9d7-0e5de9ab7032	15df3bf2-163a-4003-ae4b-b75be7c3b1f8	DO52511	SA541741	SP116259	Primary tumour - solid tissue	EOPC-DE	male	50	PROSTATE GLAND	Prost-AdenoCA	ENDODERM	Prostate	Adenocarcinoma	Adenocarcinoma	8140/3	Adenocarcinoma, NOS	19	0.018072	0.0001	0.0001	0.0001	0.981628	EUR	0.981628	16	2163	0	8	1	190	112	0	NA	SP116259	EOPC-DE	EOPC-036_tumor_01	EOPC-036_tumor_01		SA541741		EOPC-DE::EOPC-036	DO52511	EOPC-036		T3aN0	3+4	NA
123c9d1c-72ba-4d82-8e57-d5caa52a40ba	1abf4b89-c2b1-4684-9ca9-e853b6a24d89	DO46597	SA505872	SP102161	Primary tumour - solid tissue	OV-AU	female	60	OVARY	Ovary-AdenoCA	MESODERM	Ovary	Adenocarcinoma	Serous cystadenocarcinoma	8441/3	Serous cystadenocarcinoma, NOS	91	0.0019849	0.0101015	0.00676103	0.824409	0.156744	SAN	0.824409	72	7191	0	41	4	393	277	1	6	SP102161	OV-AU	AOCS-168-1	AOCS-168-1-8		SA505872		OV-AU::AOCS-168	DO46597	AOCS-168		III	3	89	>81%
124d5b04-4588-44c3-9c00-61e064cf1bdb	f98c564b-6c52-4656-bfdf-f1f83d5dde3d	DO52659	SA542034	SP116630	Primary tumour - lymph node	MALY-DE	female	62	LYMPH NODES	Lymph-BNHL	MESODERM	Lymphoid	Mature B-cell lymphoma	Diffse large B-cell lymphoma	9680/3	ML, large B-cell, diffuse	73	0.0001	0.0001	0.0001	0.0001	0.9996	EUR	0.9996	86	11419	0	51	5	1539	279	0	0	SP116630	MALY-DE	tumor_4119279	tumor_4119279		SA542034		MALY-DE::4119279	DO52659	4119279		unknown	unknown	80
126ee433-d345-4cac-882a-c91831a24690	850e89e4-2aed-47fd-9ebc-ceb6ae7afdfb	DO51116	SA530539	SP112919	Primary tumour - solid tissue	PRAD-CA	male	52	PROSTATE GLAND	Prost-AdenoCA	ENDODERM	Prostate	Adenocarcinoma	Adenocarcinoma	8140/3	Adenocarcinoma, NOS	72	0.0001	0.0001	0.0001	0.0001	0.9996	EUR	0.9996	29	2693	0	19	2	204	914	4	12	SP112919	PRAD-CA	CPCG0342-F1	CPCG0342-F1		SA530539		PRAD-CA::CPCG0342	DO51116	CPCG0342		T3a	4+3	NA
127b0f7d-d24e-48b7-ac25-d3f14a43952d	e8f33f0f-3281-4620-9f3a-96cee3501a21	DO32391	SA520101	SP68659	Primary tumour - solid tissue	OV-US	female	57	OVARY	Ovary-AdenoCA	MESODERM	Ovary	Adenocarcinoma	Serous cystadenocarcinoma	8441/3	Serous cystadenocarcinoma, NOS	543	0.0001	0.0001	0.0001	0.0001	0.9996	EUR	0.9996	49	5206	1	48	2	482	1107	0	0	SP68659	OV-US	TCGA-09-1666-01A	TCGA-09-1666-01A-01D-A324-10	77ab9685-021c-4d99-8980-79bec534828e	SA520101	127b0f7d-d24e-48b7-ac25-d3f14a43952d	OV-US::4eac2c98-86d2-4ee6-a1d3-157d013c78dc	DO32391	TCGA-09-1666	4eac2c98-86d2-4ee6-a1d3-157d013c78dc			95	95-95
12874085-a596-41ae-b4cd-817cb1ebb278	74b2a79e-91a5-4cc0-b003-a38b6336d883	DO46382	SA505780	SP101654	Primary tumour - solid tissue	OV-AU	female	62	OVARY	Ovary-AdenoCA	MESODERM	Ovary	Adenocarcinoma	Serous cystadenocarcinoma	8441/3	Serous cystadenocarcinoma, NOS	197	0.0001	0.0001	0.0001	0.0001	0.9996	EUR	0.9996	64	8460	0	59	5	613	509	4	2	SP101654	OV-AU	AOCS-096-1	AOCS-096-1-7		SA505780		OV-AU::AOCS-096	DO46382	AOCS-096		IV	3	78	61-80%
1292e13b-d7c6-447b-a227-9a8113215580	18358095-4684-49d7-a0c8-d86c7b10d1f7	DO29398	SA520096	SP62616	Primary tumour - solid tissue	OV-US	female	42	OVARY	Ovary-AdenoCA	MESODERM	Ovary	Adenocarcinoma	Serous cystadenocarcinoma	8441/3	Serous cystadenocarcinoma, NOS	307	0.0001	0.0835323	0.916168	0.0001	0.000100002	AMR	0.916168	141	13712	2	135	14	1431	694	10	1	SP62616	OV-US	TCGA-23-1110-01A	TCGA-23-1110-01A-01D-A324-10	5adca90e-f8ae-4a74-9c7f-a2b64fda2b31	SA520096	1292e13b-d7c6-447b-a227-9a8113215580	OV-US::9fb1ba57-2007-4477-b000-2d36f163efd2	DO29398	TCGA-23-1110	9fb1ba57-2007-4477-b000-2d36f163efd2			NA
129459c1-38be-45da-bb87-18848c97c544	0194fd5b-cfe8-470e-81db-b99bd6eb381d	DO51536	SA533805	SP125762	Primary tumour - other	PACA-CA	female	82	PANCREAS	Panc-AdenoCA	ENDODERM	Pancreas	Adenocarcinoma	Adenocarcinoma	8140/3		153	0.0001	0.0001	0.0001	0.0001	0.9996	EUR	0.9996	84	7480	0	34	2	573	538	9	4	SP125762	PACA-CA	PCSI_0334_Pa_P_526	PCSI_0334_Pa_P_526		SA533805		PACA-CA::PCSI_0334	DO51536	PCSI_0334				NA
1295947c-c623-11e3-bf01-24c6515278c0	12363c20-c623-11e3-bf01-24c6515278c0	DO48719	SA515327	SP107076	Primary tumour - solid tissue	LIRI-JP	male	80	LIVER	Liver-HCC	ENDODERM	Liver	Hepatocellular carcinoma	Hepatocellular carcinoma	8170/3	Hepatocellular carcinoma, NOS	24	0.0001	0.9996	0.0001	0.0001	0.0001	ASN	0.9996	260	31595	5	362	20	1716	177	0	5	SP107076	LIRI-JP	RK190_C01	RK190_C01		SA515327		LIRI-JP::RK190	DO48719	RK190		2	II-III	80
129d2c6c-6688-4b29-bfa7-8df3fe77b25a	f9dc46ab-5afc-42b1-9bcd-8e674f0be19a	DO36051	SA413798	SP79354	Primary tumour - solid tissue	PBCA-DE	female	1	BRAIN, & CRANIAL NERVES, & SPINAL CORD, (EXCL. VENTRICLE, CEREBELLUM)	CNS-PiloAstro	NEURAL_CREST	CNS	Non-diffuse glioma	Pilocytic astrocytoma	9421/1	Pilocytic astrocytoma	1	0.0001	0.0449735	0.0156416	0.00443694	0.934848	EUR	0.934848	0	128	0	0	0	6	89	0	0	SP79354	PBCA-DE	ICGC_PA100	ICGC_PA100		SA413798		PBCA-DE::ICGC_PA100	DO36051	ICGC_PA100		N/A	1	NA
129de5b2-d9b0-4762-9ef8-72d98231fb50	52dd48d5-5ea8-4fc7-b11c-8c3ba30379b9	DO28004	SA518462	SP59761	Primary tumour - solid tissue	OV-US	female	55	OVARY	Ovary-AdenoCA	MESODERM	Ovary	Adenocarcinoma	Serous cystadenocarcinoma	8441/3	Serous cystadenocarcinoma, NOS	122	0.00654149	0.993159	0.0001	0.0001	0.0001	ASN	0.993159	55	5562	0	35	1	370	339	0	2	SP59761	OV-US	TCGA-13-1491-01A	TCGA-13-1491-01A-01D-A312-08	a082b848-0867-4bb4-96ba-008645d9053c	SA518462	129de5b2-d9b0-4762-9ef8-72d98231fb50	OV-US::c8febeef-8e7e-459e-88cb-8086692dc559	DO28004	TCGA-13-1491	c8febeef-8e7e-459e-88cb-8086692dc559			NA
12ae2ba1-9484-47fe-8a3f-bba94a6abe0c	e78f8ce7-141a-49de-aacf-bce5815e2fb5	DO35622	SA413910	SP78819	Primary tumour - solid tissue	PBCA-DE	male	2	BRAIN, & CRANIAL NERVES, & SPINAL CORD, (EXCL. VENTRICLE, CEREBELLUM)	CNS-Medullo	NEURAL_CREST	CNS	Medulloblastoma	Large cell medulloblastoma	9474/3	Large cell medulloblastoma	3	0.000366784	0.0001	0.0001	0.19341	0.806023	EUR	0.806023	1	437	0	2	1	34	95	0	0	SP78819	PBCA-DE	ICGC_MB90	ICGC_MB90		SA413910		PBCA-DE::ICGC_MB90	DO35622	ICGC_MB90		M0	G4	NA
12d7121a-0345-4808-a819-09d6e3227bd5	195bfb64-ed47-4d0b-8331-1c562bf12245	DO35624	SA413918	SP78821	Primary tumour - solid tissue	PBCA-DE	male	10	BRAIN, & CRANIAL NERVES, & SPINAL CORD, (EXCL. VENTRICLE, CEREBELLUM)	CNS-Medullo	NEURAL_CREST	CNS	Medulloblastoma	Medulloblastoma	9470/3	Medulloblastoma, NOS	0	0.0001	0.00563215	0.0643546	0.0001	0.929813	EUR	0.929813	19	2241	0	3	0	140	77	0	2	SP78821	PBCA-DE	ICGC_MB92	ICGC_MB92		SA413918		PBCA-DE::ICGC_MB92	DO35624	ICGC_MB92		M0	G4	NA
12f038e1-00af-4c64-a2e0-9e63323492ef	f31f30f7-5b7e-4967-94de-1aa114dd979a	DO33512	SA411297	SP71846	Primary tumour - solid tissue	PACA-AU	female	NA	PANCREAS	Panc-AdenoCA	ENDODERM	Pancreas	Adenocarcinoma	Pancreatic ductal carcinoma	8500/3	Infiltrating duct carcinoma, NOS	195	0.0001	0.0001	0.0001	0.0001	0.9996	EUR	0.9996	64	9012	0	49	5	636	505	23	5	SP71846	PACA-AU	8044091	8044091		SA411297		PACA-AU::ICGC_0114	DO33512	ICGC_0114		T3N1MX	2 - Moderately differentiated	83	>81%
12f1ae2f-2666-45be-9742-f502d212373d	42e263fb-3062-4615-8404-8a827b951926	DO220862	SA557373	SP124334	Metastatic tumour - metastasis local to lymph node	MELA-AU	female	67	SKIN	Skin-Melanoma	NEURAL_CREST	Skin	Melanoma	Malignant melanoma	8720/3	Malignant melanoma, NOS	57	0.0001	0.0001	0.0001	0.0001	0.9996	EUR	0.9996	582	87182	9	1193	2	546	205	0	2	SP124334	MELA-AU	EXTERN-MELA-20140514-019	EXTERN-MELA-20140514-019		SA557373		MELA-AU::MELA-0053	DO220862	MELA-0053		III		70	61-80%
131332b2-ff51-4bd7-a626-aff2ecea6135	036fba80-1138-438b-be4a-bc6f2d5415ca	DO52526	SA541788	SP116290	Primary tumour - solid tissue	EOPC-DE	male	48	PROSTATE GLAND	Prost-AdenoCA	ENDODERM	Prostate	Adenocarcinoma	Adenocarcinoma	8140/3	Adenocarcinoma, NOS	43	0.0001	0.0001	0.0001	0.000100002	0.9996	EUR	0.9996	8	1316	0	3	1	82	177	2	5	SP116290	EOPC-DE	EOPC-053_tumor_01	EOPC-053_tumor_01		SA541788		EOPC-DE::EOPC-053	DO52526	EOPC-053		T2cN0	4+3	NA
1327bbd4-a466-4e26-905f-cf91315f1cc8	146a0ce5-3769-4d12-ad76-531e0667da1c	DO49422	SA520278	SP117164	Primary tumour - other	PACA-CA	male	74	PANCREAS	Panc-AdenoCA	ENDODERM	Pancreas	Adenocarcinoma	Adenocarcinoma	8140/3		85	0.0001	0.0001	0.0001	0.0001	0.9996	EUR	0.9996	54	4818	0	11	3	384	273	0	3	SP117164	PACA-CA	PCSI_0281_Pa_P_526	PCSI_0281_Pa_P_526		SA520278		PACA-CA::PCSI_0281	DO49422	PCSI_0281				NA
132f7f2a-b902-4343-aa08-cf6a7af10b9a	987ecae1-b9fc-4bc6-b18e-bd73d2a0f053	DO6432	SA86551	SP13361	Primary tumour - blood derived (peripheral blood)	CLLE-ES	male	65	BLOOD, BONE MARROW, & HEMATOPOIETIC SYS	Lymph-CLL	MESODERM	Lymphoid	Chronic lymphocytic leukemia	Chronic lymphocytic leukemia	9823/3	Chronic lymphocytic leukemia/small lymphocytic lymphoma	3	0.0122147	0.0001	0.0001	0.0001	0.987485	EUR	0.987485	31	3604	0	21	1	182	102	0	0	SP13361	CLLE-ES	064-0128-01TD	064-0128-01TD		SA86551		CLLE-ES::64	DO6432	64		B		98
13446fc4-9fa6-4bb3-a00a-b9265b41eb12	43c79954-b57c-4e1a-8794-9b84cf49c016	DO48969	SA517382	SP107552	Primary tumour - solid tissue	PBCA-DE	female	9	BRAIN, & CRANIAL NERVES, & SPINAL CORD, (EXCL. VENTRICLE, CEREBELLUM)	CNS-Medullo	NEURAL_CREST	CNS	Medulloblastoma	Medulloblastoma	9470/3	Medulloblastoma, NOS	1	0.0001	0.0367306	0.00583766	0.0846413	0.872691	EUR	0.872691	10	562	0	0	0	72	85	0	1	SP107552	PBCA-DE	ICGC_MB233	ICGC_MB233		SA517382		PBCA-DE::ICGC_MB233	DO48969	ICGC_MB233		M1	G4	NA
134c9a92-e91e-4347-a9c4-727279edebb1	dc10ea9a-b9fa-4254-8666-ed1eb4e2153b	DO50411	SA528883	SP111058	Primary tumour - solid tissue	ESAD-UK	male	72	ESOPHAGUS	Eso-AdenoCA	ENDODERM	Esophagus	Adenocarcinoma	Adenocarcinoma	8140/3	Adenocarcinoma, NOS	147	0.0001	0.0001	0.0001	0.0001	0.9996	EUR	0.9996	273	63710	1	196	8	2442	394	76	0	SP111058	ESAD-UK	COU-1-0030-LESION-B	LP6007602		SA528883		ESAD-UK::OCCAMS-ZZ-011	DO50411	OCCAMS-ZZ-011		4	unknown	NA
1358ff92-4db9-4e42-b63a-984a7bea425a	ac300962-2e8d-452e-99cf-d2cdb2ae82f0	DO35880	SA413570	SP79184	Primary tumour - solid tissue	PBCA-DE	female	3	BRAIN, & CRANIAL NERVES, & SPINAL CORD, (EXCL. VENTRICLE, CEREBELLUM)	CNS-PiloAstro	NEURAL_CREST	CNS	Non-diffuse glioma	Pilocytic astrocytoma	9421/1	Pilocytic astrocytoma	1	0.0001	0.0001	0.0001	0.194284	0.805416	EUR	0.805416	1	100	0	0	0	12	87	0	0	SP79184	PBCA-DE	ICGC_PA10	ICGC_PA10		SA413570		PBCA-DE::ICGC_PA10	DO35880	ICGC_PA10		N/A	1	NA
13642cf8-9840-4a7d-a26a-95f65b2c70c3	ea378b05-b95e-468d-b026-5a3b783795dc	DO38911	SA446465	SP85511	Primary tumour - solid tissue	THCA-US	male	75	THYROID GLAND	Thy-AdenoCA	ENDODERM	Thyroid	Adenocarcinoma	Adenocarcinoma, classical type	8050/3	Papillary carcinoma, NOS	0	0.00330554	0.000212612	0.0001	0.996282	0.0001	SAN	0.996282	40	2410	0	8	1	153	90	0	10	SP85511	THCA-US	TCGA-EM-A22O-01A	TCGA-EM-A22O-01A-11D-A17V-08	aacf33bd-95ce-40fd-9828-1e78cbbb0e1b	SA446465	13642cf8-9840-4a7d-a26a-95f65b2c70c3	THCA-US::6abc861a-376d-446b-acee-fb0f03a82c09	DO38911	TCGA-EM-A22O	6abc861a-376d-446b-acee-fb0f03a82c09			NA
13bd2b30-c623-11e3-bf01-24c6515278c0	1362f67e-c623-11e3-bf01-24c6515278c0	DO48720	SA515333	SP107078	Primary tumour - solid tissue	LIRI-JP	female	62	LIVER	Liver-HCC	ENDODERM	Liver	Hepatocellular carcinoma	Hepatocellular carcinoma	8170/3	Hepatocellular carcinoma, NOS	64	0.0001	0.991124	0.00857587	0.0001	0.0001	ASN	0.991124	48	5283	0	38	1	324	250	0	8	SP107078	LIRI-JP	RK191_C01	RK191_C01		SA515333		LIRI-JP::RK191	DO48720	RK191		2	II-III	80
13c312ec-0add-4758-ab8d-c193e2e08c6d	0ee95056-a7cc-415c-a487-3ad08604dfc0	DO1290	SA20975	SP2799	Primary tumour - solid tissue	BRCA-US	female	71	BREAST	Breast-AdenoCA	ECTODERM	Breast	Adenocarcinoma	Infiltrating duct carcinoma	8500/3	Infiltrating duct carcinoma, NOS	6	0.0001	0.0129309	0.0001	0.0483351	0.938534	EUR	0.938534	32	2413	0	10	4	192	104	0	1	SP2799	BRCA-US	TCGA-E9-A1NH-01A	TCGA-E9-A1NH-01A-11D-A14G-09	fb0b2d84-d982-4d3a-9803-36420f2e7e46	SA20975	13c312ec-0add-4758-ab8d-c193e2e08c6d	BRCA-US::b2aac45b-2073-4c7a-adb9-769a4fdcc111	DO1290	TCGA-E9-A1NH	b2aac45b-2073-4c7a-adb9-769a4fdcc111			90	90	IDC
13c62975-9f5e-4d40-a461-dceab08a31ec	8199748c-d8a9-4ce5-9dc4-9d52241969f3	DO220863	SA557381	SP124339	Metastatic tumour - metastasis local to lymph node	MELA-AU	female	49	SKIN	Skin-Melanoma	NEURAL_CREST	Skin	Melanoma	Malignant melanoma	8720/3	Malignant melanoma, NOS	38	0.0001	0.0001	0.0001	0.0001	0.9996	EUR	0.9996	21	2743	0	16	3	125	252	0	3	SP124339	MELA-AU	EXTERN-MELA-20140514-024	EXTERN-MELA-20140514-024		SA557381		MELA-AU::MELA-0055	DO220863	MELA-0055		III		90	>81%
13c7065e-6780-4571-978e-a7c13078ff50	bf96c36b-31eb-42cf-b234-8fca3af6229d	DO35668	SA414026	SP78865	Primary tumour - solid tissue	PBCA-DE	male	8	BRAIN, & CRANIAL NERVES, & SPINAL CORD, (EXCL. VENTRICLE, CEREBELLUM)	CNS-Medullo	NEURAL_CREST	CNS	Medulloblastoma	Medulloblastoma	9470/3	Medulloblastoma, NOS	9	0.0001	0.0001	0.0001	0.0001	0.9996	EUR	0.9996	11	695	0	2	0	65	99	0	2	SP78865	PBCA-DE	MBRep_T36	MBRep_T36		SA414026		PBCA-DE::MBRep_T36	DO35668	MBRep_T36		M3	G4	NA
13d05f7a-e16a-40ef-9a15-21257da2cf89	30cca542-be1f-4a2f-be4c-d20f26d0f45a	DO4719	SA491910	SP9979	Primary tumour - solid tissue	BRCA-US	female	70	BREAST	Breast-AdenoCA	ECTODERM	Breast	Adenocarcinoma	Infiltrating duct carcinoma	8500/3	Infiltrating duct carcinoma, NOS	35	NA	NA	NA	NA	NA		NA	31	1704	1	5	3	150	161	0	3	SP9979	BRCA-US	TCGA-A2-A259-01A	TCGA-A2-A259-01A-11D-A314-09	eb2de640-6c2a-4c8a-87c3-80f9fbdc3d9b	SA491910	13d05f7a-e16a-40ef-9a15-21257da2cf89	BRCA-US::3fc3755d-a3f8-4e2c-813f-ff124f2a75c1	DO4719	TCGA-A2-A259	3fc3755d-a3f8-4e2c-813f-ff124f2a75c1			85	85	IDC
140d5fa9-afbe-444e-a7e7-6a4cb4ab2923	df088722-4cc7-4f03-88cd-d86ed07e4653	DO27833	SA321048	SP59412	Primary tumour - lymph node	MALY-DE	male	64	LYMPH NODES	Lymph-BNHL	MESODERM	Lymphoid	Mature B-cell lymphoma	Diffse large B-cell lymphoma	9680/3	ML, large B-cell, diffuse	27	0.0115041	0.0001	0.00548206	0.00200996	0.980904	EUR	0.980904	116	13774	1	57	8	1080	150	0	3	SP59412	MALY-DE	tumor_4102009	tumor_4102009		SA321048		MALY-DE::4102009	DO27833	4102009		unknown	unknown	75
140d6ef7-0217-4d16-9add-215d0d14ba06	57489130-a83f-4e9f-b6d3-79f59710f0cc	DO6492	SA85244	SP13421	Primary tumour - blood derived (peripheral blood)	CLLE-ES	male	49	BLOOD, BONE MARROW, & HEMATOPOIETIC SYS	Lymph-CLL	MESODERM	Lymphoid	Chronic lymphocytic leukemia	Chronic lymphocytic leukemia	9823/3	Chronic lymphocytic leukemia/small lymphocytic lymphoma	2	0.0133425	0.0001	0.0001	0.0001	0.986357	EUR	0.986357	29	2786	0	10	0	179	91	1	1	SP13421	CLLE-ES	181-01-3TD	181-01-3TD		SA85244		CLLE-ES::181	DO6492	181		C		99
141918cd-3e23-45bc-96e1-b208c80f69e7	2fb4757d-837e-4f0f-8ab7-ecfbaf0ce122	DO46984	SA507563	SP103233	Primary tumour - solid tissue	RECA-EU	male	65	KIDNEY	Kidney-RCC	MESODERM	Kidney	Renal cell carcinoma (proximal tubules)	Adenocarcinoma, clear cell type	8310/3	Clear cell adenocarcinoma, NOS	19	0.0001	0.0261893	0.00494916	0.000100001	0.968662	EUR	0.968662	77	6130	1	101	10	852	130	0	2	SP103233	RECA-EU	C0077T	C0077T		SA507563		RECA-EU::C0077	DO46984	C0077			1	NA	>81%
142b6dbf-c943-4a7d-8ab6-13a975f48d7a	b3de8dd3-47cb-4e21-8d5e-623fdb1682b6	DO220909	SA557537	SP124454	Metastatic tumour - metastasis to distant location	MELA-AU	male	51	SKIN	Skin-Melanoma	NEURAL_CREST	Skin	Melanoma	Malignant melanoma	8720/3	Malignant melanoma, NOS	NA	0.000100001	0.00185644	0.0001	0.0001	0.997844	EUR	0.997844	388	58427	6	600	1	465	147	355	1	SP124454	MELA-AU	EXTERN-MELA-20140924-051	EXTERN-MELA-20140924-051		SA557537		MELA-AU::MELA-0238	DO220909	MELA-0238		IV		90	>81%
14334aea-2dae-428c-9d4a-1a37878dfc3f	b30484d5-6f6e-42ef-804a-fba39539160e	DO37259	SA428353	SP82087	Primary tumour - solid tissue	READ-US	female	85	RECTUM	ColoRect-AdenoCA	ENDODERM	Colon/Rectum	Adenocarcinoma	Adenocarcinoma	8140/3	Adenocarcinoma, NOS	89	0.0001	0.0001	0.0001	0.0001	0.9996	EUR	0.9996	146	15057	1	75	2	1070	279	2	5	SP82087	READ-US	TCGA-AG-3896-01A	TCGA-AG-3896-01A-01D-1989-10	03b40342-3cce-4a45-b2ec-8855aeb85100	SA428353	14334aea-2dae-428c-9d4a-1a37878dfc3f	READ-US::9af35239-ffb9-4d4f-889e-f743da271eef	DO37259	TCGA-AG-3896	9af35239-ffb9-4d4f-889e-f743da271eef			65	75-65
1447c8cb-25d4-4092-8919-4df08f898d2d	d3800e6c-4e2b-43e6-af77-a2b4df78cbea	DO32984	SA409327	SP70122	Primary tumour - solid tissue	PACA-AU	male	61	PANCREAS	Panc-AdenoCA	ENDODERM	Pancreas	Adenocarcinoma	Pancreatic ductal carcinoma	8500/3	Infiltrating duct carcinoma, NOS	23	0.0001	0.0001	0.3446	0.0001	0.6551	EUR	0.6551	41	3783	0	11	7	623	134	1	3	SP70122	PACA-AU	8016498	8016498		SA409327		PACA-AU::ICGC_0055	DO32984	ICGC_0055		T3N1MX	3 - Poorly differentiated	60	41-60%
145f2b89-8878-4390-b0f6-f09b02fb138a	54974477-6842-4312-ae9d-2782d8f4373e	DO46796	SA506730	SP102652	Primary tumour - solid tissue	PRAD-CA	male	51	PROSTATE GLAND	Prost-AdenoCA	ENDODERM	Prostate	Adenocarcinoma	Adenocarcinoma	8140/3	Adenocarcinoma, NOS	77	0.00734442	0.0001	0.0001	0.00926272	0.983193	EUR	0.983193	31	2676	0	7	3	218	274	3	3	SP102652	PRAD-CA	CPCG0184-F1	CPCG0184-F1		SA506730		PRAD-CA::CPCG0184	DO46796	CPCG0184		T3a	4+3	90
145f6dbb-9744-44f7-8485-e440689de3fd	c65714d6-20c2-41ca-ba0b-8c163aceba34	DO45061	SA501397	SP98865	Primary tumour - solid tissue	LINC-JP	male	53	LIVER	Liver-HCC	ENDODERM	Liver	Hepatocellular carcinoma	Hepatocellular carcinoma	8170/3	Hepatocellular carcinoma, NOS	48	0.0001	0.9996	0.0001	0.0001	0.0001	ASN	0.9996	36	3460	1	23	4	283	198	3	5	SP98865	LINC-JP	HX23T	HX23T		SA501397		LINC-JP::HX23	DO45061	HX23			G2	NA
14630c19-9ee0-4ab3-9d8b-8c3309d1e7d0	665797b6-021d-4cf4-8be5-138db70b1211	DO37435	SA434996	SP82451	Metastatic tumour - NOS	SKCM-US	male	45	SKIN	Skin-Melanoma	NEURAL_CREST	Skin	Melanoma	Malignant melanoma	8720/3	Malignant melanoma, NOS	266	0.000905677	0.00167085	0.0001	0.115486	0.881838	EUR	0.881838	440	51093	9	702	3	670	568	5	8	SP82451	SKCM-US	TCGA-DA-A3F5-06A	TCGA-DA-A3F5-06A-11D-A20D-08	2bb3c2ab-e9b9-4a12-916a-a9d3105a4d60	SA434996	14630c19-9ee0-4ab3-9d8b-8c3309d1e7d0	SKCM-US::d8eac750-9daf-4465-b672-9e31fd369057	DO37435	TCGA-DA-A3F5	d8eac750-9daf-4465-b672-9e31fd369057			NA
147e3496-514e-4da7-be42-7cd9be78ed04	e8d2800c-3904-4590-bf02-5586f3a76455	DO48951	SA517281	SP107470	Primary tumour - solid tissue	PBCA-DE	female	NA	BRAIN, & CRANIAL NERVES, & SPINAL CORD, (EXCL. VENTRICLE, CEREBELLUM)	CNS-Medullo	NEURAL_CREST	CNS	Medulloblastoma	Medulloblastoma	9470/3	Medulloblastoma, NOS	22	0.0001	0.0001	0.0001	0.0001	0.9996	EUR	0.9996	13	925	0	5	0	148	133	1	0	SP107470	PBCA-DE	ICGC_MB186	ICGC_MB186		SA517281		PBCA-DE::ICGC_MB186	DO48951	ICGC_MB186		unknown	G4	NA
148536ce-ee2a-4952-a19d-10d6f44146b9	503f8648-a261-4fad-9062-769d85f140df	DO220355	SA556591	SP123884	Primary tumour - solid tissue	KICH-US	female	45	KIDNEY	Kidney-ChRCC	MESODERM	Kidney	Renal cell carcinoma (distal tubules)	Adenocarcinoma, chromophobe type	8317/3	Renal cell carcinoma, chromophobe type	9	0.00260041	0.0108697	0.0273746	0.0340547	0.925101	EUR	0.925101	23	2187	0	15	5	212	111	0	6	SP123884	KICH-US	TCGA-KM-8438-01A	TCGA-KM-8438-01A-11D-2310-10	3cbdee56-19f7-4a7a-850e-a7664e67c919	SA556591	148536ce-ee2a-4952-a19d-10d6f44146b9	KICH-US::23656226-2d99-4548-959f-5c2eed803e33	DO220355	TCGA-KM-8438	23656226-2d99-4548-959f-5c2eed803e33			85	85
1494bb16-f1f0-42a4-b10e-c383574cbc8b	68ba0369-2fc2-44c8-a566-6a1428050e98	DO52682	SA542105	SP116686	Primary tumour - lymph node	MALY-DE	female	56	LYMPH NODES	Lymph-BNHL	MESODERM	Lymphoid	Lymphoma, NOS	Malignant lymphoma, NOS	9590/3	Malignant lymphoma, NOS	23	0.00505023	0.0001	0.0001	0.0378146	0.956935	EUR	0.956935	94	10924	1	45	2	366	136	1	2	SP116686	MALY-DE	tumor_4131095	tumor_4131095		SA542105		MALY-DE::4131095	DO52682	4131095		unknown	unknown	60
14b8bbf2-310b-459b-b52d-a7ef510ce1cf	c18e858e-2b87-4911-a158-fa6034ffa950	DO6249	SA84360	SP13072	Primary tumour - solid tissue	CESC-US	female	50	CERVIX UTERI	Cervix-SCC	MESODERM	Cervix	Squamous cell carcinoma	Squamous Cell Carcinoma	8070/3	Squamous cell carcinoma, NOS	58	0.00283802	0.0001	0.0001	0.0314226	0.965539	EUR	0.965539	73	4837	1	18	1	311	366	2	1	SP13072	CESC-US	TCGA-C5-A1MI-01A	TCGA-C5-A1MI-01A-11D-A200-09	a753bcf7-82d6-4fb1-af0d-641898bbff9c	SA84360	14b8bbf2-310b-459b-b52d-a7ef510ce1cf	CESC-US::941f75a1-fea4-4539-ba69-60bb11608f6d	DO6249	TCGA-C5-A1MI	941f75a1-fea4-4539-ba69-60bb11608f6d			80	80	Squamous Cell Carcinoma
14bf9bfb-14d6-4cac-a556-828f680e8a15	76e90095-8965-4e75-b49d-f6ad71080439	DO24307	SA294903	SP51824	Primary tumour - solid tissue	LUAD-US	male	70	LUNG & BRONCHUS	Lung-AdenoCA	ENDODERM	Lung	Adenocarcinoma	Adenocarcinoma, invasive	8255/3	Adenocarcinoma with mixed subtypes	94	0.0001	0.0001	0.0001	0.0001	0.9996	EUR	0.9996	233	24066	3	364	8	902	336	0	7	SP51824	LUAD-US	TCGA-05-4389-01A	TCGA-05-4389-01A-01D-1931-08	ed61ac6a-f21f-4b88-928a-029340d4aebd	SA294903	14bf9bfb-14d6-4cac-a556-828f680e8a15	LUAD-US::a3de401d-91fe-49a2-bb07-81c1a06506e6	DO24307	TCGA-05-4389	a3de401d-91fe-49a2-bb07-81c1a06506e6			75	75-75	Solid predominant Adc
14c5b81d-da49-4db1-9834-77711c2b1d38	e7ff9a4a-f491-493a-8f54-a51c92db0155	DO36556	SA426710	SP80615	Primary tumour - solid tissue	READ-US	male	57	RECTUM	ColoRect-AdenoCA	ENDODERM	Colon/Rectum	Adenocarcinoma	Adenocarcinoma	8140/3	Adenocarcinoma, NOS	603	0.00296891	0.0001	0.0170259	0.0462562	0.933649	EUR	0.933649	14483	2411987	22	3617	23	19505	1269	4	11	SP80615	READ-US	TCGA-F5-6814-01A	TCGA-F5-6814-01A-31D-1924-10	81ab66e0-6470-409b-aa27-846c869d2c8f	SA426710	14c5b81d-da49-4db1-9834-77711c2b1d38	READ-US::8feb0e8f-d09b-437d-8651-0cdecfe776bf	DO36556	TCGA-F5-6814	8feb0e8f-d09b-437d-8651-0cdecfe776bf			75	75-75
14cbcbb1-028b-471a-bb4f-8b29cfa5e4eb	5f46f062-a06b-4ee0-9baf-fa66cc756cce	DO52703	SA542173	SP116738	Primary tumour - blood derived (peripheral blood)	CLLE-ES	male	63	BLOOD, BONE MARROW, & HEMATOPOIETIC SYS	Lymph-CLL	MESODERM	Lymphoid	Chronic lymphocytic leukemia	Chronic lymphocytic leukemia	9823/3	Chronic lymphocytic leukemia/small lymphocytic lymphoma	4	0.00700534	0.0001	0.0001	0.00162058	0.991174	EUR	0.991174	10	1728	0	8	2	103	95	0	1	SP116738	CLLE-ES	139-05-01TD	139-05-01TD		SA542173		CLLE-ES::139	DO52703	139		B		99
14dd86c1-dfb3-4124-a453-4d64223bc048	89a817fb-1bcf-420a-997d-6787644f2cda	DO20905	SA254758	SP43770	Primary tumour - solid tissue	KIRP-US	male	55	KIDNEY	Kidney-RCC	MESODERM	Kidney	Renal cell carcinoma (proximal tubules)	Adenocarcinoma, papillary type	8050/3	Papillary carcinoma, NOS	15	0.000100001	0.0001	0.0001	0.010675	0.989025	EUR	0.989025	48	4277	3	51	9	603	122	0	5	SP43770	KIRP-US	TCGA-AL-3473-01A	TCGA-AL-3473-01A-01D-1253-10	de88a41b-8a32-40d6-9c0b-1fe2303d8ad2	SA254758	14dd86c1-dfb3-4124-a453-4d64223bc048	KIRP-US::a7bf785f-0539-4899-ac21-47d1fc347ee8	DO20905	TCGA-AL-3473	a7bf785f-0539-4899-ac21-47d1fc347ee8			80	80-80	Type 2 Papillary RCC
14ed7388-41ed-43d4-afb2-04cd6410d5d2	f7bfa218-e9bd-4f6d-b9e6-c38f3ad9e9ed	DO31551	SA519499	SP66960	Primary tumour - solid tissue	OV-US	female	77	OVARY	Ovary-AdenoCA	MESODERM	Ovary	Adenocarcinoma	Serous cystadenocarcinoma	8441/3	Serous cystadenocarcinoma, NOS	216	0.0001	0.0001	0.00308665	0.0001	0.996613	EUR	0.996613	48	4187	0	16	3	370	558	0	3	SP66960	OV-US	TCGA-24-1552-01A	TCGA-24-1552-01A-01D-A324-10	411b4c26-fcc4-438a-8731-d0cf5dd6c74f	SA519499	14ed7388-41ed-43d4-afb2-04cd6410d5d2	OV-US::62379be5-13f0-474b-94d3-6f944ec4ee96	DO31551	TCGA-24-1552	62379be5-13f0-474b-94d3-6f944ec4ee96			99	99-99
14f41457-25c3-4979-8515-4f33322039a5	6fcfeab7-52cb-40f1-9441-9cda0678fa06	DO35552	SA413326	SP78673	Primary tumour - solid tissue	PBCA-DE	female	15	BRAIN, & CRANIAL NERVES, & SPINAL CORD, (EXCL. VENTRICLE, CEREBELLUM)	CNS-Medullo	NEURAL_CREST	CNS	Medulloblastoma	Medulloblastoma	9470/3	Medulloblastoma, NOS	0	0.0001	0.0001	0.0001	0.0375904	0.96211	EUR	0.96211	12	1139	0	2	0	47	81	0	1	SP78673	PBCA-DE	ICGC_MB17	ICGC_MB17		SA413326		PBCA-DE::ICGC_MB17	DO35552	ICGC_MB17		M3	G4	NA
153a64ee-6322-4f2e-b3df-77ef7d3a4cf0	c7abc1e5-aa3a-44df-bfca-490332206b15	DO38547	SA439921	SP84743	Primary tumour - solid tissue	STAD-US	female	70	STOMACH	Stomach-AdenoCA	ENDODERM	Stomach	Adenocarcinoma	Adenocarcinoma, tubular	8211/3	Tubular adenocarcinoma	148	0.0001	0.0001	0.0001	0.0001	0.9996	EUR	0.9996	345	59661	1	214	10	3199	422	1	1	SP84743	STAD-US	TCGA-D7-6528-01A	TCGA-D7-6528-01A-11D-1800-08	df817250-9a2c-42e8-ad90-0d9e13fe37b3	SA439921	153a64ee-6322-4f2e-b3df-77ef7d3a4cf0	STAD-US::35496e4e-598f-4ffc-b11e-8edaeb676079	DO38547	TCGA-D7-6528	35496e4e-598f-4ffc-b11e-8edaeb676079			70	80-70	Intestinal type gastric adenocarcinoma , Stomach Intestinal Adenocarcinoma, tubular type
154f80bd-984c-4792-bb89-20c4da0c08e0	a7ca59d7-df34-4180-9192-754f38596c34	DO8898	SA126289	SP19295	Primary tumour - solid tissue	COAD-US	female	81	LARGE INTESTINE, (EXCL. APPENDIX)	ColoRect-AdenoCA	ENDODERM	Colon/Rectum	Adenocarcinoma	Adenocarcinoma, mucinous	8480/3	Mucinous adenocarcinoma	6	0.0001	0.0001	0.0131801	0.0079257	0.978694	EUR	0.978694	1627	258240	0	69	10	4352	93	0	3	SP19295	COAD-US	TCGA-AA-3555-01A	TCGA-AA-3555-01A-01D-0959-10	9f9961f0-4ee2-4471-ae4a-a0122d630a28	SA126289	154f80bd-984c-4792-bb89-20c4da0c08e0	COAD-US::36eaf209-c332-4321-b6aa-51a3368ecd79	DO8898	TCGA-AA-3555	36eaf209-c332-4321-b6aa-51a3368ecd79			80	60-80
15563a10-47a8-401d-a507-2c7101f7ae60	9193114f-5741-43d3-929b-abb71be5a8eb	DO6364	SA86131	SP13293	Primary tumour - blood derived (peripheral blood)	CLLE-ES	female	59	BLOOD, BONE MARROW, & HEMATOPOIETIC SYS	Lymph-CLL	MESODERM	Lymphoid	Chronic lymphocytic leukemia	Chronic lymphocytic leukemia	9823/3	Chronic lymphocytic leukemia/small lymphocytic lymphoma	5	0.00561518	0.0001	0.0001	0.0001	0.994085	EUR	0.994085	19	1888	1	7	0	102	101	0	2	SP13293	CLLE-ES	012-02-1TD	012-02-1TD		SA86131		CLLE-ES::12	DO6364	12		B		100
155873b2-e5de-405f-87f6-6de0d238b160	0d02bf67-e35c-4653-b56b-1b0bf1c7e921	DO47088	SA507300	SP103507	Primary tumour - solid tissue	RECA-EU	male	70	KIDNEY	Kidney-RCC	MESODERM	Kidney	Renal cell carcinoma (proximal tubules)	Adenocarcinoma, clear cell type	8310/3	Clear cell adenocarcinoma, NOS	11	0.0001	0.0001	0.024218	0.0159824	0.9596	EUR	0.9596	114	19155	2	127	7	818	109	0	4	SP103507	RECA-EU	C0046T	C0046T		SA507300		RECA-EU::C0046	DO47088	C0046		T3aN0M0	3	NA	41-60%
15678c3d-ce61-454d-849e-1d4ca358909b	4c3490bd-7434-4d27-8a1b-2e0fa404bcee	DO52685	SA542114	SP116694	Primary tumour - lymph node	MALY-DE	female	62	LYMPH NODES	Lymph-BNHL	MESODERM	Lymphoid	Mature B-cell lymphoma	Follicular lymphoma	9695/3	Follicular lymphoma, grade 1	103	0.0001	0.0001	0.0001	0.0001	0.9996	EUR	0.9996	129	11705	3	77	8	934	259	0	5	SP116694	MALY-DE	tumor_4144951	tumor_4144951		SA542114		MALY-DE::4144951	DO52685	4144951		unknown	FL grade I	70
15895218-c623-11e3-bf01-24c6515278c0	150bb88a-c623-11e3-bf01-24c6515278c0	DO48721	SA515339	SP107080	Primary tumour - solid tissue	LIRI-JP	female	58	LIVER	Liver-HCC	ENDODERM	Liver	Hepatocellular carcinoma	Hepatocellular carcinoma	8170/3	Hepatocellular carcinoma, NOS	52	0.0001	0.996735	0.00296475	0.0001	0.0001	ASN	0.996735	126	14921	0	105	10	776	251	0	8	SP107080	LIRI-JP	RK193_C01	RK193_C01		SA515339		LIRI-JP::RK193	DO48721	RK193		1	II	100
15a93657-0521-430a-a816-bf0842374b75	a3daaf62-fd9a-4fe1-a196-fd446ed44524	DO46945	SA507463	SP103100	Primary tumour - solid tissue	RECA-EU	female	60	KIDNEY	Kidney-RCC	MESODERM	Kidney	Renal cell carcinoma (proximal tubules)	Adenocarcinoma, clear cell type	8310/3	Clear cell adenocarcinoma, NOS	2	0.0001	0.0001	0.0001	0.0001	0.9996	EUR	0.9996	52	4191	1	52	8	502	91	0	4	SP103100	RECA-EU	C0057T	C0057T		SA507463		RECA-EU::C0057	DO46945	C0057		T3aNXMX	4	NA	61-80%
15abb2a3-10a2-4e04-8eb9-6eadbd976af0	1fe18f38-fe1c-4684-b3a5-2985d577536e	DO39127	SA453724	SP85952	Primary tumour - solid tissue	THCA-US	female	43	THYROID GLAND	Thy-AdenoCA	ENDODERM	Thyroid	Adenocarcinoma	Adenocarcinoma, follicular type	8340/3	Papillary carcinoma, follicular variant	2	0.918391	0.00750048	0.0001	0.0001	0.0739087	AFR	0.918391	5	607	0	3	1	56	92	0	1	SP85952	THCA-US	TCGA-FK-A3S3-01A	TCGA-FK-A3S3-01A-11D-A22D-08	f5ebefbe-50fa-465a-a355-2c099941039d	SA453724	15abb2a3-10a2-4e04-8eb9-6eadbd976af0	THCA-US::785803bb-42a8-4afb-b7b4-58c114894408	DO39127	TCGA-FK-A3S3	785803bb-42a8-4afb-b7b4-58c114894408			100	100
15d597de-d26c-4ce1-b0cb-077e39b55f30	b16149dd-2602-44c5-9c5d-74e34ee58b74	DO42169	SA488516	SP92195	Primary tumour - solid tissue	UCEC-US	female	70	UTERUS, NOS	Uterus-AdenoCA	MESODERM	Uterus	Adenocarcinoma	Serous cystadenocarcinoma	8441/3	Serous cystadenocarcinoma, NOS	127	0.728442	0.0001	0.0001	0.0001	0.271258	AFR	0.728442	73	6687	1	48	4	510	361	2	4	SP92195	UCEC-US	TCGA-AP-A0L8-01A	TCGA-AP-A0L8-01A-11D-A066-09	d1a7a58f-7a35-4a94-a337-051ae56ded00	SA488516	15d597de-d26c-4ce1-b0cb-077e39b55f30	UCEC-US::9aa8c2b4-db32-4899-bf0c-d578cb175e90	DO42169	TCGA-AP-A0L8	9aa8c2b4-db32-4899-bf0c-d578cb175e90			70	70-70
15daadb0-6b24-4248-9225-470dc08f1552	f0d22e58-5486-47c4-a316-e974e2bcbae6	DO47451	SA508441	SP104330	Metastatic tumour - NOS	SKCM-US	male	53	SKIN	Skin-Melanoma	NEURAL_CREST	Skin	Melanoma	Malignant melanoma	8720/3	Malignant melanoma, NOS	12	0.0143576	0.0001	0.0001	0.0001	0.985342	EUR	0.985342	37	2944	3	121	0	81	119	0	6	SP104330	SKCM-US	TCGA-ER-A2NF-06A	TCGA-ER-A2NF-06A-11D-A19A-08	20ecf8d6-2ca9-4c8a-b6ce-8b2a3ba51ae3	SA508441	15daadb0-6b24-4248-9225-470dc08f1552	SKCM-US::d32a4219-4cca-470f-b6b3-11447d9f5e0b	DO47451	TCGA-ER-A2NF	d32a4219-4cca-470f-b6b3-11447d9f5e0b			NA
15dd024e-c0da-461a-84db-d01e60a22210	9b470efd-8689-4834-af52-142fcd587b19	DO52691	SA542146	SP116712	Primary tumour - blood derived (bone marrow)	MALY-DE	male	10	LYMPH NODES	Lymph-BNHL	MESODERM	Lymphoid	Mature B-cell lymphoma	Burkitt lymphoma	9687/3	Burkitt lymphoma, NOS	3	0.00874603	0.0001	0.0001	0.0001	0.990954	EUR	0.990954	26	1581	0	3	2	114	90	0	1	SP116712	MALY-DE	tumor_4178345	tumor_4178345		SA542146		MALY-DE::4178345	DO52691	4178345		unknown	unknown	70
15e097e3-e468-466c-8e57-b59fba90bbf2	f193ea02-8fb1-460d-902b-5a1ee31a4ead	DO25927	SA291007	SP55387	Primary tumour - solid tissue	LUAD-US	female	61	LUNG & BRONCHUS	Lung-AdenoCA	ENDODERM	Lung	Adenocarcinoma	Adenocarcinoma, invasive	8140/3	Adenocarcinoma, NOS	59	0.000100002	0.0001	0.0001	0.0001	0.9996	EUR	0.9996	124	20134	1	427	3	265	212	1	1	SP55387	LUAD-US	TCGA-55-8299-01A	TCGA-55-8299-01A-11D-2284-08	5d0ed8d1-6e84-4f6c-8e0e-0317aa8b0e3f	SA291007	15e097e3-e468-466c-8e57-b59fba90bbf2	LUAD-US::2cd8ea73-cb3f-4b17-9b97-fa12eb03b85b	DO25927	TCGA-55-8299	2cd8ea73-cb3f-4b17-9b97-fa12eb03b85b			65	65
15e7d981-8c27-4b2b-b4f8-626e22021895	c3c3384f-ad93-462b-b310-5acf8470cc70	DO50341	SA528920	SP111092	Primary tumour - solid tissue	ESAD-UK	male	77	ESOPHAGUS	Eso-AdenoCA	ENDODERM	Esophagus	Adenocarcinoma	Adenocarcinoma	8140/3	Adenocarcinoma, NOS	619	0.0001	0.0001	0.00717882	0.0209609	0.97166	EUR	0.97166	209	24919	4	118	10	2571	1403	241	8	SP111092	ESAD-UK	OC-AH-086-S-T4	LP6007424-DNA_A01		SA528920		ESAD-UK::OCCAMS-AH-086	DO50341	OCCAMS-AH-086		3b	2	NA
15f90ef0-831b-40a3-98bd-ec226a9e8b26	1c6d0926-e635-4f26-97a6-642c012e930d	DO2509	SA61999	SP5393	Primary tumour - solid tissue	BRCA-US	female	65	BREAST	Breast-AdenoCA	ECTODERM	Breast	Adenocarcinoma	Infiltrating duct carcinoma	8500/3	Infiltrating duct carcinoma, NOS	97	0.000930699	0.0001	0.0001	0.0001	0.998769	EUR	0.998769	65	4158	0	16	6	583	282	0	4	SP5393	BRCA-US	TCGA-AR-A1AY-01A	TCGA-AR-A1AY-01A-21D-A12Q-09	81fc993e-8f5a-4b3b-bea3-4c4c2f5e4ef2	SA61999	15f90ef0-831b-40a3-98bd-ec226a9e8b26	BRCA-US::5fd9552a-c742-4388-940d-295d1107ae00	DO2509	TCGA-AR-A1AY	5fd9552a-c742-4388-940d-295d1107ae00			80	80	IDC
15fd8dc8-c622-11e3-bf01-24c6515278c0	11e11764-c622-11e3-bf01-24c6515278c0	DO45092	SA501431	SP98898	Primary tumour - solid tissue	LIRI-JP	male	62	LIVER	Liver-HCC	ENDODERM	Liver	Hepatocellular carcinoma	Hepatocellular carcinoma	8170/3	Hepatocellular carcinoma, NOS	16	0.0001	0.9996	0.0001	0.0001	0.0001	ASN	0.9996	98	14495	0	113	5	696	141	0	3	SP98898	LIRI-JP	RK002_C	RK002_C		SA501431		LIRI-JP::RK002	DO45092	RK002		4	III	80
1659bae5-3140-4d05-891c-81b48277b2fc	7f5f93b3-bcd9-4908-96fe-492ba77119ff	DO46566	SA505727	SP102074	Primary tumour - solid tissue	OV-AU	female	78	OVARY	Ovary-AdenoCA	MESODERM	Ovary	Adenocarcinoma	Serous cystadenocarcinoma	8441/3	Serous cystadenocarcinoma, NOS	259	0.0001	0.0001	0.0001	0.00171497	0.997985	EUR	0.997985	36	4988	1	31	4	230	680	60	9	SP102074	OV-AU	AOCS-159-1	AOCS-159-1-9		SA505727		OV-AU::AOCS-159	DO46566	AOCS-159		III	3	83	>81%
16c6f975-48fd-4cda-946a-777cb922949d	38be69bf-0bec-4d34-9539-9335469401d8	DO46749	SA506672	SP102507	Primary tumour - solid tissue	PAEN-AU	male	78	PANCREAS	Panc-Endocrine	ENDODERM	Pancreas	Neuroendocrine tumor	Neoroendocrine carcinoma	8246/3	Neuroendocrine carcinoma	68	0.00224214	0.0001	0.0001	0.00866226	0.988896	EUR	0.988896	33	2346	0	5	1	168	235	2	4	SP102507	PAEN-AU	8065669	8065669		SA506672		PAEN-AU::ICGC_0431	DO46749	ICGC_0431		T2N1aMx	1 - Well differentiated	90	>81%
16d33e09-2e21-4da2-8e57-e78ce28c4408	33ac805d-038d-4238-8f33-54634f71015e	DO220138	SA554033	SP122476	Primary tumour - solid tissue	SARC-US	female	58	BONE & SOFT TISSUE	SoftTissue-Leiomyo	MESODERM	Bone/SoftTissue	Sarcoma, soft tissue	Leiomyosarcoma	8890/3	Leiomyosarcoma, NOS	240	0.0001	0.00139743	0.0001	0.0001	0.998303	EUR	0.998303	70	6516	1	45	2	278	1101	0	0	SP122476	SARC-US	TCGA-HB-A43Z-01A	TCGA-HB-A43Z-01A-11D-A24N-09	a6bbee06-44bf-446a-8d21-550aa6e71960	SA554033	16d33e09-2e21-4da2-8e57-e78ce28c4408	SARC-US::9c9b53e5-cdbe-4510-a839-4a3b5039681b	DO220138	TCGA-HB-A43Z	9c9b53e5-cdbe-4510-a839-4a3b5039681b			NA
16d5519e-ecb9-4fc8-81f1-e0e4adf722a8	28f7ea61-b46e-45ca-9dff-0d290d063a34	DO220885	SA557451	SP124380	Metastatic tumour - metastasis local to lymph node	MELA-AU	male	71	SKIN	Skin-Melanoma	NEURAL_CREST	Skin	Melanoma	Malignant melanoma	8720/3	Malignant melanoma, NOS	69	0.000100001	0.0001	0.00261137	0.0001	0.997089	EUR	0.997089	1086	161885	27	2719	4	744	369	0	1	SP124380	MELA-AU	EXTERN-MELA-20140526-053	EXTERN-MELA-20140526-053		SA557451		MELA-AU::MELA-0183	DO220885	MELA-0183		III		90	>81%
16df7888-2480-4394-8856-d57a6ef371d2	1b4a88e7-ab45-4584-8824-c008d74bfbf1	DO28823	SA519898	SP61453	Primary tumour - solid tissue	OV-US	female	71	OVARY	Ovary-AdenoCA	MESODERM	Ovary	Adenocarcinoma	Serous cystadenocarcinoma	8441/3	Serous cystadenocarcinoma, NOS	163	0.00966469	0.0001	0.0001	0.0735954	0.91654	EUR	0.91654	54	5010	1	20	1	269	425	0	5	SP61453	OV-US	TCGA-13-0727-01A	TCGA-13-0727-01A-01D-A312-08	6fcd7bb8-6cb0-4797-a5b5-d3ec4911a279	SA519898	16df7888-2480-4394-8856-d57a6ef371d2	OV-US::90f4b65c-cfd4-4066-a5b9-842885c172e2	DO28823	TCGA-13-0727	90f4b65c-cfd4-4066-a5b9-842885c172e2			NA
170ad241-9e24-469b-b7ca-3fd783a89b21	c8797d14-57a1-4957-8fd8-fc6b198bd160	DO49430	SA520290	SP117002	Primary tumour - other	PACA-CA	male	81	PANCREAS	Panc-AdenoCA	ENDODERM	Pancreas	Adenocarcinoma	Adenocarcinoma	8140/3		166	0.0001	0.000755341	0.0001	0.0001	0.998945	EUR	0.998945	89	7089	0	22	3	763	661	6	8	SP117002	PACA-CA	PCSI_0305_Pa_P_526	PCSI_0305_Pa_P_526		SA520290		PACA-CA::PCSI_0305	DO49430	PCSI_0305				NA
1727e88b-df0a-4af2-9191-8c6061d98ad0	87255df3-4e17-4cc4-a3cf-ea121e937d8f	DO14742	SA203853	SP31174	Primary tumour - solid tissue	HNSC-US	male	34	GUM, FLOOR OF MOUTH, & OTHER MOUTH	Head-SCC	MESODERM	Head/Neck	Squamous cell carcinoma	Squamous cell carcinoma	8070/3	Squamous cell carcinoma, NOS	40	0.0001	0.0001	0.0077546	0.00493921	0.987106	EUR	0.987106	90	8724	1	26	5	489	161	21	4	SP31174	HNSC-US	TCGA-CV-7180-01A	TCGA-CV-7180-01A-11D-2266-10	551b5ac7-41e8-42bc-b64d-20e7e156dbbc	SA203853	1727e88b-df0a-4af2-9191-8c6061d98ad0	HNSC-US::d2ca9a4d-c14c-40c0-871c-88794a02e4aa	DO14742	TCGA-CV-7180	d2ca9a4d-c14c-40c0-871c-88794a02e4aa			80	85-80
172c9864-c26d-4e9b-947a-e8ce761e996d	1c38848b-b948-49d7-8c2f-bfdcbcddd43f	DO38190	SA440047	SP83967	Primary tumour - solid tissue	STAD-US	male	77	STOMACH	Stomach-AdenoCA	ENDODERM	Stomach	Adenocarcinoma	Adenocarcinoma, poorly cohesive	8145/3	Carcinoma, diffuse type	79	0.0001	0.218387	0.781313	0.0001	0.0001	AMR	0.781313	97	10279	0	42	1	476	240	2	7	SP83967	STAD-US	TCGA-FP-7998-01A	TCGA-FP-7998-01A-11D-2201-08	0a95bd32-539e-43f3-9694-a7d033a6fa84	SA440047	172c9864-c26d-4e9b-947a-e8ce761e996d	STAD-US::b2e2d35c-7a79-4165-97a5-82d5c37d94f2	DO38190	TCGA-FP-7998	b2e2d35c-7a79-4165-97a5-82d5c37d94f2			45	45
1776f326-b12f-4355-8107-80fa6fcd2159	066e4a77-d598-4b38-86a3-1c26b5539bd3	DO51513	SA533613	SP117158	Primary tumour - other	PACA-CA	female	85	PANCREAS	Panc-AdenoCA	ENDODERM	Pancreas	Adenocarcinoma	Pancreatic ductal carcinoma	8500/3	Infiltrating duct carcinoma, NOS	27	0.0001	0.0001	0.0001	0.0001	0.9996	EUR	0.9996	30	3900	1	16	1	308	154	2	4	SP117158	PACA-CA	ASHPC_0028_Pa_P	ASHPC_0028_Pa_P		SA533613		PACA-CA::PCSI_0457	DO51513	PCSI_0457		IIB	Well differentiated	NA
178d0486-cb0d-4979-8bdf-bb3fe99149bd	e3d4072c-07ef-4978-a687-43828578a9b3	DO39072	SA452376	SP85840	Primary tumour - solid tissue	THCA-US	female	51	THYROID GLAND	Thy-AdenoCA	ENDODERM	Thyroid	Adenocarcinoma	Adenocarcinoma, classical type	8050/3	Papillary carcinoma, NOS	2	0.0001	0.0001	0.0001	0.0001	0.9996	EUR	0.9996	15	1132	0	5	0	94	95	0	4	SP85840	THCA-US	TCGA-ET-A4KN-01A	TCGA-ET-A4KN-01A-11D-A257-08	e01d507c-8e8e-45c6-b4ef-193177a382c4	SA452376	178d0486-cb0d-4979-8bdf-bb3fe99149bd	THCA-US::7629f864-a009-4aa9-bf7e-2d99e00d294e	DO39072	TCGA-ET-A4KN	7629f864-a009-4aa9-bf7e-2d99e00d294e			NA
17a66d24-de77-4f2a-a8ad-d2c6a69e7671	a4765371-2387-4002-9887-2615e5136f7b	DO39956	SA449063	SP87675	Primary tumour - solid tissue	THCA-US	female	37	THYROID GLAND	Thy-AdenoCA	ENDODERM	Thyroid	Adenocarcinoma	Adenocarcinoma, follicular type	8340/3	Papillary carcinoma, follicular variant	1	0.0480256	0.0001	0.0001	0.0348617	0.916913	EUR	0.916913	13	892	0	5	1	67	86	0	1	SP87675	THCA-US	TCGA-EM-A2OW-01A	TCGA-EM-A2OW-01A-11D-A202-08	4d6a2d9e-ec25-4040-a696-2d8d5d5c392e	SA449063	17a66d24-de77-4f2a-a8ad-d2c6a69e7671	THCA-US::a65ec434-9ae0-453f-b440-08bf25558fd1	DO39956	TCGA-EM-A2OW	a65ec434-9ae0-453f-b440-08bf25558fd1			NA
17de5b12-c623-11e3-bf01-24c6515278c0	17820772-c623-11e3-bf01-24c6515278c0	DO48723	SA515347	SP107084	Primary tumour - solid tissue	LIRI-JP	male	73	LIVER	Liver-HCC	ENDODERM	Liver	Hepatocellular carcinoma	Hepatocellular carcinoma	8170/3	Hepatocellular carcinoma, NOS	121	0.0001	0.9996	0.0001	0.000100001	0.0001	ASN	0.9996	90	13314	0	136	7	626	363	0	5	SP107084	LIRI-JP	RK195_C01	RK195_C01		SA515347		LIRI-JP::RK195	DO48723	RK195		1	III	100
17ed8831-a261-42d9-8ff3-cf75a6cb2a24	02cb8979-c5ff-4751-9d40-9b2fdbfb8a9b	DO29980	SA324608	SP63796	Primary tumour - solid tissue	OV-US	female	63	OVARY	Ovary-AdenoCA	MESODERM	Ovary	Adenocarcinoma	Serous cystadenocarcinoma	8441/3	Serous cystadenocarcinoma, NOS	170	0.0001	0.0001	0.0001	0.0264275	0.973272	EUR	0.973272	55	5462	0	26	4	180	489	0	5	SP63796	OV-US	TCGA-13-0723-01A	TCGA-13-0723-01A-02D-0447-09	bc90faa3-383c-4333-b774-580026c7ebd6	SA324608	17ed8831-a261-42d9-8ff3-cf75a6cb2a24	OV-US::ff530f28-0ec0-4494-bb54-44bb055bae1c	DO29980	TCGA-13-0723	ff530f28-0ec0-4494-bb54-44bb055bae1c			80	80-80
183b04f5-107f-496c-8e9a-8263dd00cffa	49c3b767-f969-4fc5-8577-76ad455aea1c	DO51491	SA533669	SP125691	Primary tumour - other	PACA-CA	male	83	PANCREAS	Panc-AdenoCA	ENDODERM	Pancreas	Adenocarcinoma	Pancreatic ductal carcinoma	8500/3	Infiltrating duct carcinoma, NOS	83	0.0426274	0.00991338	0.0120615	0.0001	0.935298	EUR	0.935298	137	12274	1	41	4	1471	258	1	0	SP125691	PACA-CA	ASHPC_0031_Pa_P	ASHPC_0031_Pa_P		SA533669		PACA-CA::PCSI_0458	DO51491	PCSI_0458		IIA	Moderately differentiated	NA
186cacaf-4f20-4ad2-a07a-a7dc942a70b0	d969fc8d-246a-4086-b022-16d55cd02087	DO51147	SA530632	SP112981	Primary tumour - solid tissue	PRAD-CA	male	66	PROSTATE GLAND	Prost-AdenoCA	ENDODERM	Prostate	Adenocarcinoma	Adenocarcinoma	8140/3	Adenocarcinoma, NOS	51	0.0001	0.0001	0.0001	0.0001	0.9996	EUR	0.9996	24	2591	0	6	3	249	194	1	5	SP112981	PRAD-CA	CPCG0387-F1	CPCG0387-F1		SA530632		PRAD-CA::CPCG0387	DO51147	CPCG0387		T2c	4+3	NA
18ec066e-8510-4921-9e35-45d85fb01e38	7f34c3a1-efee-47c6-bd61-502061fec7e3	DO219952	SA554370	SP121783	Primary tumour - solid tissue	SARC-US	female	60	BONE & SOFT TISSUE	SoftTissue-Liposarc	MESODERM	Bone/SoftTissue	Liposarcoma, soft tissue	Liposarcoma	8858/3	Liposarcoma	498	0.0207624	0.0001	0.0146437	0.0326373	0.931857	EUR	0.931857	58	4946	0	20	2	240	1073	4	3	SP121783	SARC-US	TCGA-DX-A1L3-01A	TCGA-DX-A1L3-01A-11D-A24N-09	19a45767-abf7-4d53-b096-b59847fc47a8	SA554370	18ec066e-8510-4921-9e35-45d85fb01e38	SARC-US::9517413b-b5b8-4130-8ba1-d86d44abe2ec	DO219952	TCGA-DX-A1L3	9517413b-b5b8-4130-8ba1-d86d44abe2ec			NA
18f5e75e-c623-11e3-bf01-24c6515278c0	187477fa-c623-11e3-bf01-24c6515278c0	DO48725	SA515353	SP107088	Primary tumour - solid tissue	LIRI-JP	male	66	LIVER	Liver-HCC	ENDODERM	Liver	Hepatocellular carcinoma	Hepatocellular carcinoma	8170/3	Hepatocellular carcinoma, NOS	32	0.0001	0.983216	0.0164842	0.0001	0.0001	ASN	0.983216	27	4907	0	32	1	260	168	0	1	SP107088	LIRI-JP	RK196_C01	RK196_C01		SA515353		LIRI-JP::RK196	DO48725	RK196		1	II	100
18f9240e-7acd-41eb-a154-c2a67a1cbe9b	0c8b3faa-0ee4-4013-b843-52171d459f5c	DO35627	SA413930	SP78824	Primary tumour - solid tissue	PBCA-DE	male	3	BRAIN, & CRANIAL NERVES, & SPINAL CORD, (EXCL. VENTRICLE, CEREBELLUM)	CNS-Medullo	NEURAL_CREST	CNS	Medulloblastoma	Large cell medulloblastoma	9474/3	Large cell medulloblastoma	5	0.0001	0.0001	0.0677407	0.0457895	0.88627	EUR	0.88627	4	499	0	2	0	51	99	0	4	SP78824	PBCA-DE	ICGC_MB96	ICGC_MB96		SA413930		PBCA-DE::ICGC_MB96	DO35627	ICGC_MB96		M3	G4	NA
19085f7d-e6a6-406f-bd09-520a27e0283d	10e31aa5-9e87-4be3-9de0-cc4367b0fb0f	DO45075	SA501411	SP98879	Primary tumour - solid tissue	LINC-JP	male	66	LIVER	Liver-HCC	ENDODERM	Liver	Hepatocellular carcinoma	Hepatocellular carcinoma	8170/3	Hepatocellular carcinoma, NOS	32	0.0001	0.9996	0.0001	0.0001	0.0001	ASN	0.9996	112	13351	1	129	5	542	162	0	5	SP98879	LINC-JP	HX30T	HX30T		SA501411		LINC-JP::HX30	DO45075	HX30			G3	NA
190eb791-383d-4e27-870d-e470630843e7	62d512b9-d138-4c6b-90af-d29634f0084e	DO15398	SA494253	SP32662	Primary tumour - solid tissue	HNSC-US	male	67	GUM, FLOOR OF MOUTH, & OTHER MOUTH	Head-SCC	MESODERM	Head/Neck	Squamous cell carcinoma	Squamous cell carcinoma	8070/3	Squamous cell carcinoma, NOS	139	0.0001	0.0001	0.0001	0.0001	0.9996	EUR	0.9996	151	16542	0	101	4	740	472	37	4	SP32662	HNSC-US	TCGA-CN-6994-01A	TCGA-CN-6994-01A-11D-A32X-10	1a5af8e2-61b4-4a04-b4b6-ea41fc34c89a	SA494253	190eb791-383d-4e27-870d-e470630843e7	HNSC-US::6909302d-358a-46cd-8052-eedb09c83c83	DO15398	TCGA-CN-6994	6909302d-358a-46cd-8052-eedb09c83c83			75	75-75
19233fd1-5229-466e-acf3-5882165758e0	deb47ec0-3300-4e16-867e-cc3fe8cc3e57	DO39070	SA452320	SP85836	Primary tumour - solid tissue	THCA-US	female	80	THYROID GLAND	Thy-AdenoCA	ENDODERM	Thyroid	Adenocarcinoma	Adenocarcinoma, classical type	8050/3	Papillary carcinoma, NOS	4	0.000100002	0.0001	0.0001	0.0001	0.9996	EUR	0.9996	22	1849	0	7	4	148	94	1	0	SP85836	THCA-US	TCGA-BJ-A28V-01A	TCGA-BJ-A28V-01A-11D-A19J-08	4862b699-580d-4f2e-97a0-bd8918537067	SA452320	19233fd1-5229-466e-acf3-5882165758e0	THCA-US::bed1fb3c-4459-460e-8190-29211857fa73	DO39070	TCGA-BJ-A28V	bed1fb3c-4459-460e-8190-29211857fa73			NA
1924d200-6929-4eef-8a7f-317f8fbab915	d2657b4b-d086-43dd-a2f5-0bd9c7d4e4ba	DO219585	SA551062	SP120767	Primary tumour - solid tissue	THCA-US	male	85	THYROID GLAND	Thy-AdenoCA	ENDODERM	Thyroid	Adenocarcinoma	Adenocarcinoma, classical type	8050/3	Papillary carcinoma, NOS	2	0.0001	0.0001	0.0001	0.0001	0.9996	EUR	0.9996	41	2989	1	8	1	130	95	3	3	SP120767	THCA-US	TCGA-DJ-A13L-01A	TCGA-DJ-A13L-01A-11D-A21Z-08	ab13fb1a-8b7f-4d84-84a9-c4f7ee59caf8	SA551062	1924d200-6929-4eef-8a7f-317f8fbab915	THCA-US::c7a2f394-3e3f-4c90-9f1e-f2be3e5b0d6b	DO219585	TCGA-DJ-A13L	c7a2f394-3e3f-4c90-9f1e-f2be3e5b0d6b			50	65-50
199bbb0f-996c-40c1-b06d-2066f04be778	3f4bced4-f89a-43d2-9c5f-6f9683897fa7	DO24729	SA274485	SP52779	Primary tumour - solid tissue	LUAD-US	female	59	LUNG & BRONCHUS	Lung-AdenoCA	ENDODERM	Lung	Adenocarcinoma	Adenocarcinoma, invasive	8255/3	Adenocarcinoma with mixed subtypes	15	0.0001	0.0001	0.0001	0.0001	0.9996	EUR	0.9996	286	38109	4	779	14	1600	126	0	6	SP52779	LUAD-US	TCGA-78-7158-01A	TCGA-78-7158-01A-11D-2036-08	ee0d4640-5609-430e-8b80-3058a3f313a8	SA274485	199bbb0f-996c-40c1-b06d-2066f04be778	LUAD-US::501c987e-d1eb-48a9-89eb-72a5062c90b4	DO24729	TCGA-78-7158	501c987e-d1eb-48a9-89eb-72a5062c90b4			80	70-80	Micropapillary predom Adc
19aa8223-ee84-4b5c-b11a-6ca2a2680b3c	d4dcd1d7-68b5-4abe-9c7e-faac1e7f280f	DO48968	SA517381	SP107550	Primary tumour - solid tissue	PBCA-DE	male	3	BRAIN, & CRANIAL NERVES, & SPINAL CORD, (EXCL. VENTRICLE, CEREBELLUM)	CNS-Medullo	NEURAL_CREST	CNS	Medulloblastoma	Medulloblastoma	9470/3	Medulloblastoma, NOS	14	0.0001	0.0261361	0.0232016	0.0575383	0.893024	EUR	0.893024	4	439	0	1	0	63	118	0	0	SP107550	PBCA-DE	ICGC_MB232	ICGC_MB232		SA517381		PBCA-DE::ICGC_MB232	DO48968	ICGC_MB232		unknown	G4	NA
19b6b9d6-6912-4b85-a4bf-52014bcb170b	97ddef03-0a56-4e3e-ac70-323843330180	DO35573	SA413508	SP78718	Primary tumour - solid tissue	PBCA-DE	male	4	BRAIN, & CRANIAL NERVES, & SPINAL CORD, (EXCL. VENTRICLE, CEREBELLUM)	CNS-Medullo	NEURAL_CREST	CNS	Medulloblastoma	Large cell medulloblastoma	9474/3	Large cell medulloblastoma	17	0.00728356	0.0225762	0.0001	0.146348	0.823693	EUR	0.823693	18	1585	0	6	0	283	138	6	1	SP78718	PBCA-DE	ICGC_MB36	ICGC_MB36		SA413508		PBCA-DE::ICGC_MB36	DO35573	ICGC_MB36		M3	G4	NA
19c1c97f-a3ec-44a8-8a20-6f97caed1a4f	31ab7c18-4f67-4852-952a-a7ce8ede2a30	DO41080	SA466124	SP89957	Primary tumour - solid tissue	UCEC-US	female	60	UTERUS, NOS	Uterus-AdenoCA	MESODERM	Uterus	Adenocarcinoma	Serous cystadenocarcinoma	8441/3	Serous cystadenocarcinoma, NOS	120	NA	NA	NA	NA	NA		NA	25	4027	0	14	3	497	510	1	2	SP89957	UCEC-US	TCGA-AP-A0LH-01A	TCGA-AP-A0LH-01A-11D-A066-09	4c657ad4-2c53-4ea9-82b5-52996e74e3ff	SA466124	19c1c97f-a3ec-44a8-8a20-6f97caed1a4f	UCEC-US::7dce4215-01f6-43e9-9378-9e22c26c23a2	DO41080	TCGA-AP-A0LH	7dce4215-01f6-43e9-9378-9e22c26c23a2			90	60-90
19cd4360-8392-4bc2-ae88-fdc1335d886b	f421a820-1060-4e09-b30e-f66d40596d4d	DO6353	SA86126	SP13281	Primary tumour - blood derived (peripheral blood)	CLLE-ES	female	41	BLOOD, BONE MARROW, & HEMATOPOIETIC SYS	Lymph-CLL	MESODERM	Lymphoid	Chronic lymphocytic leukemia	Chronic lymphocytic leukemia	9823/3	Chronic lymphocytic leukemia/small lymphocytic lymphoma	3	0.0179058	0.0001	0.0001	0.0001	0.981794	EUR	0.981794	12	2050	0	4	0	93	99	0	1	SP13281	CLLE-ES	004-0012-05TD	004-0012-05TD		SA86126		CLLE-ES::4	DO6353	4		A		98
19d6cf34-1cd7-4242-a4d1-5d3e11f428aa	51e58f22-5b5b-4bb8-a879-1d7e3f51ccd0	DO20839	SA495538	SP43651	Primary tumour - solid tissue	KIRP-US	male	74	KIDNEY	Kidney-RCC	MESODERM	Kidney	Renal cell carcinoma (proximal tubules)	Adenocarcinoma, papillary type	8050/3	Papillary carcinoma, NOS	2	0.0001	0.0001	0.0001	0.0001	0.9996	EUR	0.9996	88	7134	1	123	13	1350	95	0	9	SP43651	KIRP-US	TCGA-AL-3468-01A	TCGA-AL-3468-01A-02D-1402-10	2e825ce0-8121-4d0f-b876-905a1df66d46	SA495538	19d6cf34-1cd7-4242-a4d1-5d3e11f428aa	KIRP-US::2272c592-b9b6-4483-9f7f-6e185699b900	DO20839	TCGA-AL-3468	2272c592-b9b6-4483-9f7f-6e185699b900			80	80-80	Type 1 Papillary RCC
19def402-fb8d-4b27-90dd-ce9135a3c0a2	1770b780-e104-4ac4-8f38-c0e9a5ec6b27	DO42209	SA489209	SP92268	Primary tumour - solid tissue	UCEC-US	female	60	UTERUS, NOS	Uterus-AdenoCA	MESODERM	Uterus	Adenocarcinoma	Adenocarcinoma, endometrioid	8380/3	Endometrioid carcinoma	0	0.0001	0.0121482	0.0001	0.0001	0.987552	EUR	0.987552	54	4035	0	7	4	437	114	3	2	SP92268	UCEC-US	TCGA-BS-A0TG-01A	TCGA-BS-A0TG-01A-32D-A10B-09	36e44603-a1ee-4a5b-9506-49a9358bf8d0	SA489209	19def402-fb8d-4b27-90dd-ce9135a3c0a2	UCEC-US::13f31bcb-befd-4ed2-adc0-dc9e9ce52b75	DO42209	TCGA-BS-A0TG	13f31bcb-befd-4ed2-adc0-dc9e9ce52b75			70	100-70
19fe27d8-c623-11e3-bf01-24c6515278c0	19a66700-c623-11e3-bf01-24c6515278c0	DO48727	SA515360	SP107091	Primary tumour - solid tissue	LIRI-JP	female	81	LIVER	Liver-HCC	ENDODERM	Liver	Hepatocellular carcinoma	Hepatocellular carcinoma	8170/3	Hepatocellular carcinoma, NOS	56	0.0001	0.9996	0.0001	0.0001	0.0001	ASN	0.9996	90	9173	2	67	2	657	209	0	5	SP107091	LIRI-JP	RK197_C01	RK197_C01		SA515360		LIRI-JP::RK197	DO48727	RK197		2	II	100
1a0ef226-41a5-4b56-9078-4b7834f0c976	d4030c6c-592d-437a-ab62-b509de8463a2	DO35376	SA558710	SP125721	Primary tumour - other	PACA-CA	female	42	PANCREAS	Panc-AdenoCA	ENDODERM	Pancreas	Adenocarcinoma	Pancreatic ductal carcinoma	8500/3	Infiltrating duct carcinoma, NOS	74	0.00793524	0.0001	0.0001	0.0276406	0.964224	EUR	0.964224	56	4688	0	25	3	499	263	6	0	SP125721	PACA-CA	PCSI_0004_Pa_P_526	PCSI_0004_Pa_P_526		SA558710		PACA-CA::PCSI_0004	DO35376	PCSI_0004		IIB	Well differentiated	NA
1a134c18-ced3-4bae-9f15-5f0f09526639	64eb7c78-4d5d-4aee-b007-50c4a6ce8bc4	DO36009	SA413742	SP79312	Primary tumour - solid tissue	PBCA-DE	male	9	BRAIN, & CRANIAL NERVES, & SPINAL CORD, (EXCL. VENTRICLE, CEREBELLUM)	CNS-PiloAstro	NEURAL_CREST	CNS	Non-diffuse glioma	Pilocytic astrocytoma	9421/1	Pilocytic astrocytoma	1	0.0001	0.24513	0.0685924	0.156995	0.529183	EUR	0.529183	6	280	0	0	0	17	84	0	0	SP79312	PBCA-DE	ICGC_PA84	ICGC_PA84		SA413742		PBCA-DE::ICGC_PA84	DO36009	ICGC_PA84		N/A	1	NA
1a319682-f55e-4e0b-8476-48a0bea6c265	fe83d53f-f3f2-4970-8cf2-c552e54027c1	DO46787	SA506736	SP102620	Primary tumour - solid tissue	PRAD-CA	male	69	PROSTATE GLAND	Prost-AdenoCA	ENDODERM	Prostate	Adenocarcinoma	Adenocarcinoma	8140/3	Adenocarcinoma, NOS	183	0.0231361	0.0001	0.0001	0.0112994	0.965364	EUR	0.965364	32	3572	0	32	6	295	468	26	8	SP102620	PRAD-CA	CPCG0001-F1	CPCG0001-F1		SA506736		PRAD-CA::CPCG0001	DO46787	CPCG0001		T2b	3+4	90
1a391468-fbf3-451a-b88e-a257a26d047f	4b8a0b13-83bb-4605-8df6-09dcf7ffdfe3	DO218547	SA543781	SP135436	Primary tumour - solid tissue	GACA-CN	female	46	STOMACH	Stomach-AdenoCA	ENDODERM	Stomach	Adenocarcinoma	Adenocarcinoma, tubular	8211/3	Tubular adenocarcinoma	550	0.00408072	0.931791	0.0109982	0.0530296	0.0001	ASN	0.931791	127	13600	1	49	8	1305	1253	40	3	SP135436	GACA-CN	CGP_specimen_GC13824T	GC13824T		SA543781		GACA-CN::CGP_donor_GC00054	DO218547	CGP_donor_GC00054		T2N3M0	II	60	61-80%
1a4633c4-72a0-4e30-8c4c-345e04337627	8d559744-ec0f-41cf-aab6-b37b3f2b2c1d	DO52665	SA542160	SP116726	Primary tumour - lymph node	MALY-DE	male	46	LYMPH NODES	Lymph-BNHL	MESODERM	Lymphoid	Mature B-cell lymphoma	Diffse large B-cell lymphoma	9680/3	ML, large B-cell, diffuse	54	0.0001	0.0001	0.0001	0.0001	0.9996	EUR	0.9996	124	14108	1	66	8	1063	206	1	0	SP116726	MALY-DE	tumor_4189035	tumor_4189035		SA542160		MALY-DE::4189035	DO52665	4189035		unknown	unknown	60
1a5bf97e-3d49-4d3f-b385-ffa7a295be9c	2655b57c-1fa8-4f7a-918b-8c2e15a17f63	DO46744	SA506648	SP102485	Primary tumour - solid tissue	PAEN-AU	male	69	PANCREAS	Panc-Endocrine	ENDODERM	Pancreas	Neuroendocrine tumor	Neoroendocrine carcinoma	8246/3	Neuroendocrine carcinoma	10	0.0001	0.00177776	0.0001	0.0393478	0.958674	EUR	0.958674	12	1113	0	9	1	44	107	0	1	SP102485	PAEN-AU	8051707	8051707		SA506648		PAEN-AU::ICGC_0425	DO46744	ICGC_0425		T2N0Mx	1 - Well differentiated	95	>81%
1a841850-fca0-48ab-8c78-db0bd5a64435	a36e2e0a-1f88-4e47-a1fe-431718381995	DO33344	SA410847	SP71404	Primary tumour - solid tissue	PACA-AU	male	70	PANCREAS	Panc-AdenoCA	ENDODERM	Pancreas	Adenocarcinoma	Pancreatic ductal carcinoma	8500/3	Infiltrating duct carcinoma, NOS	79	0.0001	0.000804895	0.020044	0.0001	0.978951	EUR	0.978951	95	9263	0	31	5	1298	244	2	1	SP71404	PACA-AU	8033523	8033523		SA410847		PACA-AU::ICGC_0087	DO33344	ICGC_0087		T3N1MX	2 - Moderately differentiated	43	41-60%
1ac15380-04a2-42dd-8ade-28556a570e80	278aa43e-fa2f-4f5e-a3e8-20a6e40ad2fd	DO220843	SA557321	SP124273	Metastatic tumour - metastasis local to lymph node	MELA-AU	female	79	SKIN	Skin-Melanoma	NEURAL_CREST	Skin	Melanoma	Malignant melanoma	8720/3	Malignant melanoma, NOS	1187	0.0001	0.0001	0.0001	0.0001	0.9996	EUR	0.9996	77	6679	0	32	5	508	2384	22	4	SP124273	MELA-AU	EXTERN-MELA-20140505-006	EXTERN-MELA-20140505-006		SA557321		MELA-AU::MELA-0003	DO220843	MELA-0003		III		95	>81%
1ac54c6e-a1e4-4f3b-b4a5-cdb327e0dca6	43db87bf-f764-4096-a587-c78559aa0945	DO34817	SA411825	SP76955	Primary tumour - solid tissue	PACA-AU	female	72	PANCREAS	Panc-AdenoCA	ENDODERM	Pancreas	Adenocarcinoma	Pancreatic ductal carcinoma	8500/3	Infiltrating duct carcinoma, NOS	68	0.0001	0.0001	0.0001	0.0001	0.9996	EUR	0.9996	36	3307	0	7	0	542	246	4	7	SP76955	PACA-AU	8058344	8058344		SA411825		PACA-AU::ICGC_0300	DO34817	ICGC_0300		T3N0MX	1 - Well differentiated	64	61-80%
1aff91a6-1b0f-4575-8f4b-4e064a50b886	1f285865-6a20-42ae-af55-aaa0e0ab0e8c	DO14718	SA203543	SP31126	Primary tumour - solid tissue	HNSC-US	female	32	GUM, FLOOR OF MOUTH, & OTHER MOUTH	Head-SCC	MESODERM	Head/Neck	Squamous cell carcinoma	Squamous cell carcinoma	8070/3	Squamous cell carcinoma, NOS	167	0.0001	0.0001	0.0001	0.110133	0.889567	EUR	0.889567	110	9366	5	232	21	1536	440	11	2	SP31126	HNSC-US	TCGA-CV-7255-01A	TCGA-CV-7255-01A-11D-2276-10	45a42060-1f1c-45ff-9717-9be2f7fdf3f7	SA203543	1aff91a6-1b0f-4575-8f4b-4e064a50b886	HNSC-US::534f85f2-b9eb-45be-87d5-c3dffd13d541	DO14718	TCGA-CV-7255	534f85f2-b9eb-45be-87d5-c3dffd13d541			85	85-85
1b06afe2-c623-11e3-bf01-24c6515278c0	1ab4c2ea-c623-11e3-bf01-24c6515278c0	DO48728	SA515367	SP107094	Primary tumour - solid tissue	LIRI-JP	female	74	LIVER	Liver-HCC	ENDODERM	Liver	Hepatocellular carcinoma	Hepatocellular carcinoma	8170/3	Hepatocellular carcinoma, NOS	51	0.0001	0.988579	0.0111209	0.0001	0.0001	ASN	0.988579	32	7350	2	77	0	205	203	0	4	SP107094	LIRI-JP	RK198_C01	RK198_C01		SA515367		LIRI-JP::RK198	DO48728	RK198		2	II-III	100
1b0fe1d5-b286-4f49-ae92-94d9c6db9657	e278ded6-775a-4381-97b5-07f407ba176b	DO35230	SA558648	SP125753	Primary tumour - other	PACA-CA	female	52	PANCREAS	Panc-AdenoCA	ENDODERM	Pancreas	Adenocarcinoma	Pancreatic ductal carcinoma	8500/3	Infiltrating duct carcinoma, NOS	37	0.0001	0.9996	0.0001	0.0001	0.0001	ASN	0.9996	43	4085	0	12	3	577	165	3	3	SP125753	PACA-CA	PCSI_0074_Pa_P_526	PCSI_0074_Pa_P_526		SA558648		PACA-CA::PCSI_0074	DO35230	PCSI_0074		IIB	Moderately differentiated	NA
1b1780d5-06da-40ee-9e15-02631a68027b	07c3103c-94ed-4fee-968d-318721aa84a9	DO222304	SA560599	SP127630	Primary tumour - solid tissue	DLBC-US	female	38	LYMPH NODES	Lymph-BNHL	MESODERM	Lymphoid	Mature B-cell lymphoma	Diffse large B-cell lymphoma	9680/3	ML, large B-cell, diffuse	67	0.0001	0.935585	0.0001	0.0641147	0.0001	ASN	0.935585	112	11414	0	64	7	1253	213	0	2	SP127630	DLBC-US	TCGA-FF-8047-01A	TCGA-FF-8047-01A-11D-2210-10	a592550c-97b4-4a82-a088-14a5ac6bf084	SA560599	1b1780d5-06da-40ee-9e15-02631a68027b	DLBC-US::f978cb0f-d319-4c01-b4c5-23ae1403a106	DO222304	TCGA-FF-8047	f978cb0f-d319-4c01-b4c5-23ae1403a106			NA
1b7838c9-c685-41c3-b184-a2e40c7c4dc7	83f20060-5d1f-4295-821f-2a07024263bc	DO51171	SA542577	SP117043	Primary tumour - solid tissue	PAEN-AU	female	74	PANCREAS	Panc-Endocrine	ENDODERM	Pancreas	Neuroendocrine tumor	Neoroendocrine carcinoma	8246/3	Neuroendocrine carcinoma	2	0.0001	0.0001	0.0001	0.00142338	0.998277	EUR	0.998277	29	3143	0	18	3	149	95	1	14	SP117043	PAEN-AU	1265T	1265T		SA542577		PAEN-AU::ITNET-1265	DO51171	ITNET-1265		T3N1M0	2 - Moderately differentiated	80	61-80%
1b8fe07d-859c-4d91-ade1-6b2bcb5774ce	0f0b13da-2b6e-40ef-b6d6-5febfbb8c9eb	DO218442	SA543593	SP135262	Primary tumour - solid tissue	GACA-CN	male	74	STOMACH	Stomach-AdenoCA	ENDODERM	Stomach	Adenocarcinoma	Adenocarcinoma, tubular	8211/3	Tubular adenocarcinoma	62	0.000100006	0.9996	0.0001	0.0001	0.0001	ASN	0.9996	81	7942	0	26	1	129	225	0	3	SP135262	GACA-CN	CGP_specimen_GC12344T	GC12344T		SA543593		GACA-CN::CGP_donor_GC00028	DO218442	CGP_donor_GC00028		T4N3M0	II	60	61-80%
1bb2bdb7-8a89-4e7d-903d-03a6f8018efb	2992cfba-e062-45d2-b3ca-265d6e0435b4	DO50336	SA528902	SP111076	Primary tumour - solid tissue	ESAD-UK	male	53	ESOPHAGUS	Eso-AdenoCA	ENDODERM	Esophagus	Adenocarcinoma	Adenocarcinoma	8140/3	Adenocarcinoma, NOS	101	0.0001	0.0001	0.0001	0.0001	0.9996	EUR	0.9996	87	10744	0	36	9	2018	338	18	3	SP111076	ESAD-UK	OCCAMS-AH-063-09112011-D	LP6007414-DNA_A02		SA528902		ESAD-UK::OCCAMS-AH-063	DO50336	OCCAMS-AH-063		4	2	NA
1bb3a1c7-4d7b-4fb6-b54d-e94cbd0e32aa	bc3ddd6b-6378-48e3-a676-380c45bf213f	DO5375	SA64750	SP11292	Primary tumour - solid tissue	BRCA-US	female	39	BREAST	Breast-AdenoCA	ECTODERM	Breast	Adenocarcinoma	Infiltrating duct carcinoma	8500/3	Infiltrating duct carcinoma, NOS	NA	0.0001	0.0001	0.0001	0.0001	0.9996	EUR	0.9996	56	5385	0	32	0	156	1468	40	3	SP11292	BRCA-US	TCGA-B6-A0RT-01A	TCGA-B6-A0RT-01A-21D-A128-09	c2300b5b-43a7-43b8-8cd1-22ff7e89a21a	SA64750	1bb3a1c7-4d7b-4fb6-b54d-e94cbd0e32aa	BRCA-US::4bf50455-9ab7-4521-a791-089f66d3b877	DO5375	TCGA-B6-A0RT	4bf50455-9ab7-4521-a791-089f66d3b877			60	85-60	Mixed
1bbb522d-e224-4b3f-9e10-3a47d06b2b05	edbd0ee1-d300-4fbc-a490-29b3648fd480	DO48065	SA513601	SP105708	Primary tumour - solid tissue	THCA-US	female	63	THYROID GLAND	Thy-AdenoCA	ENDODERM	Thyroid	Adenocarcinoma	Adenocarcinoma, follicular type	8340/3	Papillary carcinoma, follicular variant	0	0.0001	0.0001	0.0001	0.0001	0.9996	EUR	0.9996	8	1247	0	8	0	96	74	1	14	SP105708	THCA-US	TCGA-EM-A3FL-01A	TCGA-EM-A3FL-01A-11D-A21A-08	56e31332-09fb-4305-8ee8-adc568b393f3	SA513601	1bbb522d-e224-4b3f-9e10-3a47d06b2b05	THCA-US::cfdd2155-57a9-499c-92e1-fb82b577b050	DO48065	TCGA-EM-A3FL	cfdd2155-57a9-499c-92e1-fb82b577b050			95	95
1bbfe6f2-ad19-4d29-895b-973f5a91c707	3aca806b-7e10-40d3-b9c2-025e3ec5e09f	DO51150	SA530638	SP112987	Primary tumour - solid tissue	PRAD-CA	male	61	PROSTATE GLAND	Prost-AdenoCA	ENDODERM	Prostate	Adenocarcinoma	Adenocarcinoma	8140/3	Adenocarcinoma, NOS	198	0.0001	0.0001	0.0001	0.0001	0.9996	EUR	0.9996	23	3245	0	11	2	325	1041	4	0	SP112987	PRAD-CA	CPCG0392-F1	CPCG0392-F1		SA530638		PRAD-CA::CPCG0392	DO51150	CPCG0392		T3b	3+4	NA
1bd74f92-47f6-427e-af6f-299c3a7fe023	556aa0e7-1911-4414-a48b-35cbc03a7d22	DO48932	SA517265	SP107451	Primary tumour - solid tissue	PBCA-DE	female	NA	BRAIN, & CRANIAL NERVES, & SPINAL CORD, (EXCL. VENTRICLE, CEREBELLUM)	CNS-Medullo	NEURAL_CREST	CNS	Medulloblastoma	Medulloblastoma	9470/3	Medulloblastoma, NOS	14	0.0001	0.0001	0.0001	0.0001	0.9996	EUR	0.9996	17	1095	0	3	1	88	127	5	1	SP107451	PBCA-DE	ICGC_MB163	ICGC_MB163		SA517265		PBCA-DE::ICGC_MB163	DO48932	ICGC_MB163		unknown	G4	NA
1bdfaa8a-1b7e-4251-b135-ce5e4568371b	f621ac4c-0b23-4113-a540-b47a8c54fbae	DO6748	SA85710	SP13677	Primary tumour - blood derived (peripheral blood)	CLLE-ES	male	66	BLOOD, BONE MARROW, & HEMATOPOIETIC SYS	Lymph-CLL	MESODERM	Lymphoid	Chronic lymphocytic leukemia	Chronic lymphocytic leukemia	9823/3	Chronic lymphocytic leukemia/small lymphocytic lymphoma	4	0.0001	0.0001	0.0103192	0.00150048	0.98798	EUR	0.98798	18	1485	0	3	2	90	100	0	1	SP13677	CLLE-ES	761-01-1TD	761-01-1TD		SA85710		CLLE-ES::761	DO6748	761		B		98
1be81ade-7ad6-4e7e-90d0-f986b3fb0a25	a4d3a3a3-4046-4cc4-a1ed-5ba47634360a	DO10821	SA130868	SP23463	Primary tumour - solid tissue	EOPC-DE	male	48	PROSTATE GLAND	Prost-AdenoCA	ENDODERM	Prostate	Adenocarcinoma	Adenocarcinoma	8140/3	Adenocarcinoma, NOS	7	0.00245331	0.0001	0.0001	0.0001	0.997247	EUR	0.997247	9	1260	0	4	0	60	114	0	5	SP23463	EOPC-DE	EOPC-09_tumor	EOPC-09_tumor		SA130868		EOPC-DE::EOPC-09	DO10821	EOPC-09		T2cN0	3+4	NA	61-80%
1be8fa2c-8fea-4e8c-90db-c04d9fcdbf49	3118a429-7c6d-4f3f-92db-8062be3042ab	DO32646	SA404138	SP69155	Primary tumour - solid tissue	OV-US	female	77	OVARY	Ovary-AdenoCA	MESODERM	Ovary	Adenocarcinoma	Serous cystadenocarcinoma	8441/3	Serous cystadenocarcinoma, NOS	122	0.0001	0.0001	0.0001	0.0001	0.9996	EUR	0.9996	44	3936	0	17	2	128	364	3	4	SP69155	OV-US	TCGA-24-0982-01A	TCGA-24-0982-01A-01D-0516-08	7fec33cd-6f46-44c7-8204-e0f42b543abe	SA404138	1be8fa2c-8fea-4e8c-90db-c04d9fcdbf49	OV-US::206ce0ed-36a4-47ab-ac8e-f6fca6ac5c18	DO32646	TCGA-24-0982	206ce0ed-36a4-47ab-ac8e-f6fca6ac5c18			85	75-85
1bea3a72-3b73-4072-a6bb-96a90119d3ac	81e3cccf-9dca-4fac-939f-907ac1d7af1a	DO48974	SA517390	SP107557	Primary tumour - solid tissue	PBCA-DE	female	NA	BRAIN, & CRANIAL NERVES, & SPINAL CORD, (EXCL. VENTRICLE, CEREBELLUM)	CNS-Medullo	NEURAL_CREST	CNS	Medulloblastoma	Medulloblastoma	9470/3	Medulloblastoma, NOS	0	0.0001	0.00877778	0.0001	0.0001	0.990922	EUR	0.990922	5	528	0	1	0	80	58	0	2	SP107557	PBCA-DE	ICGC_MB252	ICGC_MB252		SA517390		PBCA-DE::ICGC_MB252	DO48974	ICGC_MB252		unknown	G4	NA
1c00925b-7328-4db0-b930-04aab2d80719	600ba105-b0f1-4fba-b1ec-0bbfe622e6cf	DO52172	SA540527	SP115501	Primary tumour - solid tissue	LIHC-US	female	26	LIVER	Liver-HCC	ENDODERM	Liver	Hepatocellular carcinoma	Hepatocellular carcinoma	8170/3	Hepatocellular carcinoma, NOS	109	0.0001	0.141294	0.858406	0.0001	0.0001	AMR	0.858406	89	9433	1	74	3	597	331	1	10	SP115501	LIHC-US	TCGA-BW-A5NP-01A	TCGA-BW-A5NP-01A-11D-A27I-10	c13884b6-eaef-4e1c-8fa7-5fe76548d32f	SA540527	1c00925b-7328-4db0-b930-04aab2d80719	LIHC-US::56a82a56-0241-4d3d-9de2-696b0c36df91	DO52172	TCGA-BW-A5NP	56a82a56-0241-4d3d-9de2-696b0c36df91			NA
1c0e384f-7254-4afe-93c0-b3fc6c6a7894	58ddddd4-cb14-4081-ac9f-c291dcddc24d	DO6231	SA84185	SP13036	Primary tumour - solid tissue	BRCA-US	female	66	BREAST	Breast-AdenoCA	ECTODERM	Breast	Adenocarcinoma	Infiltrating duct carcinoma	8500/3	Infiltrating duct carcinoma, NOS	177	0.872363	0.0001	0.0001	0.00816664	0.119271	AFR	0.872363	155	25575	0	53	0	953	490	66	4	SP13036	BRCA-US	TCGA-EW-A1PC-01B	TCGA-EW-A1PC-01B-11D-A21Q-09	fb635f1d-5ee1-4e58-86ea-b1aada2de4ba	SA84185	1c0e384f-7254-4afe-93c0-b3fc6c6a7894	BRCA-US::f45210d3-9e66-4f5e-bef1-5ee5547cc893	DO6231	TCGA-EW-A1PC	f45210d3-9e66-4f5e-bef1-5ee5547cc893			85	85	IDC
1c10ab52-01a3-11e4-8395-af1f6b7ba88c	1ba20972-01a3-11e4-8395-af1f6b7ba88c	DO50820	SA529807	SP112224	Primary tumour - solid tissue	LIRI-JP	female	77	LIVER	Liver-HCC	ENDODERM	Liver	Hepatocellular carcinoma	Hepatocellular carcinoma	8170/3	Hepatocellular carcinoma, NOS	8	0.0001	0.9996	0.0001	0.0001	0.0001	ASN	0.9996	63	10701	1	94	2	574	275	3	6	SP112224	LIRI-JP	RK267_C01	RK267_C01		SA529807		LIRI-JP::RK267	DO50820	RK267		3	I	95
1c188bf5-2c99-4eb4-a774-59c75d53e643	e64c9084-028a-460d-8ebc-5587c4601ea8	DO219949	SA554313	SP121774	Primary tumour - solid tissue	SARC-US	male	58	BONE & SOFT TISSUE	SoftTissue-Liposarc	MESODERM	Bone/SoftTissue	Liposarcoma, soft tissue	Liposarcoma	8858/3	Liposarcoma	2036	0.0001	0.0001	0.0001	0.0001	0.9996	EUR	0.9996	93	9862	0	62	1	447	3684	0	5	SP121774	SARC-US	TCGA-DX-A1L0-01A	TCGA-DX-A1L0-01A-11D-A24N-09	87e0c11a-cf75-4877-b4c8-23aa36631b4f	SA554313	1c188bf5-2c99-4eb4-a774-59c75d53e643	SARC-US::854e42bc-95b2-4b77-a4b2-ffbd6c28b281	DO219949	TCGA-DX-A1L0	854e42bc-95b2-4b77-a4b2-ffbd6c28b281			NA
1c1c6494-c623-11e3-bf01-24c6515278c0	1bc4b528-c623-11e3-bf01-24c6515278c0	DO48730	SA515373	SP107097	Primary tumour - solid tissue	LIRI-JP	female	73	LIVER	Liver-HCC	ENDODERM	Liver	Hepatocellular carcinoma	Hepatocellular carcinoma	8170/3	Hepatocellular carcinoma, NOS	23	0.0001	0.9996	0.000100001	0.0001	0.0001	ASN	0.9996	65	9218	0	58	3	532	137	0	1	SP107097	LIRI-JP	RK199_C01	RK199_C01		SA515373		LIRI-JP::RK199	DO48730	RK199		2	II	75
1c28e44a-6e6c-44ed-b58a-e3262c0e6759	c5b1c2fe-0b6a-4aa6-8779-f1e9d6d90880	DO51544	SA533720	SP117972	Primary tumour - other	PACA-CA	male	69	PANCREAS	Panc-AdenoCA	ENDODERM	Pancreas	Adenocarcinoma	Adenocarcinoma	8140/3		111	0.0001	0.000100001	0.000100001	0.000100001	0.9996	EUR	0.9996	34	4138	0	12	1	454	321	6	4	SP117972	PACA-CA	PCSI_0239_Pa_P_526	PCSI_0239_Pa_P_526		SA533720		PACA-CA::PCSI_0239	DO51544	PCSI_0239				NA
1c300960-e51c-4477-8fdd-026c7e545dc4	eb734841-f83b-4e50-b7fb-151ed365188d	DO49532	SA520426	SP109002	Primary tumour - blood derived (bone marrow)	LAML-KR	female	39	BLOOD, BONE MARROW, & HEMATOPOIETIC SYS	Myeloid-AML	MESODERM	Myeloid	Acute myeloid leukemia	Acute myeloid leukemia	9861/3	Acute myeloid leukemia	2	0.0001	0.9996	0.0001	0.0001	0.0001	ASN	0.9996	14	1377	0	2	2	50	72	0	0	SP109002	LAML-KR	SNU_WGS_05_S1_sp	SNU_WGS_05_S1		SA520426		LAML-KR::SNU_WGS_05	DO49532	SNU_WGS_05				35	1-20%
1c3df485-8e75-4378-87f6-c6463a520624	654ae6b0-65da-4b11-b2fe-e7dd9c44e260	DO26463	SA305693	SP56541	Primary tumour - solid tissue	LUSC-US	male	61	LUNG & BRONCHUS	Lung-SCC	ENDODERM	Lung	Squamous cell carcinoma	Squamous cell carcinoma	8070/3	Squamous cell carcinoma, NOS	124	0.0001	0.000100001	0.0001	0.0111498	0.98855	EUR	0.98855	436	43005	8	897	18	1465	378	8	3	SP56541	LUSC-US	TCGA-21-1082-01A	TCGA-21-1082-01A-01D-1521-08	f091c76e-5d01-4f4b-8f6f-463c9f302930	SA305693	1c3df485-8e75-4378-87f6-c6463a520624	LUSC-US::0e2ee54a-51c9-4868-842d-a2a1c1cfb016	DO26463	TCGA-21-1082	0e2ee54a-51c9-4868-842d-a2a1c1cfb016			90	90-90
1c9fbe26-1447-4335-aaab-06d6bb3e2741	63afdf3f-8fb9-43d3-999a-17b503eac44c	DO49078	SA518721	SP107781	Primary tumour - solid tissue	PACA-AU	male	79	PANCREAS	Panc-AdenoCA	ENDODERM	Pancreas	Adenocarcinoma	Pancreatic ductal carcinoma	8500/3	Infiltrating duct carcinoma, NOS	57	0.0001	0.0001	0.0001	0.0001	0.9996	EUR	0.9996	44	4313	0	14	2	319	220	14	2	SP107781	PACA-AU	8068548	8068548		SA518721		PACA-AU::ICGC_0124	DO49078	ICGC_0124		T3N1M0	2 - Moderately differentiated	60	41-60%
1cb25b72-3726-4f12-9e22-f5c7e4b05681	78948156-b23c-48e4-a63a-c954ffbbdb59	DO45067	SA501403	SP98871	Primary tumour - solid tissue	LINC-JP	male	66	LIVER	Liver-HCC	ENDODERM	Liver	Hepatocellular carcinoma	Hepatocellular carcinoma	8170/3	Hepatocellular carcinoma, NOS	29	0.0001	0.9996	0.0001	0.0001	0.0001	ASN	0.9996	66	6255	0	51	5	400	146	1	4	SP98871	LINC-JP	HX26T	HX26T		SA501403		LINC-JP::HX26	DO45067	HX26				NA
1cd0acf2-3116-4dfa-a063-0a435b9f6da3	fe738b62-f870-438a-8125-554aea982a15	DO220870	SA557413	SP124357	Metastatic tumour - metastasis local to lymph node	MELA-AU	male	60	SKIN	Skin-Melanoma	NEURAL_CREST	Skin	Melanoma	Malignant melanoma	8720/3	Malignant melanoma, NOS	401	0.0001	0.139504	0.0001	0.0389507	0.821346	EUR	0.821346	57	7466	0	32	3	313	1030	0	2	SP124357	MELA-AU	EXTERN-MELA-20140514-054	EXTERN-MELA-20140514-054		SA557413		MELA-AU::MELA-0069	DO220870	MELA-0069		III		80	61-80%
1d1eeba2-4d7b-4380-b0b6-26d246bc4158	8406b165-1777-4a1d-883a-ac3c4999706b	DO52695	SA542129	SP116723	Primary tumour - lymph node	MALY-DE	female	74	LYMPH NODES	Lymph-BNHL	MESODERM	Lymphoid	Mature B-cell lymphoma	Follicular lymphoma	9695/3	Follicular lymphoma, grade 1	7	0.0001	0.0001	0.0001	0.0001	0.9996	EUR	0.9996	44	4078	0	18	4	248	102	0	0	SP116723	MALY-DE	tumor_4113825	tumor_4113825		SA542129		MALY-DE::4113825	DO52695	4113825		unknown	FL grade I	70
1d2d355a-8409-4c8a-9f07-ac62885e228d	295e2f7d-40ba-434d-82b0-e8b1c3ce54bf	DO218223	SA543199	SP135431	Primary tumour - solid tissue	GACA-CN	female	47	STOMACH	Stomach-AdenoCA	ENDODERM	Stomach	Adenocarcinoma	Adenocarcinoma, tubular	8211/3	Tubular adenocarcinoma	317	0.0001	0.942898	0.0267379	0.0301638	0.0001	ASN	0.942898	137	17813	1	73	5	1639	779	27	2	SP135431	GACA-CN	CGP_specimen_GC13790T	GC13790T		SA543199		GACA-CN::CGP_donor_GC00053	DO218223	CGP_donor_GC00053		T4N1M0	II	60	61-80%
1d325d84-a3a0-4802-9842-76cb21cecb1c	eb3b2564-ca1b-4cee-9b36-f404fea0d43f	DO47056	SA507229	SP103416	Primary tumour - solid tissue	RECA-EU	male	54	KIDNEY	Kidney-RCC	MESODERM	Kidney	Renal cell carcinoma (proximal tubules)	Adenocarcinoma, clear cell type	8310/3	Clear cell adenocarcinoma, NOS	22	0.0001	0.0166439	0.0239367	0.0001	0.959219	EUR	0.959219	55	5162	0	55	7	479	144	0	4	SP103416	RECA-EU	C0028T	C0028T		SA507229		RECA-EU::C0028	DO47056	C0028			2	NA	>81%
1d4a091d-fe65-49c0-8810-5a95243b108a	db717476-f2be-46ce-8b58-d36c2d118c74	DO220890	SA557473	SP124399	Metastatic tumour - metastasis local to lymph node	MELA-AU	male	63	SKIN	Skin-Melanoma	NEURAL_CREST	Skin	Melanoma	Malignant melanoma	8720/3	Malignant melanoma, NOS	55	0.000100002	0.000100003	0.0001	0.0001	0.9996	EUR	0.9996	986	143389	27	2697	5	993	274	0	0	SP124399	MELA-AU	EXTERN-MELA-20140526-082	EXTERN-MELA-20140526-082		SA557473		MELA-AU::MELA-0192	DO220890	MELA-0192		III		80	61-80%
1d91f9c7-67ba-4606-9f0a-01ec6fc08262	7023dbc7-2431-4098-be35-5ab439bb3cc5	DO51069	SA530489	SP112825	Primary tumour - solid tissue	PRAD-CA	male	59	PROSTATE GLAND	Prost-AdenoCA	ENDODERM	Prostate	Adenocarcinoma	Adenocarcinoma	8140/3	Adenocarcinoma, NOS	72	0.0572414	0.0001	0.0001	0.0001	0.942459	EUR	0.942459	35	2670	0	8	1	251	521	0	2	SP112825	PRAD-CA	CPCG0185-F1	CPCG0185-F1		SA530489		PRAD-CA::CPCG0185	DO51069	CPCG0185		T3a	3+4	NA
1d97ba51-d981-4986-9f71-c2b6cb9961c3	b939ae95-590a-427b-a9c4-51b165347cf8	DO39062	SA513879	SP85818	Primary tumour - solid tissue	THCA-US	female	34	THYROID GLAND	Thy-AdenoCA	ENDODERM	Thyroid	Adenocarcinoma	Adenocarcinoma, classical type	8050/3	Papillary carcinoma, NOS	0	0.0001	0.0001	0.0001	0.0001	0.9996	EUR	0.9996	1	42	0	0	0	2	73	0	3	SP85818	THCA-US	TCGA-BJ-A28T-01A	TCGA-BJ-A28T-01A-11D-A33C-08	4ca4149a-e952-4a25-9163-8d4c15b09a62	SA513879	1d97ba51-d981-4986-9f71-c2b6cb9961c3	THCA-US::a9d8f797-8a53-4be5-b957-0f1f6d080390	DO39062	TCGA-BJ-A28T	a9d8f797-8a53-4be5-b957-0f1f6d080390			60	60
1daefc49-5248-4948-87ce-0ec19a248ef9	785b7557-ba69-4648-b653-6c22e483a0e0	DO220855	SA557347	SP124311	Metastatic tumour - metastasis local to lymph node	MELA-AU	male	47	SKIN	Skin-Melanoma	NEURAL_CREST	Skin	Melanoma	Malignant melanoma	8720/3	Malignant melanoma, NOS	106	0.0001	0.0001	0.0001	0.0001	0.9996	EUR	0.9996	768	108612	36	2389	4	1014	291	0	5	SP124311	MELA-AU	EXTERN-MELA-20140514-002	EXTERN-MELA-20140514-002		SA557347		MELA-AU::MELA-0043	DO220855	MELA-0043		III		60	41-60%
1db83e80-bdf7-4d8d-8008-bd8406d641fc	bc26baa4-0f4d-4b8c-95f4-b8f9fb2bd328	DO15527	SA195822	SP32958	Primary tumour - solid tissue	HNSC-US	male	50	GUM, FLOOR OF MOUTH, & OTHER MOUTH	Head-SCC	MESODERM	Head/Neck	Squamous cell carcinoma	Squamous cell carcinoma	8070/3	Squamous cell carcinoma, NOS	60	0.0001	0.0001	0.0001	0.0119566	0.987743	EUR	0.987743	156	13037	0	36	2	559	227	3	2	SP32958	HNSC-US	TCGA-CR-6487-01A	TCGA-CR-6487-01A-11D-2268-08	027dedd3-bd53-420e-b7f2-eb5b8c26bcdc	SA195822	1db83e80-bdf7-4d8d-8008-bd8406d641fc	HNSC-US::9ae5101b-6031-4ab1-bfca-198c41af3184	DO15527	TCGA-CR-6487	9ae5101b-6031-4ab1-bfca-198c41af3184			90	90
1dbdbb2c-c623-11e3-bf01-24c6515278c0	1ce7550a-c623-11e3-bf01-24c6515278c0	DO48732	SA515377	SP107101	Primary tumour - solid tissue	LIRI-JP	male	73	LIVER	Liver-HCC	ENDODERM	Liver	Hepatocellular carcinoma	Hepatocellular carcinoma	8170/3	Hepatocellular carcinoma, NOS	79	0.0001	0.9996	0.0001	0.0001	0.0001	ASN	0.9996	124	22148	1	346	7	1217	277	0	2	SP107101	LIRI-JP	RK200_C01	RK200_C01		SA515377		LIRI-JP::RK200	DO48732	RK200		3	II	100
1dc9e7fd-fc62-4b32-9619-4e02a266a385	b1b27dcf-4015-4dfa-acf5-0a47e93e3f0d	DO28093	SA518504	SP59950	Primary tumour - solid tissue	OV-US	female	81	OVARY	Ovary-AdenoCA	MESODERM	Ovary	Adenocarcinoma	Serous cystadenocarcinoma	8441/3	Serous cystadenocarcinoma, NOS	288	0.000521511	0.0001	0.0348807	0.0001	0.964398	EUR	0.964398	169	18898	1	157	12	1148	711	2	2	SP59950	OV-US	TCGA-04-1347-01A	TCGA-04-1347-01A-01D-A324-10	4c4747d9-c0bc-486e-b88c-5c1b8214d4de	SA518504	1dc9e7fd-fc62-4b32-9619-4e02a266a385	OV-US::f0c353fd-947c-41e2-b643-3ecc0d69796c	DO28093	TCGA-04-1347	f0c353fd-947c-41e2-b643-3ecc0d69796c			NA
1dd96495-5f83-4d36-96cf-b77cd0cbbfda	d4ec3e7d-c349-4875-bf13-ce340df0b540	DO51140	SA530618	SP112967	Primary tumour - solid tissue	PRAD-CA	male	59	PROSTATE GLAND	Prost-AdenoCA	ENDODERM	Prostate	Adenocarcinoma	Adenocarcinoma	8140/3	Adenocarcinoma, NOS	16	0.0001	0.0001	0.0890299	0.0040507	0.906719	EUR	0.906719	4	505	0	1	0	23	115	0	3	SP112967	PRAD-CA	CPCG0373-F1	CPCG0373-F1		SA530618		PRAD-CA::CPCG0373	DO51140	CPCG0373		T2c	3+4	NA
1de83d45-8492-4b83-9055-a9f43b823f91	6bd05103-1581-4fa8-bba0-524db652b544	DO6470	SA86768	SP13399	Primary tumour - blood derived (peripheral blood)	CLLE-ES	male	69	BLOOD, BONE MARROW, & HEMATOPOIETIC SYS	Lymph-CLL	MESODERM	Lymphoid	Chronic lymphocytic leukemia	Chronic lymphocytic leukemia	9823/3	Chronic lymphocytic leukemia/small lymphocytic lymphoma	2	0.00602994	0.0001	0.0001	0.00244361	0.991326	EUR	0.991326	21	2290	0	6	1	105	96	0	2	SP13399	CLLE-ES	157-01-1TD	157-01-1TD		SA86768		CLLE-ES::157	DO6470	157		B		98
1df8939c-c622-11e3-bf01-24c6515278c0	1a42cc5e-c622-11e3-bf01-24c6515278c0	DO45093	SA501435	SP98900	Primary tumour - solid tissue	LIRI-JP	male	71	LIVER	Liver-HCC	ENDODERM	Liver	Hepatocellular carcinoma	Hepatocellular carcinoma	8170/3	Hepatocellular carcinoma, NOS	51	0.0001	0.9996	0.0001	0.0001	0.0001	ASN	0.9996	71	9637	1	73	3	557	207	4	1	SP98900	LIRI-JP	RK003_C	RK003_C		SA501435		LIRI-JP::RK003	DO45093	RK003		2	II-III	90
1e046ab9-fa4c-4c15-8d78-ed0048c80ebf	9d4a6140-2003-46bd-80c5-442942954090	DO17848	SA247488	SP37636	Primary tumour - solid tissue	KIRC-US	male	57	KIDNEY	Kidney-RCC	MESODERM	Kidney	Renal cell carcinoma (proximal tubules)	Adenocarcinoma, clear cell type	8310/3	Clear cell adenocarcinoma, NOS	6	0.00358374	0.0001	0.000817909	0.00296443	0.992534	EUR	0.992534	46	4047	0	46	4	309	107	0	8	SP37636	KIRC-US	TCGA-BP-4977-01A	TCGA-BP-4977-01A-01D-2048-08	35c747c0-38bb-4d2e-a428-8e24106adfab	SA247488	1e046ab9-fa4c-4c15-8d78-ed0048c80ebf	KIRC-US::cc353686-e2b6-46a1-8095-48e2bc44b11f	DO17848	TCGA-BP-4977	cc353686-e2b6-46a1-8095-48e2bc44b11f			85	85-85
1e181878-c640-4e91-a620-3fc4b08a4de1	bad0c445-3e6d-4c69-9ac4-6fb331d7cad4	DO33008	SA409487	SP70202	Primary tumour - solid tissue	PACA-AU	female	56	PANCREAS	Panc-AdenoCA	ENDODERM	Pancreas	Adenocarcinoma	Pancreatic ductal carcinoma	8500/3	Infiltrating duct carcinoma, NOS	117	0.0001	0.0001	0.0001	0.0001	0.9996	EUR	0.9996	70	6445	0	54	12	855	308	0	1	SP70202	PACA-AU	8030032	8030032		SA409487		PACA-AU::ICGC_0061	DO33008	ICGC_0061		T2N1bMX	4 - Undifferentiated	64	61-80%
1e27cc8a-5394-4958-9af6-5ece1fe24516	65f88317-181a-4cac-b481-747f84d74fca	DO11441	SA154417	SP24702	Primary tumour - solid tissue	GBM-US	female	63	BRAIN, & CRANIAL NERVES, & SPINAL CORD, (EXCL. VENTRICLE, CEREBELLUM)	CNS-GBM	NEURAL_CREST	CNS	Diffuse glioma	Glioblastoma	9440/3	Glioblastoma, NOS	209	0.0001	0.0001	0.0001	0.0001	0.9996	EUR	0.9996	55	7897	0	23	3	485	522	2	0	SP24702	GBM-US	TCGA-14-1459-01A	TCGA-14-1459-01A-01D-0932-09	1e89f944-8061-4f2d-85d1-882570020736	SA154417	1e27cc8a-5394-4958-9af6-5ece1fe24516	GBM-US::0798dbe2-1914-427c-a2fe-2a865d0d6eda	DO11441	TCGA-14-1459	0798dbe2-1914-427c-a2fe-2a865d0d6eda			100	100-100
1e2dcbcc-771c-43c5-8c8d-e0eb77cb3494	8205d14c-6f7e-4592-b8e1-76e3bc5f9613	DO218440	SA543590	SP117655	Primary tumour - solid tissue	BTCA-SG	female	76	GALLBLADDER & EXTRAHEPATIC BILE DUCTS	Biliary-AdenoCA	ENDODERM	Biliary	Adenocarcinoma	Cholangiocarcinoma, papillary	8260/3	Papillary adenocarcinoma, NOS	292	0.0180536	0.894175	0.0001	0.0875715	0.0001	ASN	0.894175	117	14783	3	87	10	1488	783	17	3	SP117655	BTCA-SG	BTCA_specimen_TA096	TA096		SA543590		BTCA-SG::BTCA_donor_A096	DO218440	BTCA_donor_A096		IIIA	WD	NA
1e8ae8dd-74c1-44d5-a74e-bfdce801c736	5e382ff9-b2b7-49ea-9ae5-b1ae7ab5b910	DO220468	SA556410	SP123964	Primary tumour - solid tissue	KICH-US	female	42	KIDNEY	Kidney-ChRCC	MESODERM	Kidney	Renal cell carcinoma (distal tubules)	Adenocarcinoma, chromophobe type	8317/3	Renal cell carcinoma, chromophobe type	5	0.0001	0.00323634	0.0001	0.0001	0.996464	EUR	0.996464	23	1984	1	13	4	131	105	0	10	SP123964	KICH-US	TCGA-KN-8424-01A	TCGA-KN-8424-01A-11D-2310-10	93b1ae00-43e1-466c-bbc1-8755cb1a1a0c	SA556410	1e8ae8dd-74c1-44d5-a74e-bfdce801c736	KICH-US::8c9e1f60-1838-4aa4-a667-c1cef7dddbdf	DO220468	TCGA-KN-8424	8c9e1f60-1838-4aa4-a667-c1cef7dddbdf			90	90-90
1ea7e01c-c623-11e3-bf01-24c6515278c0	1e50e960-c623-11e3-bf01-24c6515278c0	DO48733	SA515383	SP107104	Primary tumour - solid tissue	LIRI-JP	male	72	LIVER	Liver-HCC	ENDODERM	Liver	Hepatocellular carcinoma	Hepatocellular carcinoma	8170/3	Hepatocellular carcinoma, NOS	65	0.0001	0.9996	0.0001	0.0001	0.0001	ASN	0.9996	75	11616	0	132	4	401	209	0	2	SP107104	LIRI-JP	RK201_C01	RK201_C01		SA515383		LIRI-JP::RK201	DO48733	RK201		2	II	100
1eb1bc62-18f6-4bcb-a16d-aa6a91914031	259dc765-529e-4908-a81c-a9494179adbc	DO52164	SA570927	SP135496	Primary tumour - solid tissue	PAEN-IT	male	66	PANCREAS	Panc-Endocrine	ENDODERM	Pancreas	Neuroendocrine tumor	Neoroendocrine carcinoma	8246/3	Well-differentiated endocrine tumor, uncertain behavior	17	0.0001	0.0001	0.0001	0.0001	0.9996	EUR	0.9996	33	3384	0	10	1	150	124	0	0	SP135496	PAEN-IT	1053T	1053T		SA570927		PAEN-IT::ITNET-1053	DO52164	ITNET-1053		T4N0M0	NET-G2	95	>81%
1eb37b28-fac2-477a-88b3-e04291a07926	8b912482-5d81-48e9-80d7-97e03afabefe	DO46788	SA506738	SP102622	Primary tumour - solid tissue	PRAD-CA	male	72	PROSTATE GLAND	Prost-AdenoCA	ENDODERM	Prostate	Adenocarcinoma	Adenocarcinoma	8140/3	Adenocarcinoma, NOS	33	0.0001	0.0001	0.0001	0.0001	0.9996	EUR	0.9996	38	5096	0	28	5	358	179	1	5	SP102622	PRAD-CA	CPCG0003-F1	CPCG0003-F1		SA506738		PRAD-CA::CPCG0003	DO46788	CPCG0003		T2a	3+4	90
1eb62abc-7928-405b-84cc-f091ca5347b2	132c4ec7-509c-43c3-be90-3a95170e31d5	DO3482	SA13738	SP7421	Primary tumour - solid tissue	BRCA-US	female	61	BREAST	Breast-AdenoCA	ECTODERM	Breast	Adenocarcinoma	Infiltrating duct carcinoma	8500/3	Infiltrating duct carcinoma, NOS	151	0.464467	0.0001	0.0499933	0.0001	0.485339	EUR	0.485339	139	13230	2	82	6	434	410	0	8	SP7421	BRCA-US	TCGA-B6-A0RE-01A	TCGA-B6-A0RE-01A-11D-A128-09	270be245-2239-4e96-a917-79cca40868ba	SA13738	1eb62abc-7928-405b-84cc-f091ca5347b2	BRCA-US::08da7c4c-3067-4bcf-9d7a-78566df72e69	DO3482	TCGA-B6-A0RE	08da7c4c-3067-4bcf-9d7a-78566df72e69			80	80-80	IDC
1f04210a-0c2e-4bb8-ac8e-86198e5f1d34	f28be2ef-e1f6-4c79-9f13-e83efe83e2b9	DO10825	SA130876	SP23471	Primary tumour - solid tissue	EOPC-DE	male	48	PROSTATE GLAND	Prost-AdenoCA	ENDODERM	Prostate	Adenocarcinoma	Adenocarcinoma	8140/3	Adenocarcinoma, NOS	27	0.000204251	0.0001	0.0172396	0.029252	0.953204	EUR	0.953204	10	1573	0	6	0	89	165	0	1	SP23471	EOPC-DE	EOPC-011_tumor	EOPC-011_tumor		SA130876		EOPC-DE::EOPC-011	DO10825	EOPC-011		T2cN0	3+4	NA	61-80%
1f2a8889-4374-4037-bb56-0f20733380e3	2c5cc2c4-1c45-478b-9575-8e0206bb7de3	DO47859	SA510473	SP105253	Primary tumour - solid tissue	STAD-US	female	65	STOMACH	Stomach-AdenoCA	ENDODERM	Stomach	Adenocarcinoma	Adenocarcinoma, tubular	8144/3	Adenocarcinoma, intestinal type	413	0.0001	0.0001	0.0197994	0.0457111	0.934289	EUR	0.934289	112	19106	0	75	6	2106	924	4	3	SP105253	STAD-US	TCGA-BR-8373-01A	TCGA-BR-8373-01A-11D-2340-08	4370b4f3-4fd7-4558-bf59-daae486badc3	SA510473	1f2a8889-4374-4037-bb56-0f20733380e3	STAD-US::60879669-96c2-4710-82e0-0ae9d0e5b242	DO47859	TCGA-BR-8373	60879669-96c2-4710-82e0-0ae9d0e5b242			80	80	Intestinal type gastric adenocarcinoma , Stomach Intestinal Adenocarcinoma, papillary type
1f5e70c1-c5de-49e7-941a-46e11a4f4416	4013a548-54a9-44e2-9d0c-099c873ab050	DO51049	SA530436	SP112785	Primary tumour - solid tissue	PRAD-CA	male	68	PROSTATE GLAND	Prost-AdenoCA	ENDODERM	Prostate	Adenocarcinoma	Adenocarcinoma	8140/3	Adenocarcinoma, NOS	29	0.0001	0.0001	0.0139876	0.00938795	0.976424	EUR	0.976424	33	5975	0	52	5	660	167	1	0	SP112785	PRAD-CA	CPCG0063-F1	CPCG0063-F1		SA530436		PRAD-CA::CPCG0063	DO51049	CPCG0063		T2a	4+3	NA
1f81a1b0-8089-44ef-87b5-b3359a407ad2	f798f3f6-6d81-4e98-b76e-b49ef06cb258	DO33128	SA410119	SP70677	Primary tumour - solid tissue	PACA-AU	male	72	PANCREAS	Panc-AdenoCA	ENDODERM	Pancreas	Adenocarcinoma	Pancreatic ductal carcinoma	8500/3	Infiltrating duct carcinoma, NOS	130	0.0001	0.0001	0.0001	0.00254909	0.997151	EUR	0.997151	36	3189	0	10	1	208	353	2	5	SP70677	PACA-AU	8029781	8029781		SA410119		PACA-AU::ICGC_0108	DO33128	ICGC_0108		T3N1MX	3 - Poorly differentiated	51	41-60%
1f8d8720-30ca-4057-90f7-a34b8383eafe	d3a306ea-43f0-438a-a597-23e50d7e9756	DO48890	SA517318	SP107358	Primary tumour - solid tissue	PBCA-DE	female	23	BRAIN, & CRANIAL NERVES, & SPINAL CORD, (EXCL. VENTRICLE, CEREBELLUM)	CNS-Medullo	NEURAL_CREST	CNS	Medulloblastoma	Medulloblastoma	9470/3	Medulloblastoma, NOS	2	0.00920514	0.0001	0.0001	0.135052	0.855542	EUR	0.855542	21	1282	0	6	2	87	74	0	1	SP107358	PBCA-DE	ICGC_MB57	ICGC_MB57		SA517318		PBCA-DE::ICGC_MB57	DO48890	ICGC_MB57		M0	G4	NA
1f967003-82d6-4932-a445-24fc25723594	f4e8c517-b4ce-4080-921b-247a9e4c1171	DO50445	SA528928	SP111098	Primary tumour - solid tissue	ESAD-UK	female	79	ESOPHAGUS	Eso-AdenoCA	ENDODERM	Esophagus	Adenocarcinoma	Adenocarcinoma	8140/3	Adenocarcinoma, NOS	NA	0.0001	0.0001	0.0001	0.0118508	0.987849	EUR	0.987849	112	14402	1	58	6	1311	336	16	4	SP111098	ESAD-UK	OC-ED-036-S-T1	LP6005500-DNA_A01		SA528928		ESAD-UK::OCCAMS-ED-036	DO50445	OCCAMS-ED-036		2b	2	NA
1fd69adc-c623-11e3-bf01-24c6515278c0	1f500db4-c623-11e3-bf01-24c6515278c0	DO48736	SA515389	SP107109	Primary tumour - solid tissue	LIRI-JP	female	76	LIVER	Liver-HCC	ENDODERM	Liver	Hepatocellular carcinoma	Hepatocellular carcinoma	8170/3	Hepatocellular carcinoma, NOS	29	0.0001	0.98966	0.00934576	0.000794094	0.0001	ASN	0.98966	34	4749	0	23	1	291	163	1	5	SP107109	LIRI-JP	RK202_C01	RK202_C01		SA515389		LIRI-JP::RK202	DO48736	RK202		1	II	100
1fdab6a6-7346-4229-aa8d-5dbd258f0c60	6a8d1f81-9e3a-4d5c-98c4-bbe4876bce17	DO217950	SA542715	SP117124	Primary tumour - solid tissue	ORCA-IN	male	64	GUM, FLOOR OF MOUTH, & OTHER MOUTH	Head-SCC	MESODERM	Head/Neck	Squamous cell carcinoma	Squamous cell carcinoma	8070/3	Squamous cell carcinoma, NOS	89	0.00227689	0.011623	0.0001	0.899947	0.0860528	SAN	0.899947	103	8903	0	42	3	576	347	4	3	SP117124	ORCA-IN	OSCC-GB_0124011	OSCC-GB_01240111		SA542715		ORCA-IN::OSCC-GB_012401	DO217950	OSCC-GB_012401		pT4aN2bM0	G2	NA
1ff155dd-deb4-44e0-b3a2-e4875b618435	ca5bca1d-dcbb-4b26-9abc-2da480caf473	DO218697	SA544050	SP117932	Primary tumour - solid tissue	ORCA-IN	male	62	GUM, FLOOR OF MOUTH, & OTHER MOUTH	Head-SCC	MESODERM	Head/Neck	Squamous cell carcinoma	Squamous cell carcinoma	8070/3	Squamous cell carcinoma, NOS	28	0.0001	0.0001	0.00514189	0.872898	0.12176	SAN	0.872898	187	13070	0	42	4	611	154	1	2	SP117932	ORCA-IN	OSCC-GB_0116011	OSCC-GB_01160111		SA544050		ORCA-IN::OSCC-GB_011601	DO218697	OSCC-GB_011601		pT4aN0M0	G1	NA
1fff8b62-534b-4d71-a65f-e5f93b8b50ed	b39b682a-56fe-4eac-87dc-8a13411c1976	DO14862	SA494082	SP31422	Primary tumour - solid tissue	HNSC-US	male	47	GUM, FLOOR OF MOUTH, & OTHER MOUTH	Head-SCC	MESODERM	Head/Neck	Squamous cell carcinoma	Squamous cell carcinoma	8070/3	Squamous cell carcinoma, NOS	96	0.0001	0.000100001	0.000100001	0.0190744	0.980626	EUR	0.980626	139	16757	4	146	8	797	326	24	2	SP31422	HNSC-US	TCGA-BA-5149-01A	TCGA-BA-5149-01A-01D-A32X-10	e5a9fe30-e292-47dc-8ef5-565894b02a62	SA494082	1fff8b62-534b-4d71-a65f-e5f93b8b50ed	HNSC-US::cb99fb14-641c-4fb3-bf1d-17efb8cd982a	DO14862	TCGA-BA-5149	cb99fb14-641c-4fb3-bf1d-17efb8cd982a			NA
2009e5e7-1796-445b-8677-46b3804fe0bf	5458ac43-4640-4b74-b119-d960d08abc80	DO35586	SA413560	SP78731	Primary tumour - solid tissue	PBCA-DE	male	7	BRAIN, & CRANIAL NERVES, & SPINAL CORD, (EXCL. VENTRICLE, CEREBELLUM)	CNS-Medullo	NEURAL_CREST	CNS	Medulloblastoma	Medulloblastoma	9470/3	Medulloblastoma, NOS	7	0.00450994	0.00258801	0.0001	0.133173	0.859629	EUR	0.859629	10	759	0	3	0	64	108	0	3	SP78731	PBCA-DE	ICGC_MB51	ICGC_MB51		SA413560		PBCA-DE::ICGC_MB51	DO35586	ICGC_MB51		M0	G4	NA
2045c788-9ea8-4ea5-a5e3-65fc16a62adb	059e5a0f-ca79-4cac-b2a9-f39bb8d44206	DO26469	SA306668	SP56553	Primary tumour - solid tissue	LUSC-US	male	62	LUNG & BRONCHUS	Lung-SCC	ENDODERM	Lung	Squamous cell carcinoma	Squamous cell carcinoma	8070/3	Squamous cell carcinoma, NOS	273	0.00105451	0.0001	0.0001	0.0001	0.998645	EUR	0.998645	1279	132603	10	1096	23	2811	742	25	4	SP56553	LUSC-US	TCGA-60-2698-01A	TCGA-60-2698-01A-01D-1522-08	a908ce38-12e6-4ec6-baab-9d79221ab6eb	SA306668	2045c788-9ea8-4ea5-a5e3-65fc16a62adb	LUSC-US::fd9ee494-65fe-4de4-adff-7952a059b17f	DO26469	TCGA-60-2698	fd9ee494-65fe-4de4-adff-7952a059b17f			80	80-80
207f8a42-5b05-4876-b0ae-ebfaeea27844	5afdc08c-4860-498e-8e4e-91d148812e62	DO2252	SA55071	SP4875	Primary tumour - solid tissue	BRCA-US	female	41	BREAST	Breast-AdenoCA	ECTODERM	Breast	Adenocarcinoma	Infiltrating duct carcinoma	8500/3	Infiltrating duct carcinoma, NOS	546	0.0227254	0.0001	0.0001	0.00047247	0.976602	EUR	0.976602	74	8132	0	80	8	1134	1220	0	8	SP4875	BRCA-US	TCGA-AO-A0J2-01A	TCGA-AO-A0J2-01A-11D-A19H-09	4f5e142f-d936-469d-abaa-37baf6f045af	SA55071	207f8a42-5b05-4876-b0ae-ebfaeea27844	BRCA-US::d2f2560c-ec80-4fea-9474-c47a2e85ea95	DO2252	TCGA-AO-A0J2	d2f2560c-ec80-4fea-9474-c47a2e85ea95			85	90-85
209a9b10-7129-48fe-a899-d14ba17efe6f	8ee2e0bd-e3d6-43d4-b31e-cab892c27f47	DO48936	SA517268	SP107455	Primary tumour - solid tissue	PBCA-DE	male	7	BRAIN, & CRANIAL NERVES, & SPINAL CORD, (EXCL. VENTRICLE, CEREBELLUM)	CNS-Medullo	NEURAL_CREST	CNS	Medulloblastoma	Large cell medulloblastoma	9474/3	Large cell medulloblastoma	7	0.000100001	0.0266055	0.0142196	0.0001	0.958975	EUR	0.958975	6	1422	0	3	1	58	105	0	2	SP107455	PBCA-DE	ICGC_MB166	ICGC_MB166		SA517268		PBCA-DE::ICGC_MB166	DO48936	ICGC_MB166		unknown	G4	NA
20d1b88b-3ff6-4201-a748-6a993500c652	7911b397-f30f-44b8-9b7a-5d2be171498d	DO32972	SA409250	SP70082	Primary tumour - solid tissue	PACA-AU	male	66	PANCREAS	Panc-AdenoCA	ENDODERM	Pancreas	Adenocarcinoma	Pancreatic ductal carcinoma	8500/3	Infiltrating duct carcinoma, NOS	20	0.011878	0.0001	0.0001	0.000481591	0.98744	EUR	0.98744	25	2260	0	7	2	215	148	1	3	SP70082	PACA-AU	8015277	8015277		SA409250		PACA-AU::ICGC_0051	DO32972	ICGC_0051		T3N1bMX	3 - Poorly differentiated	74	61-80%
20e02396-e676-412d-9724-44a428919cdb	436d2f9c-b5ba-4670-a31c-b247e12771a1	DO220847	SA557409	SP124355	Metastatic tumour - metastasis local to lymph node	MELA-AU	male	71	SKIN	Skin-Melanoma	NEURAL_CREST	Skin	Melanoma	Malignant melanoma	8720/3	Malignant melanoma, NOS	351	0.0001	0.0001	0.0001	0.0001	0.9996	EUR	0.9996	40	3775	0	21	1	224	787	8	2	SP124355	MELA-AU	EXTERN-MELA-20140514-050	EXTERN-MELA-20140514-050		SA557409		MELA-AU::MELA-0009	DO220847	MELA-0009		III		95	>81%
2102558b-87b0-447b-bb9a-e4ae9df8b75e	22e13a43-ea9a-488a-a356-c4134df2c40c	DO33032	SA409651	SP70288	Primary tumour - solid tissue	PACA-AU	male	64	PANCREAS	Panc-AdenoCA	ENDODERM	Pancreas	Adenocarcinoma	Pancreatic ductal carcinoma	8500/3	Infiltrating duct carcinoma, NOS	73	0.0001	0.0001	0.0001	0.0001	0.9996	EUR	0.9996	61	6330	1	24	4	840	273	3	8	SP70288	PACA-AU	8033610	8033610		SA409651		PACA-AU::ICGC_0067	DO33032	ICGC_0067		T3N1MX	3 - Poorly differentiated	31	21-40%
2109e1d4-c623-11e3-bf01-24c6515278c0	20915f16-c623-11e3-bf01-24c6515278c0	DO45281	SA501572	SP99287	Primary tumour - solid tissue	LIRI-JP	male	83	LIVER	Biliary-AdenoCA	ENDODERM	Biliary	Adenocarcinoma	Cholangiocarcinoma	8160/3	Cholangiocarcinoma	62	0.0001	0.9996	0.0001	0.0001	0.0001	ASN	0.9996	25	3474	0	24	1	164	204	1	NA	SP99287	LIRI-JP	RK204_C02	RK204_C02		SA501572		LIRI-JP::RK204	DO45281	RK204		4		85
21205681-a0c7-48d0-81d4-0b7ef31158cf	e2f90b88-0469-4ce8-846f-90fab387903e	DO15791	SA494399	SP33496	Primary tumour - solid tissue	HNSC-US	male	57	GUM, FLOOR OF MOUTH, & OTHER MOUTH	Head-SCC	MESODERM	Head/Neck	Squamous cell carcinoma	Squamous cell carcinoma	8070/3	Squamous cell carcinoma, NOS	145	0.0001	0.0001	0.0001	0.0001	0.9996	EUR	0.9996	441	49240	1	165	8	1208	673	28	1	SP33496	HNSC-US	TCGA-CN-6011-01A	TCGA-CN-6011-01A-11D-A32X-10	afbf3020-1715-4e74-8224-05e316796999	SA494399	21205681-a0c7-48d0-81d4-0b7ef31158cf	HNSC-US::e7d49212-e9cb-4cd7-923a-bdfc82a4a150	DO15791	TCGA-CN-6011	e7d49212-e9cb-4cd7-923a-bdfc82a4a150			80	85-80
21b1a37f-e91e-4ce1-83cf-bb89b8d0fb35	dcabdbf8-cd5d-4e34-a999-290a5de71c24	DO33028	SA409614	SP70266	Primary tumour - solid tissue	PACA-AU	male	58	PANCREAS	Panc-AdenoCA	ENDODERM	Pancreas	Adenocarcinoma	Pancreatic ductal carcinoma	8500/3	Infiltrating duct carcinoma, NOS	66	0.0001	0.0001	0.0001	0.000100005	0.9996	EUR	0.9996	40	3680	0	11	2	401	261	10	1	SP70266	PACA-AU	8031681	8031681		SA409614		PACA-AU::ICGC_0066	DO33028	ICGC_0066		T3N1MX	2 - Moderately differentiated	65	61-80%
21e7e43e-f9b1-4351-a6d9-b9cd06d15f68	3619ef6c-38ff-4fcd-9264-9b6b4bb93228	DO52700	SA542167	SP116732	Primary tumour - blood derived (peripheral blood)	CLLE-ES	male	62	BLOOD, BONE MARROW, & HEMATOPOIETIC SYS	Lymph-CLL	MESODERM	Lymphoid	Chronic lymphocytic leukemia	Chronic lymphocytic leukemia	9823/3	Chronic lymphocytic leukemia/small lymphocytic lymphoma	6	0.00359851	0.0001	0.0001	0.00811279	0.988089	EUR	0.988089	19	2602	0	10	1	143	106	0	0	SP116732	CLLE-ES	115-1917-01TD	115-1917-01TD		SA542167		CLLE-ES::115	DO52700	115		C		98
221d0290-c623-11e3-bf01-24c6515278c0	21bc93ec-c623-11e3-bf01-24c6515278c0	DO48737	SA515397	SP107111	Primary tumour - solid tissue	LIRI-JP	male	52	LIVER	Liver-HCC	ENDODERM	Liver	Hepatocellular carcinoma	Hepatocellular carcinoma	8170/3	Hepatocellular carcinoma, NOS	26	0.0001	0.9996	0.0001	0.0001	0.0001	ASN	0.9996	83	13627	2	263	2	664	185	3	3	SP107111	LIRI-JP	RK205_C01	RK205_C01		SA515397		LIRI-JP::RK205	DO48737	RK205		1	III	100
22578b9f-78dc-464c-9bb9-382f033283d0	76b1c444-9265-43b4-9a4f-2d211116edfd	DO27765	SA320830	SP59276	Primary tumour - lymph node	MALY-DE	male	4	LYMPH NODES	Lymph-BNHL	MESODERM	Lymphoid	Mature B-cell lymphoma	Burkitt lymphoma	9687/3	Burkitt lymphoma, NOS	11	0.0001	0.000100001	0.0001	0.0001	0.9996	EUR	0.9996	28	2442	0	5	0	184	118	0	1	SP59276	MALY-DE	tumor_4125240	tumor_4125240		SA320830		MALY-DE::4125240	DO27765	4125240		unknown	unknown	80
228fb827-c05e-494c-8a21-e1d925e100cb	72a3ad80-9722-49bb-b508-c88b48dfd0bb	DO51537	SA533666	SP125726	Primary tumour - other	PACA-CA	male	73	PANCREAS	Panc-AdenoCA	ENDODERM	Pancreas	Adenocarcinoma	Pancreatic ductal carcinoma	8500/3	Infiltrating duct carcinoma, NOS	56	0.0381374	0.0001	0.0001	0.0001	0.961563	EUR	0.961563	41	5013	0	13	4	656	237	35	4	SP125726	PACA-CA	ASHPC_0023_Pa_P	ASHPC_0023_Pa_P		SA533666		PACA-CA::PCSI_0451	DO51537	PCSI_0451		IIB	Moderately differentiated	NA
2290b078-6a5b-4c83-9dfb-b525bbf14e4e	82b4b870-3cc6-429f-bb9a-d53757437517	DO4138	SA32297	SP8795	Primary tumour - solid tissue	BRCA-US	female	73	BREAST	Breast-AdenoCA	ECTODERM	Breast	Adenocarcinoma	Infiltrating duct carcinoma	8500/3	Infiltrating duct carcinoma, NOS	255	0.778081	0.0001	0.0150932	0.0001	0.206626	AFR	0.778081	58	5832	1	27	3	809	663	9	8	SP8795	BRCA-US	TCGA-B6-A0I1-01A	TCGA-B6-A0I1-01A-11D-A21Q-09	2a5f4696-6e02-4fe9-b66d-8c2ae93b7c2f	SA32297	2290b078-6a5b-4c83-9dfb-b525bbf14e4e	BRCA-US::5dd423e8-feaa-4568-a750-500948c41d6c	DO4138	TCGA-B6-A0I1	5dd423e8-feaa-4568-a750-500948c41d6c			65	65-65
22cd3875-a123-4f0d-8cd1-371958208ad6	9bfe7e9c-a5ff-433c-8a92-7d8904eae71d	DO51967	SA538985	SP115073	Primary tumour - blood derived (peripheral blood)	CLLE-ES	female	54	BLOOD, BONE MARROW, & HEMATOPOIETIC SYS	Lymph-CLL	MESODERM	Lymphoid	Chronic lymphocytic leukemia	Chronic lymphocytic leukemia	9823/3	Chronic lymphocytic leukemia/small lymphocytic lymphoma	8	NA	NA	NA	NA	NA		NA	7	1312	0	7	0	67	105	0	0	SP115073	CLLE-ES	283-06-01TD	283-06-01TD		SA538985		CLLE-ES::283	DO51967	283		A		100
22d67778-61fc-4f15-95b8-7e7c6cc7112b	f58e8d7e-c932-4ffc-90c1-3f4019fa879a	DO220901	SA557512	SP124434	Metastatic tumour - metastasis to distant location	MELA-AU	male	56	SKIN	Skin-Melanoma	NEURAL_CREST	Skin	Melanoma	Malignant melanoma	8720/3	Malignant melanoma, NOS	25	0.0001	0.0001	0.0001	0.00174954	0.99795	EUR	0.99795	603	84658	26	1680	6	641	146	1	1	SP124434	MELA-AU	EXTERN-MELA-20140924-031	EXTERN-MELA-20140924-031		SA557512		MELA-AU::MELA-0228	DO220901	MELA-0228		IV		90	>81%
22edd867-dcd6-42b5-92bb-025ceb84b106	268a11d4-51a7-491c-9060-7dc559dcdb9e	DO37861	SA435509	SP83312	Metastatic tumour - NOS	SKCM-US	female	63	SKIN	Skin-Melanoma	NEURAL_CREST	Skin	Melanoma	Malignant melanoma	8720/3	Malignant melanoma, NOS	178	0.0001	0.0001	0.0001	0.0001	0.9996	EUR	0.9996	487	57255	25	1488	4	481	469	2	0	SP83312	SKCM-US	TCGA-GN-A26A-06A	TCGA-GN-A26A-06A-11D-A19A-08	cd2c64dc-8faa-469c-84dc-f701e17917c5	SA435509	22edd867-dcd6-42b5-92bb-025ceb84b106	SKCM-US::5bc515c8-7727-4d69-98e9-31bbcb748550	DO37861	TCGA-GN-A26A	5bc515c8-7727-4d69-98e9-31bbcb748550			NA
230f53ef-be3f-495e-9b95-b0f670bd6908	3f0d1078-38ab-4644-ae06-15435198a630	DO51508	SA533797	SP125800	Primary tumour - other	PACA-CA	female	83	PANCREAS	Panc-AdenoCA	ENDODERM	Pancreas	Adenocarcinoma	Adenocarcinoma	8140/3		7	0.0192321	0.0001	0.0001	0.0463287	0.934239	EUR	0.934239	10	1028	0	2	0	54	103	0	2	SP125800	PACA-CA	PCSI_0248_Pa_P_526	PCSI_0248_Pa_P_526		SA533797		PACA-CA::PCSI_0248	DO51508	PCSI_0248				NA
2316ee90-c623-11e3-bf01-24c6515278c0	22b71452-c623-11e3-bf01-24c6515278c0	DO48738	SA515407	SP107115	Primary tumour - solid tissue	LIRI-JP	male	83	LIVER	Liver-HCC	ENDODERM	Liver	Hepatocellular carcinoma	Hepatocellular carcinoma	8170/3	Hepatocellular carcinoma, NOS	13	0.0001	0.9996	0.0001	0.0001	0.0001	ASN	0.9996	6	689	0	8	0	15	116	3	6	SP107115	LIRI-JP	RK206_C01	RK206_C01		SA515407		LIRI-JP::RK206	DO48738	RK206		4	II	80
2321c412-7730-4694-bc8f-199d7e51a7f8	20ebfcb2-8a32-4afd-b30a-1d6fe95558db	DO48967	SA517379	SP107549	Primary tumour - solid tissue	PBCA-DE	female	4	BRAIN, & CRANIAL NERVES, & SPINAL CORD, (EXCL. VENTRICLE, CEREBELLUM)	CNS-Medullo	NEURAL_CREST	CNS	Medulloblastoma	Medulloblastoma	9470/3	Medulloblastoma, NOS	5	0.0151532	0.00467127	0.0232014	0.17606	0.780914	EUR	0.780914	8	597	0	2	1	56	99	0	1	SP107549	PBCA-DE	ICGC_MB230	ICGC_MB230		SA517379		PBCA-DE::ICGC_MB230	DO48967	ICGC_MB230		unknown	G4	NA
232b7754-b3c3-4530-9d24-3af40d9b2816	031e5eeb-9900-4ec8-b502-9f1b8d293cf6	DO52688	SA542137	SP116703	Primary tumour - lymph node	MALY-DE	female	60	LYMPH NODES	Lymph-BNHL	MESODERM	Lymphoid	Mature B-cell lymphoma	Follicular lymphoma	9695/3	Follicular lymphoma, grade 1	17	0.000100001	0.000100001	0.0001	0.0001	0.9996	EUR	0.9996	52	6773	0	33	1	228	113	0	2	SP116703	MALY-DE	tumor_4103141	tumor_4103141		SA542137		MALY-DE::4103141	DO52688	4103141		unknown	FL grade I	60
2399ab13-abfa-480e-9fda-7947edc420be	eb8c867e-d2da-48c7-bae7-5aea6d9aaf1d	DO37515	SA437006	SP82614	Metastatic tumour - NOS	SKCM-US	female	47	SKIN	Skin-Melanoma	NEURAL_CREST	Skin	Melanoma	Malignant melanoma	8720/3	Malignant melanoma, NOS	167	0.0001	0.000100001	0.0001	0.0001	0.9996	EUR	0.9996	416	57028	29	1495	2	545	422	0	0	SP82614	SKCM-US	TCGA-GN-A262-06A	TCGA-GN-A262-06A-11D-A196-08	b9996930-4dbb-482a-be2e-81c0d499ada9	SA437006	2399ab13-abfa-480e-9fda-7947edc420be	SKCM-US::e36c9411-773b-4a8e-9b43-895b3cb044c7	DO37515	TCGA-GN-A262	e36c9411-773b-4a8e-9b43-895b3cb044c7			NA
23cc70c4-b744-4fa0-a0de-b25c0fdf212f	64eaa1a9-4f18-4d9f-8b75-34760d4798d9	DO42424	SA460859	SP92707	Primary tumour - solid tissue	UCEC-US	female	38	UTERUS, NOS	Uterus-AdenoCA	MESODERM	Uterus	Adenocarcinoma	Adenocarcinoma, endometrioid	8380/3	Endometrioid carcinoma	7	0.0148959	0.892562	0.0001	0.0923425	0.0001	ASN	0.892562	37	3607	0	12	5	326	111	3	5	SP92707	UCEC-US	TCGA-A5-A0GE-01A	TCGA-A5-A0GE-01A-11D-A066-09	20c3f64d-acf6-45b3-9ace-2f93b3a951c8	SA460859	23cc70c4-b744-4fa0-a0de-b25c0fdf212f	UCEC-US::a587e62e-430e-4f1b-82b7-6fbe856fdaf1	DO42424	TCGA-A5-A0GE	a587e62e-430e-4f1b-82b7-6fbe856fdaf1			85	85-85
23d77176-dfed-4bee-ac96-9934377d8d81	e249dd46-1025-43d4-ad35-82a353842bae	DO25847	SA289879	SP55235	Primary tumour - solid tissue	LUAD-US	female	47	LUNG & BRONCHUS	Lung-AdenoCA	ENDODERM	Lung	Adenocarcinoma	Adenocarcinoma, invasive	8255/3	Adenocarcinoma with mixed subtypes	276	0.0001	0.0001	0.00892074	0.0001	0.990779	EUR	0.990779	834	112969	14	2074	40	3195	779	0	5	SP55235	LUAD-US	TCGA-05-4398-01A	TCGA-05-4398-01A-01D-1931-08	da010683-c537-478f-8f95-e606b05dbc5c	SA289879	23d77176-dfed-4bee-ac96-9934377d8d81	LUAD-US::31c96e35-5e2f-429c-b12a-7bc5a497a300	DO25847	TCGA-05-4398	31c96e35-5e2f-429c-b12a-7bc5a497a300			75	70-75	Solid predominant Adc
23d86395-9e20-4cf9-bf7e-f76544a1f772	3041c54d-431b-4cc6-8ab4-623673bc6cfd	DO23786	SA286004	SP50713	Primary tumour - solid tissue	LUAD-US	male	72	LUNG & BRONCHUS	Lung-AdenoCA	ENDODERM	Lung	Adenocarcinoma	Adenocarcinoma, invasive	8140/3	Adenocarcinoma, NOS	44	0.00321654	0.0001	0.0001	0.000641688	0.995942	EUR	0.995942	155	13898	2	187	5	437	199	1	8	SP50713	LUAD-US	TCGA-49-4486-01A	TCGA-49-4486-01A-01D-1931-08	5ae9b10f-347c-48c3-90cd-9290055cfe4b	SA286004	23d86395-9e20-4cf9-bf7e-f76544a1f772	LUAD-US::61c655ec-52b5-453f-a6cc-b2aba445b027	DO23786	TCGA-49-4486	61c655ec-52b5-453f-a6cc-b2aba445b027			75	75-75	Lepidic predominant Adc
23eb72d8-c622-11e3-bf01-24c6515278c0	22fc3da8-c622-11e3-bf01-24c6515278c0	DO45094	SA501439	SP98902	Primary tumour - solid tissue	LIRI-JP	male	76	LIVER	Liver-HCC	ENDODERM	Liver	Hepatocellular carcinoma	Hepatocellular carcinoma	8170/3	Hepatocellular carcinoma, NOS	22	0.0001	0.9996	0.0001	0.0001	0.0001	ASN	0.9996	113	16659	2	185	6	860	140	0	7	SP98902	LIRI-JP	RK004_C01	RK004_C01		SA501439		LIRI-JP::RK004	DO45094	RK004		3	I-II	95
23fa90d5-b273-4e2c-9c88-68aa57b60e97	ab99a3d5-13f4-4fb8-9cf4-c34e2b853d1e	DO50390	SA528858	SP111039	Primary tumour - solid tissue	ESAD-UK	male	67	ESOPHAGUS	Eso-AdenoCA	ENDODERM	Esophagus	Adenocarcinoma	Adenocarcinoma	8140/3	Adenocarcinoma, NOS	6	0.0001	0.0001	0.0001	0.0001	0.9996	EUR	0.9996	106	7135	0	11	3	249	92	1	1	SP111039	ESAD-UK	OC-ST-023-E-T1	LP6007600		SA528858		ESAD-UK::OCCAMS-ST-023	DO50390	OCCAMS-ST-023		2a	2	NA
241abdfd-e6de-4830-a233-4bbc5f622725	37327033-1f52-4aad-8fc7-222216167853	DO49138	SA518703	SP107956	Primary tumour - solid tissue	PACA-AU	male	74	PANCREAS	Panc-AdenoCA	ENDODERM	Pancreas	Adenocarcinoma	Pancreatic ductal carcinoma	8500/3	Infiltrating duct carcinoma, NOS	89	0.0001	0.0001	0.0001	0.0135466	0.986153	EUR	0.986153	118	10825	0	29	2	858	288	21	2	SP107956	PACA-AU	8067246	8067246		SA518703		PACA-AU::ICGC_0420	DO49138	ICGC_0420		T3N1MX	3 - Poorly differentiated	66	61-80%
2425a532-f562-423a-88f5-228642f53875	38fa8b8f-1a31-4331-9acc-15e845c9a9b8	DO48516	SA514993	SP106656	Primary tumour - solid tissue	KIRP-US	male	50	KIDNEY	Kidney-RCC	MESODERM	Kidney	Renal cell carcinoma (proximal tubules)	Adenocarcinoma, papillary type	8050/3	Papillary carcinoma, NOS	4	NA	NA	NA	NA	NA		NA	81	5264	1	122	13	1290	128	0	2	SP106656	KIRP-US	TCGA-MH-A55W-01A	TCGA-MH-A55W-01A-11D-A26P-10	7846e991-0d5f-4e97-abe1-945c3be9c9f9	SA514993	2425a532-f562-423a-88f5-228642f53875	KIRP-US::2030e10b-a4c2-460f-9e29-90c8a76ea05e	DO48516	TCGA-MH-A55W	2030e10b-a4c2-460f-9e29-90c8a76ea05e			NA
2439ec74-1713-4d47-a5d9-886f69dddcb6	553a6732-96dd-45c9-ace8-e4e2b1b79561	DO27783	SA320884	SP59312	Primary tumour - lymph node	MALY-DE	male	72	LYMPH NODES	Lymph-BNHL	MESODERM	Lymphoid	Mature B-cell lymphoma	Diffse large B-cell lymphoma	9680/3	ML, large B-cell, diffuse	60	0.0001	0.0001	0.00803131	0.02572	0.966049	EUR	0.966049	108	16222	0	72	9	1287	222	0	2	SP59312	MALY-DE	tumor_4131257	tumor_4131257		SA320884		MALY-DE::4131257	DO27783	4131257		unknown	DLBCL grade cb	80
2468e58c-c623-11e3-bf01-24c6515278c0	23fab59e-c623-11e3-bf01-24c6515278c0	DO48741	SA515415	SP107119	Primary tumour - solid tissue	LIRI-JP	male	64	LIVER	Liver-HCC	ENDODERM	Liver	Hepatocellular carcinoma	Hepatocellular carcinoma	8170/3	Hepatocellular carcinoma, NOS	122	0.0001	0.9996	0.000100001	0.000100001	0.0001	ASN	0.9996	100	13663	2	99	3	724	338	1	0	SP107119	LIRI-JP	RK207_C01	RK207_C01		SA515415		LIRI-JP::RK207	DO48741	RK207		3	II	100
248fd0ed-f14c-40b8-9f14-e9c7adf16e22	876b9a95-f58f-427b-bfd1-6919adda895d	DO48159	SA514077	SP105922	Primary tumour - solid tissue	THCA-US	female	45	THYROID GLAND	Thy-AdenoCA	ENDODERM	Thyroid	Adenocarcinoma	Adenocarcinoma, follicular type	8340/3	Papillary carcinoma, follicular variant	3	0.0001	0.0106799	0.000250554	0.0407137	0.948256	EUR	0.948256	14	998	0	3	1	60	92	0	6	SP105922	THCA-US	TCGA-EM-A3AL-01A	TCGA-EM-A3AL-01A-11D-A202-08	593736e0-1bed-4eaf-bac9-e90620554f1d	SA514077	248fd0ed-f14c-40b8-9f14-e9c7adf16e22	THCA-US::0c50a2c2-1d4c-45ca-9127-f96d4db18daf	DO48159	TCGA-EM-A3AL	0c50a2c2-1d4c-45ca-9127-f96d4db18daf			NA
24badf07-8615-48a3-8d6e-45c3d783f18d	c1e8deaf-dda4-4d0a-9316-913a1cb736e7	DO26572	SA503919	SP56771	Primary tumour - solid tissue	LUSC-US	female	77	LUNG & BRONCHUS	Lung-SCC	ENDODERM	Lung	Squamous cell carcinoma	Squamous cell carcinoma	8070/3	Squamous cell carcinoma, NOS	96	0.0001	0.0001	0.0001	0.0001	0.9996	EUR	0.9996	106	12174	1	131	9	781	311	13	3	SP56771	LUSC-US	TCGA-18-3408-01A	TCGA-18-3408-01A-01D-A320-08	eeffadf9-2ccb-4937-ae1e-1d50aba41c4d	SA503919	24badf07-8615-48a3-8d6e-45c3d783f18d	LUSC-US::d4bc755a-2585-4529-ae36-7e1d88bdecfe	DO26572	TCGA-18-3408	d4bc755a-2585-4529-ae36-7e1d88bdecfe			90	85-90
24f887e1-ce82-40f3-9674-11102bd076c0	2ba9cc49-f11b-48e0-8af9-90bad2c7cc92	DO220519	SA556650	SP123995	Primary tumour - solid tissue	KICH-US	female	65	KIDNEY	Kidney-ChRCC	MESODERM	Kidney	Renal cell carcinoma (distal tubules)	Adenocarcinoma, chromophobe type	8317/3	Renal cell carcinoma, chromophobe type	4	0.0001	0.00579622	0.0001	0.0001	0.993904	EUR	0.993904	23	1875	0	11	2	136	101	0	6	SP123995	KICH-US	TCGA-KN-8434-01A	TCGA-KN-8434-01A-11D-2310-10	f75de9fc-5de8-4cae-b1e1-8c37d1915c17	SA556650	24f887e1-ce82-40f3-9674-11102bd076c0	KICH-US::e1e15226-9f8e-4035-8f08-eb1fed57080e	DO220519	TCGA-KN-8434	e1e15226-9f8e-4035-8f08-eb1fed57080e			90	90-90
25103371-28ac-4f43-b0e2-2d376d0dcb84	ef001f31-2b3d-4dda-a2ac-e5e64cc7ab13	DO220899	SA557505	SP124428	Metastatic tumour - metastasis to distant location	MELA-AU	female	52	SKIN	Skin-Melanoma	NEURAL_CREST	Skin	Melanoma	Malignant melanoma	8720/3	Malignant melanoma, NOS	104	0.0001	0.0001	0.0001	0.0255502	0.97415	EUR	0.97415	2138	303551	42	3828	14	1723	317	15	7	SP124428	MELA-AU	EXTERN-MELA-20140924-019	EXTERN-MELA-20140924-019		SA557505		MELA-AU::MELA-0223	DO220899	MELA-0223		IV		90	>81%
25224aa0-cfdd-48ec-92e5-8f3992a3e574	9c52f252-fc91-4d59-a85f-804dba93c9c4	DO27128	SA310500	SP57941	Primary tumour - solid tissue	LUSC-US	male	68	LUNG & BRONCHUS	Lung-SCC	ENDODERM	Lung	Squamous cell carcinoma	Squamous cell carcinoma	8070/3	Squamous cell carcinoma, NOS	500	0.0001	0.0001	0.0074509	0.0001	0.992249	EUR	0.992249	516	74986	8	1646	17	2819	1171	4	2	SP57941	LUSC-US	TCGA-66-2756-01A	TCGA-66-2756-01A-01D-1180-08	d80486cd-f054-4527-a886-cf9446381b9f	SA310500	25224aa0-cfdd-48ec-92e5-8f3992a3e574	LUSC-US::43abe847-4ba7-466e-8283-5d7b80b999a7	DO27128	TCGA-66-2756	43abe847-4ba7-466e-8283-5d7b80b999a7			85	85-85
252a1c43-f954-44d7-8e31-6bcd0157a05c	7b9b0e27-01cd-4fe3-a904-9d396d61f646	DO18988	SA218331	SP39907	Primary tumour - solid tissue	KIRC-US	male	83	KIDNEY	Kidney-RCC	MESODERM	Kidney	Renal cell carcinoma (proximal tubules)	Adenocarcinoma, clear cell type	8310/3	Clear cell adenocarcinoma, NOS	5	0.025397	0.0001	0.0001	0.0001	0.974303	EUR	0.974303	55	5281	1	56	11	479	92	0	7	SP39907	KIRC-US	TCGA-B2-4099-01A	TCGA-B2-4099-01A-02D-2095-10	e242adb8-db67-475e-a0e4-52a622666b12	SA218331	252a1c43-f954-44d7-8e31-6bcd0157a05c	KIRC-US::1adb05d4-e1ca-4ede-81c7-ff24a243abae	DO18988	TCGA-B2-4099	1adb05d4-e1ca-4ede-81c7-ff24a243abae			99	99-99
2564a262-03e8-467b-9ea2-f3ab38d75ae1	88be13f7-e22e-439e-99cb-52ef5b8c4bad	DO49457	SA520215	SP117745	Primary tumour - other	PACA-CA	female	53	PANCREAS	Panc-AdenoCA	ENDODERM	Pancreas	Adenocarcinoma	Pancreatic ductal carcinoma	8500/3	Infiltrating duct carcinoma, NOS	105	0.0001	0.0001	0.0001	0.0001	0.9996	EUR	0.9996	57	5918	0	23	2	1085	325	2	4	SP117745	PACA-CA	ASHPC_0009_Pa_P	ASHPC_0009_Pa_P		SA520215		PACA-CA::PCSI_0353	DO49457	PCSI_0353		IIA	Moderately differentiated	NA
2572b0bc-c622-11e3-bf01-24c6515278c0	24f1c4ca-c622-11e3-bf01-24c6515278c0	DO45095	SA501442	SP98904	Primary tumour - solid tissue	LIRI-JP	male	66	LIVER	Liver-HCC	ENDODERM	Liver	Hepatocellular carcinoma	Hepatocellular carcinoma	8170/3	Hepatocellular carcinoma, NOS	78	0.0001	0.9996	0.0001	0.0001	0.0001	ASN	0.9996	51	8356	0	74	4	313	236	NA	5	SP98904	LIRI-JP	RK005_C	RK005_C		SA501442		LIRI-JP::RK005	DO45095	RK005		2	II	80
2584b428-c623-11e3-bf01-24c6515278c0	252c43ce-c623-11e3-bf01-24c6515278c0	DO45283	SA501576	SP99293	Primary tumour - solid tissue	LIRI-JP	male	60	LIVER	Biliary-AdenoCA	ENDODERM	Biliary	Adenocarcinoma	Cholangiocarcinoma	8160/3	Cholangiocarcinoma	294	0.0001	0.9996	0.0001	0.0001	0.0001	ASN	0.9996	53	8631	0	90	1	310	711	25	7	SP99293	LIRI-JP	RK208_C01	RK208_C01		SA501576		LIRI-JP::RK208	DO45283	RK208		3		50
25bee010-cc99-4af0-ba2f-fe4dd308be33	d85192d7-683f-4214-b8de-ae2e4ff2405c	DO11776	SA164299	SP25332	Primary tumour - solid tissue	GBM-US	male	42	BRAIN, & CRANIAL NERVES, & SPINAL CORD, (EXCL. VENTRICLE, CEREBELLUM)	CNS-GBM	NEURAL_CREST	CNS	Diffuse glioma	Glioblastoma	9440/3	Glioblastoma, NOS	4	0.536022	0.0001	0.0001	0.0001	0.463678	AFR	0.536022	18	1728	0	6	0	155	103	2	3	SP25332	GBM-US	TCGA-06-1086-01A	TCGA-06-1086-01A-02D-0932-09	b70e073a-955c-44e0-8b29-7bf7fdc07cf9	SA164299	25bee010-cc99-4af0-ba2f-fe4dd308be33	GBM-US::97686ab2-3b7e-4b21-9bf3-9a5a01709e04	DO11776	TCGA-06-1086	97686ab2-3b7e-4b21-9bf3-9a5a01709e04			85	85-85
25c002f7-e972-421a-b32d-7dd675d81931	0799b439-9364-4606-a024-7f100a249f53	DO36359	SA417790	SP80213	Primary tumour - solid tissue	PRAD-US	male	50	PROSTATE GLAND	Prost-AdenoCA	ENDODERM	Prostate	Adenocarcinoma	Adenocarcinoma	8550/3	Acinar cell carcinoma	1	0.0001	0.0001	0.0001	0.0001	0.9996	EUR	0.9996	3	280	0	2	0	11	89	0	1	SP80213	PRAD-US	TCGA-EJ-5503-01A	TCGA-EJ-5503-01A-01D-1576-08	627b9ff8-2557-4470-824a-b76a8bcd1e9f	SA417790	25c002f7-e972-421a-b32d-7dd675d81931	PRAD-US::aa252f78-ebf3-42f9-86af-bb6e57345706	DO36359	TCGA-EJ-5503	aa252f78-ebf3-42f9-86af-bb6e57345706			80	85-80
25c32aca-6738-43ef-a103-243f2f9a3b43	b22bf9b4-c41d-4b1d-a8a4-6cea295d4fde	DO51492	SA533757	SP117351	Primary tumour - other	PACA-CA	female	57	PANCREAS	Panc-AdenoCA	ENDODERM	Pancreas	Adenocarcinoma	Pancreatic ductal carcinoma	8500/3	Infiltrating duct carcinoma, NOS	140	0.0001	0.0001	0.0001	0.0001	0.9996	EUR	0.9996	40	4929	0	27	2	338	399	0	3	SP117351	PACA-CA	PCSI_0173_Pa_P_526	PCSI_0173_Pa_P_526		SA533757		PACA-CA::PCSI_0173	DO51492	PCSI_0173		IIB	Moderately differentiated	NA
25c76a8f-77c0-4650-bddf-45ed0c10a2e6	03fe1df5-ec6a-40e7-b609-a749b1aafad9	DO2222	SA492056	SP4820	Primary tumour - solid tissue	BRCA-US	female	58	BREAST	Breast-AdenoCA	ECTODERM	Breast	Adenocarcinoma	Infiltrating duct carcinoma	8500/3	Infiltrating duct carcinoma, NOS	165	0.0001	0.0087712	0.0001	0.00901646	0.982012	EUR	0.982012	104	7462	0	63	13	1346	407	2	4	SP4820	BRCA-US	TCGA-AN-A04D-01A	TCGA-AN-A04D-01A-21D-A314-09	cbf66244-42c8-4df6-aca7-932e77bb5e0e	SA492056	25c76a8f-77c0-4650-bddf-45ed0c10a2e6	BRCA-US::49717f75-0f2d-4e1c-9a12-f1cd7877b80a	DO2222	TCGA-AN-A04D	49717f75-0f2d-4e1c-9a12-f1cd7877b80a			95	90-95	IDC
25c99312-bf63-4654-a73a-03c3c1cd50b6	5c284f4f-366c-410c-8c06-a199807284ba	DO50405	SA528874	SP111052	Primary tumour - solid tissue	ESAD-UK	male	66	ESOPHAGUS	Eso-AdenoCA	ENDODERM	Esophagus	Adenocarcinoma	Adenocarcinoma	8140/3	Adenocarcinoma, NOS	55	0.0001	0.0001	0.0001	0.0001	0.9996	EUR	0.9996	30	5958	0	10	0	113	208	21	5	SP111052	ESAD-UK	OC-WG-006-E-T1	LP6005334-DNA_E02		SA528874		ESAD-UK::OCCAMS-WG-006	DO50405	OCCAMS-WG-006		3c	2	NA
25cf7449-8c5b-403e-aa75-e2af158598e8	6baf95f8-7b2a-4b8d-9d2e-693be20b78e2	DO33208	SA410399	SP70956	Primary tumour - solid tissue	PACA-AU	male	59	PANCREAS	Panc-AdenoCA	ENDODERM	Pancreas	Adenocarcinoma	Pancreatic ductal carcinoma	8500/3	Infiltrating duct carcinoma, NOS	127	0.0001	0.0001	0.0001	0.0001	0.9996	EUR	0.9996	41	4648	0	24	3	380	352	0	5	SP70956	PACA-AU	8031556	8031556		SA410399		PACA-AU::ICGC_0205	DO33208	ICGC_0205		T2N0MX	2 - Moderately differentiated	68	61-80%
25e20393-752b-4796-9001-0e22ee04c586	fba9d51c-dd2a-452e-8a40-39e7b73644a1	DO220907	SA557532	SP124449	Metastatic tumour - metastasis to distant location	MELA-AU	male	30	SKIN	Skin-Melanoma	NEURAL_CREST	Skin	Melanoma	Malignant melanoma	8720/3	Malignant melanoma, NOS	23	0.0001	0.0001	0.0001	0.0001	0.9996	EUR	0.9996	863	137124	17	1158	6	783	143	4	3	SP124449	MELA-AU	EXTERN-MELA-20140924-047	EXTERN-MELA-20140924-047		SA557532		MELA-AU::MELA-0236	DO220907	MELA-0236		IV		NA
25e4cad7-2403-4992-9cbc-433574673549	782b1013-eeb6-47cf-b7f1-536ac6d15f16	DO2114	SA492027	SP4593	Primary tumour - solid tissue	BRCA-US	female	69	BREAST	Breast-AdenoCA	ECTODERM	Breast	Adenocarcinoma	Infiltrating duct carcinoma	8500/3	Infiltrating duct carcinoma, NOS	86	0.0001	0.0001	0.00947851	0.0001	0.990221	EUR	0.990221	32	2154	0	5	3	160	306	4	3	SP4593	BRCA-US	TCGA-BH-A0H0-01A	TCGA-BH-A0H0-01A-11D-A314-09	93a3fc8a-1b50-4da3-9dbb-cf9f582fc22e	SA492027	25e4cad7-2403-4992-9cbc-433574673549	BRCA-US::96457ebf-ae88-41f4-97e5-cdc3163418aa	DO2114	TCGA-BH-A0H0	96457ebf-ae88-41f4-97e5-cdc3163418aa			90	90	IDC
25e68b09-7d62-4449-a14a-8d09edd96db6	ec89e96d-3503-46ae-b354-85657deb9384	DO35949	SA413660	SP79252	Primary tumour - solid tissue	PBCA-DE	female	3	BRAIN, & CRANIAL NERVES, & SPINAL CORD, (EXCL. VENTRICLE, CEREBELLUM)	CNS-PiloAstro	NEURAL_CREST	CNS	Non-diffuse glioma	Pilocytic astrocytoma	9421/1	Pilocytic astrocytoma	1	0.0001	0.0644744	0.0794761	0.098656	0.757294	EUR	0.757294	1	160	0	0	0	9	86	0	0	SP79252	PBCA-DE	ICGC_PA48	ICGC_PA48		SA413660		PBCA-DE::ICGC_PA48	DO35949	ICGC_PA48		N/A	1	NA
25f07374-313a-4100-9a60-3d21d2988fca	adbeb3a1-ea45-48c2-b085-61b12e376514	DO218136	SA543051	SP135425	Primary tumour - solid tissue	GACA-CN	male	71	STOMACH	Stomach-AdenoCA	ENDODERM	Stomach	Adenocarcinoma	Adenocarcinoma, papillary	8260/3	Papillary adenocarcinoma, NOS	309	0.0001	0.897946	0.101754	0.0001	0.0001	ASN	0.897946	232	45255	0	79	5	836	722	10	5	SP135425	GACA-CN	CGP_specimen_GC13778T	GC13778T		SA543051		GACA-CN::CGP_donor_GC00052	DO218136	CGP_donor_GC00052		T2N1M0	III	60	61-80%
25f73b03-4ba8-47ba-ad80-6ccb82105c98	20345c50-0fef-467e-b15e-43d2fbdf9a43	DO46402	SA505918	SP101694	Primary tumour - solid tissue	OV-AU	female	77	OVARY	Ovary-AdenoCA	MESODERM	Ovary	Adenocarcinoma	Serous cystadenocarcinoma	8441/3	Serous cystadenocarcinoma, NOS	163	0.0001	0.0001	0.0001	0.0001	0.9996	EUR	0.9996	106	12050	0	71	3	492	443	3	6	SP101694	OV-AU	AOCS-113-1	AOCS-113-1-5		SA505918		OV-AU::AOCS-113	DO46402	AOCS-113		III	2	89	>81%
2660825c-68f0-4631-948e-6da158edbe9e	c5dc88e6-0546-41b4-9c18-601cf45ee88a	DO51176	SA542888	SP117228	Primary tumour - solid tissue	PAEN-AU	female	64	PANCREAS	Panc-Endocrine	ENDODERM	Pancreas	Neuroendocrine tumor	Neoroendocrine carcinoma	8246/3	Neuroendocrine carcinoma	24	0.0494975	0.0001	0.0001	0.0121957	0.938107	EUR	0.938107	17	2666	0	8	2	111	149	0	1	SP117228	PAEN-AU	1288T	1288T		SA542888		PAEN-AU::ITNET-1288	DO51176	ITNET-1288		T2N1M1	2 - Moderately differentiated	80	61-80%
267a9862-17bd-4056-ba4a-1f373736ffbb	745368f9-27b8-4e11-ada9-7ddf99acd180	DO19380	SA226253	SP40736	Primary tumour - solid tissue	KIRC-US	female	58	KIDNEY	Kidney-RCC	MESODERM	Kidney	Renal cell carcinoma (proximal tubules)	Adenocarcinoma, clear cell type	8310/3	Clear cell adenocarcinoma, NOS	3	0.869447	0.00688396	0.0001	0.0105103	0.113059	AFR	0.869447	46	4857	0	65	10	831	107	0	3	SP40736	KIRC-US	TCGA-CJ-4870-01A	TCGA-CJ-4870-01A-01D-2098-10	f7d03cd3-2d55-400a-bb29-f86ccae475ec	SA226253	267a9862-17bd-4056-ba4a-1f373736ffbb	KIRC-US::78048432-2de1-498c-9cf1-9c5bd43daa39	DO19380	TCGA-CJ-4870	78048432-2de1-498c-9cf1-9c5bd43daa39			85	90-85
26c301a6-a597-4c24-9f6c-2293e5ae41c7	c9d170ad-a846-45f3-b938-3f4b0bbb372d	DO6378	SA86276	SP13307	Primary tumour - blood derived (peripheral blood)	CLLE-ES	male	59	BLOOD, BONE MARROW, & HEMATOPOIETIC SYS	Lymph-CLL	MESODERM	Lymphoid	Chronic lymphocytic leukemia	Chronic lymphocytic leukemia	9823/3	Chronic lymphocytic leukemia/small lymphocytic lymphoma	8	0.0113354	0.0001	0.0001	0.000100001	0.988365	EUR	0.988365	26	2675	0	7	2	133	102	0	2	SP13307	CLLE-ES	020-0049-01TD	020-0049-01TD		SA86276		CLLE-ES::20	DO6378	20		A		100
274723ac-2bc1-4e2c-b31a-1907217b9f84	0cecb170-7140-4440-9c00-6196f35a0eec	DO51185	SA544238	SP118044	Primary tumour - solid tissue	PAEN-AU	male	17	PANCREAS	Panc-Endocrine	ENDODERM	Pancreas	Neuroendocrine tumor	Neoroendocrine carcinoma	8246/3	Neuroendocrine carcinoma	0	0.0162557	0.000100001	0.0001	0.0255343	0.95801	EUR	0.95801	3	236	0	1	0	8	86	0	0	SP118044	PAEN-AU	1317T	1317T		SA544238		PAEN-AU::ITNET-1317	DO51185	ITNET-1317		T2N0M0	1 - Well differentiated	80	61-80%
27847313-3b1e-47f2-84f1-acadaf265cf3	b0cd3642-8bcf-45da-aee4-b735f06c811b	DO35617	SA413890	SP78814	Primary tumour - solid tissue	PBCA-DE	male	12	BRAIN, & CRANIAL NERVES, & SPINAL CORD, (EXCL. VENTRICLE, CEREBELLUM)	CNS-Medullo	NEURAL_CREST	CNS	Medulloblastoma	Medulloblastoma	9470/3	Medulloblastoma, NOS	22	0.0001	0.031872	0.0001	0.046791	0.921137	EUR	0.921137	19	1736	1	8	1	111	136	0	1	SP78814	PBCA-DE	ICGC_MB84	ICGC_MB84		SA413890		PBCA-DE::ICGC_MB84	DO35617	ICGC_MB84		unknown	G4	NA
278b2498-1d64-493b-ac43-3489ec86f313	5ce69626-ab8d-4b70-b2ab-61e0ec1d92d4	DO6370	SA86239	SP13299	Primary tumour - blood derived (peripheral blood)	CLLE-ES	male	59	BLOOD, BONE MARROW, & HEMATOPOIETIC SYS	Lymph-CLL	MESODERM	Lymphoid	Chronic lymphocytic leukemia	Chronic lymphocytic leukemia	9823/3	Chronic lymphocytic leukemia/small lymphocytic lymphoma	82	0.0141083	0.0001	0.0001	0.0001	0.985592	EUR	0.985592	22	3201	0	10	3	216	244	0	3	SP13299	CLLE-ES	016-0040-02TD	016-0040-02TD		SA86239		CLLE-ES::16	DO6370	16		B		100
2790b964-63e3-49aa-bf8c-9a00d3448c25	8e971dcc-859f-4a0a-be3d-90130ec513db	DO220851	SA557333	SP124298	Recurrent tumour - solid tissue	MELA-AU	male	83	SKIN	Skin-Melanoma	NEURAL_CREST	Skin	Melanoma	Malignant melanoma	8720/3	Malignant melanoma, NOS	63	0.0001	0.0001	0.0001	0.0001	0.9996	EUR	0.9996	3018	363698	118	8254	18	2101	216	1	5	SP124298	MELA-AU	EXTERN-MELA-20140505-038	EXTERN-MELA-20140505-038		SA557333		MELA-AU::MELA-0022	DO220851	MELA-0022		I		NA
27b56bf2-7a9d-4061-98d4-61fe2761578c	ebafeeb6-5783-469c-b6f8-2498c287c456	DO50442	SA528995	SP111166	Primary tumour - solid tissue	ESAD-UK	male	81	ESOPHAGUS	Eso-AdenoCA	ENDODERM	Esophagus	Adenocarcinoma	Adenocarcinoma	8140/3	Adenocarcinoma, NOS	216	0.0001	0.0001	0.0001	0.0279391	0.971761	EUR	0.971761	265	43441	0	103	10	2346	565	99	5	SP111166	ESAD-UK	OC-AH-196-E-T1	LP6005935-DNA_E01		SA528995		ESAD-UK::OCCAMS-AH-196	DO50442	OCCAMS-AH-196		1a	1	NA
27f87d1e-2c32-4beb-9677-62f7a286673d	d141e42e-aa3b-46ed-815f-3192b1959bf4	DO3804	SA22443	SP8085	Primary tumour - solid tissue	BRCA-US	female	52	BREAST	Breast-AdenoCA	ECTODERM	Breast	Adenocarcinoma	Infiltrating duct carcinoma	8500/3	Infiltrating duct carcinoma, NOS	500	NA	NA	NA	NA	NA		NA	40	4152	1	16	2	321	1132	3	1	SP8085	BRCA-US	TCGA-C8-A130-01A	TCGA-C8-A130-01A-31D-A19H-09	3bea8456-da16-4691-a260-5c94a83e2860	SA22443	27f87d1e-2c32-4beb-9677-62f7a286673d	BRCA-US::8cf54607-01ce-42b0-9bd9-8627edd9f3b7	DO3804	TCGA-C8-A130	8cf54607-01ce-42b0-9bd9-8627edd9f3b7			85	85	Mixed
27fcccdc-c622-11e3-bf01-24c6515278c0	265710c2-c622-11e3-bf01-24c6515278c0	DO45096	SA501446	SP98909	Primary tumour - solid tissue	LIRI-JP	male	69	LIVER	Liver-HCC	ENDODERM	Liver	Hepatocellular carcinoma	Hepatocellular carcinoma	8170/3	Hepatocellular carcinoma, NOS	46	0.0001	0.9996	0.0001	0.0001	0.0001	ASN	0.9996	144	19984	0	255	9	846	166	0	NA	SP98909	LIRI-JP	RK006_C1	RK006_C1		SA501446		LIRI-JP::RK006	DO45096	RK006		2	II	80
2828e5e6-c623-11e3-bf01-24c6515278c0	27baedac-c623-11e3-bf01-24c6515278c0	DO48742	SA515422	SP107121	Primary tumour - solid tissue	LIRI-JP	male	76	LIVER	Liver-HCC	ENDODERM	Liver	Hepatocellular carcinoma	Hepatocellular carcinoma	8170/3	Hepatocellular carcinoma, NOS	38	0.0001	0.9996	0.000100001	0.0001	0.0001	ASN	0.9996	157	20947	0	142	7	992	177	0	4	SP107121	LIRI-JP	RK210_C01	RK210_C01		SA515422		LIRI-JP::RK210	DO48742	RK210		2	I	100
282b45ee-4af2-4c61-9acc-286eaf8d661a	0738938b-ae7e-4896-8502-d02b6e042973	DO52687	SA542134	SP116701	Primary tumour - lymph node	MALY-DE	female	65	LYMPH NODES	Lymph-BNHL	MESODERM	Lymphoid	Mature B-cell lymphoma	Diffse large B-cell lymphoma	9680/3	ML, large B-cell, diffuse	140	0.000619456	0.0001	0.0001	0.00314262	0.996038	EUR	0.996038	91	9909	0	41	3	837	361	0	1	SP116701	MALY-DE	tumor_4147968	tumor_4147968		SA542134		MALY-DE::4147968	DO52687	4147968		unknown	unknown	85
28839c75-90a8-493f-b658-8c63e0ebd324	2da2ad90-0372-48cc-b6d0-921d264dd7b7	DO220900	SA557508	SP124431	Metastatic tumour - metastasis local to lymph node	MELA-AU	male	39	SKIN	Skin-Melanoma	NEURAL_CREST	Skin	Melanoma	Malignant melanoma	8720/3	Malignant melanoma, NOS	152	0.0001	0.0001	0.0001	0.0001	0.9996	EUR	0.9996	666	91986	57	2888	10	685	653	0	3	SP124431	MELA-AU	EXTERN-MELA-20140924-027	EXTERN-MELA-20140924-027		SA557508		MELA-AU::MELA-0226	DO220900	MELA-0226		III		NA
289790a5-77bd-49a9-a1ec-478a8ecacd7f	1644e3e1-fe60-4998-861f-c71f88033bc9	DO51053	SA530444	SP112793	Primary tumour - solid tissue	PRAD-CA	male	61	PROSTATE GLAND	Prost-AdenoCA	ENDODERM	Prostate	Adenocarcinoma	Adenocarcinoma	8140/3	Adenocarcinoma, NOS	51	0.0001	0.0001	0.0001	0.0001	0.9996	EUR	0.9996	41	3206	0	23	2	273	227	0	6	SP112793	PRAD-CA	CPCG0083-F1	CPCG0083-F1		SA530444		PRAD-CA::CPCG0083	DO51053	CPCG0083		T2b	3+4	NA
28e81540-4744-4865-b627-c7c9d8a3c2b8	3f487d31-e3d2-4922-9770-52444adac007	DO50350	SA528827	SP111014	Primary tumour - solid tissue	ESAD-UK	male	51	ESOPHAGUS	Eso-AdenoCA	ENDODERM	Esophagus	Adenocarcinoma	Adenocarcinoma	8140/3	Adenocarcinoma, NOS	184	0.0001	0.0001	0.0001	0.0001	0.9996	EUR	0.9996	78	13469	0	38	0	272	452	3	0	SP111014	ESAD-UK	OC-AH-140-E-T3	LP6005409-DNA_H03		SA528827		ESAD-UK::OCCAMS-AH-140	DO50350	OCCAMS-AH-140		3c	2	NA
28f41a20-b6d6-4ecc-888f-72f779ad9af7	852eb96a-39b9-4db5-bd0c-2b51f53f25a8	DO49442	SA520314	SP117980	Primary tumour - other	PACA-CA	male	57	PANCREAS	Panc-AdenoCA	ENDODERM	Pancreas	Adenocarcinoma	Pancreatic ductal carcinoma	8500/3	Infiltrating duct carcinoma, NOS	84	0.00443471	0.0001	0.0122386	0.0001	0.983127	EUR	0.983127	52	5205	0	30	8	504	239	4	4	SP117980	PACA-CA	PCSI_0347_Pa_P_526	PCSI_0347_Pa_P_526		SA520314		PACA-CA::PCSI_0347	DO49442	PCSI_0347		IIB	Well differentiated	NA
28f8d45f-4763-472e-9c4d-6787ba00164b	5c73da2f-b433-4199-9166-f3b8810d1206	DO27775	SA320860	SP59296	Primary tumour - lymph node	MALY-DE	male	4	LYMPH NODES	Lymph-BNHL	MESODERM	Lymphoid	Mature B-cell lymphoma	Burkitt lymphoma	9687/3	Burkitt lymphoma, NOS	4	0.0001	0.0001	0.0001	0.0027008	0.996999	EUR	0.996999	29	2273	1	12	1	269	95	0	1	SP59296	MALY-DE	tumor_4194218	tumor_4194218		SA320860		MALY-DE::4194218	DO27775	4194218		unknown	unknown	70
29127cde-548f-4c42-96cf-6f0020c3db9a	1a76fdf3-aaf9-49d9-8f5a-41460fce7b6d	DO51172	SA544136	SP117984	Primary tumour - solid tissue	PAEN-AU	male	62	PANCREAS	Panc-Endocrine	ENDODERM	Pancreas	Neuroendocrine tumor	Neoroendocrine carcinoma	8246/3	Neuroendocrine carcinoma	30	0.0529949	0.0001	0.0001	0.0001	0.946705	EUR	0.946705	22	1975	0	7	2	115	151	3	1	SP117984	PAEN-AU	1266T	1266T		SA544136		PAEN-AU::ITNET-1266	DO51172	ITNET-1266		T3N1M0	2 - Moderately differentiated	80	61-80%
293a2f0a-4846-4c7c-b8b1-bb741c8d3275	5821caff-840b-41b7-aa5d-143620277156	DO50342	SA528892	SP111066	Primary tumour - solid tissue	ESAD-UK	male	66	ESOPHAGUS	Eso-AdenoCA	ENDODERM	Esophagus	Adenocarcinoma	Adenocarcinoma	8140/3	Adenocarcinoma, NOS	165	0.0001	0.0001	0.0001	0.0001	0.9996	EUR	0.9996	332	79327	3	191	5	2438	453	133	7	SP111066	ESAD-UK	OC-AH-088-E-T2	LP6007427-DNA_A01		SA528892		ESAD-UK::OCCAMS-AH-088	DO50342	OCCAMS-AH-088		4	3	NA
29548b5f-c88a-4908-8c46-e86483e75067	8483c0ec-e73b-4957-b4ae-bdf06f9a0312	DO46913	SA507393	SP103005	Primary tumour - solid tissue	RECA-EU	female	54	KIDNEY	Kidney-RCC	MESODERM	Kidney	Renal cell carcinoma (proximal tubules)	Adenocarcinoma, clear cell type	8310/3	Clear cell adenocarcinoma, NOS	10	0.0001	0.0001	0.0001	0.0001	0.9996	EUR	0.9996	55	4915	1	43	2	457	101	0	5	SP103005	RECA-EU	C0039T	C0039T		SA507393		RECA-EU::C0039	DO46913	C0039		T3aNXMX	4	NA	61-80%
29578759-9ccb-4a24-b5b8-c45ebd4339d9	ffa84a31-0507-4efa-856a-7a3c74ba1ac5	DO39210	SA454747	SP86118	Primary tumour - solid tissue	THCA-US	female	61	THYROID GLAND	Thy-AdenoCA	ENDODERM	Thyroid	Adenocarcinoma	Adenocarcinoma, classical type	8050/3	Papillary carcinoma, NOS	4	0.00745444	0.0001	0.0001	0.0113036	0.981042	EUR	0.981042	12	1535	0	13	0	94	99	1	4	SP86118	THCA-US	TCGA-FK-A3SD-01A	TCGA-FK-A3SD-01A-11D-A22D-08	b48d226e-610a-40dc-b62a-6db863a7366c	SA454747	29578759-9ccb-4a24-b5b8-c45ebd4339d9	THCA-US::63b01b43-a68a-4046-89b0-736ba4d08504	DO39210	TCGA-FK-A3SD	63b01b43-a68a-4046-89b0-736ba4d08504			85	85
295aac88-c623-11e3-bf01-24c6515278c0	28d2be9a-c623-11e3-bf01-24c6515278c0	DO48743	SA515427	SP107123	Primary tumour - solid tissue	LIRI-JP	female	69	LIVER	Liver-HCC	ENDODERM	Liver	Hepatocellular carcinoma	Hepatocellular carcinoma	8170/3	Hepatocellular carcinoma, NOS	227	0.0001	0.9996	0.0001	0.0001	0.0001	ASN	0.9996	79	10861	1	59	2	604	560	0	8	SP107123	LIRI-JP	RK211_C01	RK211_C01		SA515427		LIRI-JP::RK211	DO48743	RK211		2	II	100
29a00d78-b9bb-4c6b-b142-d5b8bfa63455	39d748b3-ee76-4878-ac21-ab162719550d	DO35144	SA520283	SP117878	Primary tumour - other	PACA-CA	male	69	PANCREAS	Panc-AdenoCA	ENDODERM	Pancreas	Adenocarcinoma	Pancreatic ductal carcinoma	8500/3	Infiltrating duct carcinoma, NOS	98	0.0001	0.0249741	0.00108901	0.0001	0.973737	EUR	0.973737	47	3999	0	17	5	528	300	2	2	SP117878	PACA-CA	PCSI_0044_Pa_P_526	PCSI_0044_Pa_P_526		SA520283		PACA-CA::PCSI_0044	DO35144	PCSI_0044		IIB	Moderately differentiated	NA
29b92b51-7ba3-42a9-97d3-6a9b5e43f928	134e6bf3-534e-4a0e-94e0-37c93f47f72b	DO44982	SA500797	SP98305	Primary tumour - solid tissue	LIHC-US	male	67	LIVER	Liver-HCC	ENDODERM	Liver	Hepatocellular carcinoma	Hepatocellular carcinoma	8170/3	Hepatocellular carcinoma, NOS	171	0.0001	0.0001	0.0001	0.0001	0.9996	EUR	0.9996	137	15303	0	142	7	1161	450	0	5	SP98305	LIHC-US	TCGA-DD-A3A7-01A	TCGA-DD-A3A7-01A-11D-A22F-10	1ef290a3-d054-4e3a-9683-8f99a2010e3e	SA500797	29b92b51-7ba3-42a9-97d3-6a9b5e43f928	LIHC-US::614c0ecf-6a84-4c86-8706-79be5bb00991	DO44982	TCGA-DD-A3A7	614c0ecf-6a84-4c86-8706-79be5bb00991			NA
29fc38aa-f367-46a3-a14d-a5f657ad0caa	d88e8f94-c624-4618-8d2f-dce4436140be	DO16015	SA202848	SP34005	Primary tumour - solid tissue	HNSC-US	male	71	GUM, FLOOR OF MOUTH, & OTHER MOUTH	Head-SCC	MESODERM	Head/Neck	Squamous cell carcinoma	Squamous cell carcinoma	8070/3	Squamous cell carcinoma, NOS	34	0.0001	0.0001	0.0001	0.0001	0.9996	EUR	0.9996	37	3353	1	9	4	256	140	3	3	SP34005	HNSC-US	TCGA-CR-5250-01A	TCGA-CR-5250-01A-01D-2276-10	13ae9411-e63f-4093-a80e-8b64837c001d	SA202848	29fc38aa-f367-46a3-a14d-a5f657ad0caa	HNSC-US::9e178d80-fe90-4998-9dae-726c4beceef7	DO16015	TCGA-CR-5250	9e178d80-fe90-4998-9dae-726c4beceef7			85	85
2a5a5840-a834-47a1-b1f4-dc8fed620f5c	5e91f79d-f481-4034-9a1e-d81cf6e5144a	DO35991	SA413718	SP79294	Primary tumour - solid tissue	PBCA-DE	male	9	BRAIN, & CRANIAL NERVES, & SPINAL CORD, (EXCL. VENTRICLE, CEREBELLUM)	CNS-PiloAstro	NEURAL_CREST	CNS	Non-diffuse glioma	Pilocytic astrocytoma	9421/1	Pilocytic astrocytoma	2	0.0001	0.0206593	0.114422	0.0158517	0.848967	EUR	0.848967	4	474	0	0	0	18	96	0	0	SP79294	PBCA-DE	ICGC_PA73	ICGC_PA73		SA413718		PBCA-DE::ICGC_PA73	DO35991	ICGC_PA73		N/A	1	NA
2a7f6aac-8f94-4815-8b94-0ea7db71135c	83141281-2fae-4525-9154-d6d8a75c9284	DO6552	SA85506	SP13481	Primary tumour - blood derived (peripheral blood)	CLLE-ES	male	61	BLOOD, BONE MARROW, & HEMATOPOIETIC SYS	Lymph-CLL	MESODERM	Lymphoid	Chronic lymphocytic leukemia	Chronic lymphocytic leukemia	9823/3	Chronic lymphocytic leukemia/small lymphocytic lymphoma	5	0.00753277	0.0001	0.0001	0.0001	0.992167	EUR	0.992167	18	1846	0	3	0	82	100	0	3	SP13481	CLLE-ES	278-01-4TD	278-01-4TD		SA85506		CLLE-ES::278	DO6552	278		C		96
2a8d63eb-0174-4213-9214-413f391f512c	b5c7e4d8-19bb-4253-adeb-abaf1b31aa5d	DO46370	SA505633	SP101616	Primary tumour - solid tissue	OV-AU	female	54	OVARY	Ovary-AdenoCA	MESODERM	Ovary	Adenocarcinoma	Serous cystadenocarcinoma	8441/3	Serous cystadenocarcinoma, NOS	334	0.0001	0.0264948	0.0118876	0.0504971	0.91102	EUR	0.91102	124	12082	0	62	5	602	802	7	0	SP101616	OV-AU	AOCS-090-1	AOCS-090-1-0		SA505633		OV-AU::AOCS-090	DO46370	AOCS-090		III	3	92	>81%
2abe2e53-ad9b-4fbc-b9a7-93444f1bea87	ee519ce3-2dc5-43d4-a09f-0c4269ac8e04	DO48889	SA517316	SP107357	Primary tumour - solid tissue	PBCA-DE	female	42	BRAIN, & CRANIAL NERVES, & SPINAL CORD, (EXCL. VENTRICLE, CEREBELLUM)	CNS-Medullo	NEURAL_CREST	CNS	Medulloblastoma	Medulloblastoma	9470/3	Medulloblastoma, NOS	4	0.00180659	0.0001	0.0001	0.0498232	0.94817	EUR	0.94817	35	3028	0	11	5	506	95	0	1	SP107357	PBCA-DE	ICGC_MB56	ICGC_MB56		SA517316		PBCA-DE::ICGC_MB56	DO48889	ICGC_MB56		M0	G4	NA
2aeaab9f-4459-4be8-91e7-e0746cbd671c	705290ff-c3b5-4e53-956d-05fc3825ccb7	DO22285	SA266489	SP47990	Primary tumour - solid tissue	LGG-US	male	35	BRAIN, & CRANIAL NERVES, & SPINAL CORD, (EXCL. VENTRICLE, CEREBELLUM)	CNS-Oligo	NEURAL_CREST	CNS	Diffuse glioma	Oligodendroglioma	9450/3	Oligodendroglioma, NOS	45	0.000347975	0.0001	0.0001	0.0001	0.999352	EUR	0.999352	33	3202	0	9	2	142	173	1	1	SP47990	LGG-US	TCGA-FG-8182-01A	TCGA-FG-8182-01A-11D-2253-08	0cf6be14-2f25-4361-ade5-7e5b6ca1063e	SA266489	2aeaab9f-4459-4be8-91e7-e0746cbd671c	LGG-US::6a0bcf0c-fa4c-4119-99d2-f722b781d20f	DO22285	TCGA-FG-8182	6a0bcf0c-fa4c-4119-99d2-f722b781d20f			80	75-80
2b000af3-2c9d-4eaa-af3f-8101b7425c37	c462d06f-679d-451b-9bb9-0da8e349a49b	DO5347	SA492174	SP11235	Primary tumour - solid tissue	BRCA-US	female	37	BREAST	Breast-AdenoCA	ECTODERM	Breast	Adenocarcinoma	Infiltrating duct carcinoma	8500/3	Infiltrating duct carcinoma, NOS	212	0.517177	0.0001	0.255796	0.0001	0.226827	AFR	0.517177	43	4210	0	19	5	235	566	0	2	SP11235	BRCA-US	TCGA-A2-A0D4-01A	TCGA-A2-A0D4-01A-11D-A314-09	ace39ef3-1b5e-4ad2-a20d-62957e524281	SA492174	2b000af3-2c9d-4eaa-af3f-8101b7425c37	BRCA-US::75113445-d2d6-44a0-866c-c9175e6d214b	DO5347	TCGA-A2-A0D4	75113445-d2d6-44a0-866c-c9175e6d214b			80	85-80	IDC
2b02e3ad-4423-491e-993a-561e80dc7bcf	01c45646-7c41-4304-8017-c737c95b1034	DO27767	SA320836	SP59280	Primary tumour - lymph node	MALY-DE	male	15	LYMPH NODES	Lymph-BNHL	MESODERM	Lymphoid	Mature B-cell lymphoma	Diffse large B-cell lymphoma	9680/3	ML, large B-cell, diffuse	15	0.0001	0.0001	0.0001	0.0001	0.9996	EUR	0.9996	45	5255	0	22	3	489	120	0	4	SP59280	MALY-DE	tumor_4190495	tumor_4190495		SA320836		MALY-DE::4190495	DO27767	4190495		unknown	DLBCL grade cb	70
2b142863-b963-4cc9-8f8f-c72503c93390	60e4591c-6ce7-4a65-8355-653f5c41cd2e	DO496	SA4557	SP1003	Primary tumour - solid tissue	BLCA-US	female	53	URINARY BLADDER	Bladder-TCC	ENDODERM	Bladder	Transitional cell carcinoma	Transitional cell carcinoma, papillary	8130/3	Papillary trans. cell carcinoma	175	0.0001	0.0001	0.0001	0.0001	0.9996	EUR	0.9996	337	24875	1	87	6	639	486	0	0	SP1003	BLCA-US	TCGA-GD-A2C5-01A	TCGA-GD-A2C5-01A-12D-A17V-08	2cd62676-762c-461d-b111-1f81e7cd5877	SA4557	2b142863-b963-4cc9-8f8f-c72503c93390	BLCA-US::5d54c742-5a8e-4c40-8d62-95e75e210ab8	DO496	TCGA-GD-A2C5	5d54c742-5a8e-4c40-8d62-95e75e210ab8			NA
2b36ac4b-eed3-4591-8b4f-b44049dfc5ed	5e8783d6-b32f-495a-854f-71d131f018b4	DO27799	SA320932	SP59344	Primary tumour - lymph node	MALY-DE	male	17	LYMPH NODES	Lymph-BNHL	MESODERM	Lymphoid	Mature B-cell lymphoma	Burkitt lymphoma	9687/3	Burkitt lymphoma, NOS	6	0.000100001	0.0001	0.0001	0.0060514	0.993649	EUR	0.993649	30	3119	0	11	3	218	100	0	0	SP59344	MALY-DE	tumor_4193278	tumor_4193278		SA320932		MALY-DE::4193278	DO27799	4193278		unknown	unknown	85
2b3837b3-ee29-4a08-848e-1206404da986	9fdbd79e-8f48-4716-bb2c-b059f9638d1d	DO49448	SA520187	SP125805	Primary tumour - other	PACA-CA	male	68	PANCREAS	Panc-AdenoCA	ENDODERM	Pancreas	Adenocarcinoma	Pancreatic ductal carcinoma	8500/3	Infiltrating duct carcinoma, NOS	100	0.000100001	0.0001	0.0001	0.0001	0.9996	EUR	0.9996	63	4839	0	15	1	437	284	1	4	SP125805	PACA-CA	ASHPC_0005_Pa_P_1	ASHPC_0005_Pa_P_1		SA520187		PACA-CA::PCSI_0350	DO49448	PCSI_0350		IIB	Moderately differentiated	NA
2b40a733-7a63-4bb8-a953-95a4ee28f962	41137257-fa6b-4c5b-89da-7975e4073afa	DO46388	SA505821	SP101666	Primary tumour - solid tissue	OV-AU	female	74	OVARY	Ovary-AdenoCA	MESODERM	Ovary	Adenocarcinoma	Serous cystadenocarcinoma	8441/3	Serous cystadenocarcinoma, NOS	197	0.0001	0.0001	0.0001	0.145572	0.854128	EUR	0.854128	51	7348	0	75	5	512	506	0	3	SP101666	OV-AU	AOCS-105-1	AOCS-105-1-9		SA505821		OV-AU::AOCS-105	DO46388	AOCS-105		III	3	87	>81%
2b41746a-95c0-4875-afb5-c6d3d3ad30d9	2269f23b-b412-49f0-bf20-319fc40eda04	DO50343	SA528922	SP111094	Primary tumour - solid tissue	ESAD-UK	male	77	ESOPHAGUS	Eso-AdenoCA	ENDODERM	Esophagus	Adenocarcinoma	Adenocarcinoma	8140/3	Adenocarcinoma, NOS	162	0.0001	0.0001	0.0001	0.000100002	0.9996	EUR	0.9996	185	26579	2	243	8	1756	434	25	8	SP111094	ESAD-UK	OC-AH-108-S-T1	LP6005500-DNA_A02		SA528922		ESAD-UK::OCCAMS-AH-108	DO50343	OCCAMS-AH-108		2a	2	NA
2b4feb84-89e4-4c38-8561-5ffab02c8132	d23beb5e-da00-4215-b764-03afce4c3ad4	DO46344	SA505437	SP101558	Primary tumour - solid tissue	OV-AU	female	46	OVARY	Ovary-AdenoCA	MESODERM	Ovary	Adenocarcinoma	Serous cystadenocarcinoma	8441/3	Serous cystadenocarcinoma, NOS	255	0.0001	0.0001	0.0001	0.0001	0.9996	EUR	0.9996	56	5831	0	56	3	531	590	1	4	SP101558	OV-AU	AOCS-065-1	AOCS-065-1-9		SA505437		OV-AU::AOCS-065	DO46344	AOCS-065		III	3	80	61-80%
2b6d4d66-7f0b-4bc0-b3d6-171956a937c5	403f69f6-7234-4eda-a621-4a53ff4ac967	DO49166	SA518876	SP108017	Primary tumour - solid tissue	PACA-AU	female	40	PANCREAS	Panc-AdenoCA	ENDODERM	Pancreas	Adenocarcinoma	Pancreatic ductal carcinoma	8500/3	Infiltrating duct carcinoma, NOS	102	0.0001	0.0001	0.0001	0.0190773	0.980623	EUR	0.980623	29	4132	0	19	0	288	293	2	0	SP108017	PACA-AU	8070213	8070213		SA518876		PACA-AU::ICGC_0535	DO49166	ICGC_0535		T3N1M0	3 - Poorly differentiated	54	41-60%
2b78de4e-4c8b-4adf-a058-3dae797e7881	c76f76c4-92b7-4fa5-9cdc-6ff6e553c1d4	DO40948	SA463369	SP89687	Primary tumour - solid tissue	UCEC-US	female	71	UTERUS, NOS	Uterus-AdenoCA	MESODERM	Uterus	Adenocarcinoma	Serous cystadenocarcinoma	8441/3	Serous cystadenocarcinoma, NOS	276	0.0180804	0.0001	0.0001	0.0001	0.98162	EUR	0.98162	85	9407	0	52	2	504	730	13	2	SP89687	UCEC-US	TCGA-AP-A0L9-01A	TCGA-AP-A0L9-01A-11D-A066-09	53d0521f-10d6-4f70-9277-d99025a6b963	SA463369	2b78de4e-4c8b-4adf-a058-3dae797e7881	UCEC-US::7b9947d5-e86b-4006-8890-ea5209584a88	DO40948	TCGA-AP-A0L9	7b9947d5-e86b-4006-8890-ea5209584a88			100	100-100
2bd56bba-c623-11e3-bf01-24c6515278c0	2b43ad88-c623-11e3-bf01-24c6515278c0	DO48747	SA515438	SP107132	Primary tumour - solid tissue	LIRI-JP	male	62	LIVER	Liver-HCC	ENDODERM	Liver	Hepatocellular carcinoma	Hepatocellular carcinoma	8170/3	Hepatocellular carcinoma, NOS	7	0.0001	0.9996	0.0001	0.0001	0.0001	ASN	0.9996	32	7563	0	110	0	98	163	1	1	SP107132	LIRI-JP	RK213_C01	RK213_C01		SA515438		LIRI-JP::RK213	DO48747	RK213		3	III	70
2bd9ccca-3fae-4b66-a762-6f30d6276222	8a3242d8-5396-42fa-bc22-0203d2b1cd83	DO35152	SA413193	SP78013	Primary tumour - solid tissue	PACA-CA	male	55	PANCREAS	Panc-AdenoCA	ENDODERM	Pancreas	Adenocarcinoma	Pancreatic ductal carcinoma	8500/3	Infiltrating duct carcinoma, NOS	72	0.0001	0.0001	0.0001	0.0001	0.9996	EUR	0.9996	43	4914	1	12	6	791	233	1	0	SP78013	PACA-CA	PCSI_0109_Pa_P	PCSI_0109_Pa_P		SA413193		PACA-CA::PCSI_0109	DO35152	PCSI_0109		IIB	Poorly differentiated	NA
2bde43e2-fd4e-413e-adc7-c50bca75d358	ffd01953-5b92-4e5d-a316-a1360eba0889	DO23744	SA283996	SP50611	Primary tumour - solid tissue	LUAD-US	female	65	LUNG & BRONCHUS	Lung-AdenoCA	ENDODERM	Lung	Adenocarcinoma	Adenocarcinoma, invasive	8140/3	Adenocarcinoma, NOS	108	0.0001	0.0001	0.0001	0.0001	0.9996	EUR	0.9996	400	53004	11	1223	22	1871	326	0	0	SP50611	LUAD-US	TCGA-44-2659-01A	TCGA-44-2659-01A-01D-1931-08	42208ba8-f465-4d62-9ed9-5dbfaa525913	SA283996	2bde43e2-fd4e-413e-adc7-c50bca75d358	LUAD-US::bf15f7ad-9d92-473b-91d1-f24aa373ab97	DO23744	TCGA-44-2659	bf15f7ad-9d92-473b-91d1-f24aa373ab97			55	80-55	Solid predominant Adc
2bf5b018-9f19-4fbd-9e1f-7d958aabe5d1	83090354-4d5b-4a82-b583-e31b7ab7ec63	DO51489	SA533782	SP118083	Primary tumour - other	PACA-CA	female	60	PANCREAS	Panc-AdenoCA	ENDODERM	Pancreas	Adenocarcinoma	Pancreatic ductal carcinoma	8500/3	Infiltrating duct carcinoma, NOS	550	0.0152888	0.0001	0.0001	0.0388947	0.945617	EUR	0.945617	165	15720	0	130	1	585	1188	0	2	SP118083	PACA-CA	PCSI_0145_Pa_P_526	PCSI_0145_Pa_P_526		SA533782		PACA-CA::PCSI_0145	DO51489	PCSI_0145		IIA	Moderately differentiated	NA
2bff30d5-be79-4686-8164-7a7d9619d3c0	b12f2a60-b900-4c83-9b9e-d1f6bbd469f9	DO22896	SA269167	SP49247	Primary tumour - solid tissue	LIHC-US	female	75	LIVER	Liver-HCC	ENDODERM	Liver	Hepatocellular carcinoma	Hepatocellular carcinoma	8170/3	Hepatocellular carcinoma, NOS	572	0.0001	0.0001	0.0001	0.0001	0.9996	EUR	0.9996	118	15027	1	151	1	906	1232	0	4	SP49247	LIHC-US	TCGA-BC-A217-01A	TCGA-BC-A217-01A-11D-A152-10	c827a8b9-359c-4a6f-b950-839b3fb0c097	SA269167	2bff30d5-be79-4686-8164-7a7d9619d3c0	LIHC-US::6dcfc418-ab28-4365-95ea-c1ae254f2341	DO22896	TCGA-BC-A217	6dcfc418-ab28-4365-95ea-c1ae254f2341			94	94	Hepatocellular Carcinoma
2c2e5f87-bd22-4a5e-be71-3bcc2aefaf74	18cbfd97-64ec-4de4-85cd-a73e72f2f44e	DO35943	SA413652	SP79246	Primary tumour - solid tissue	PBCA-DE	female	6	BRAIN, & CRANIAL NERVES, & SPINAL CORD, (EXCL. VENTRICLE, CEREBELLUM)	CNS-PiloAstro	NEURAL_CREST	CNS	Non-diffuse glioma	Pilocytic astrocytoma	9421/1	Pilocytic astrocytoma	1	0.000100001	0.0001	0.0001	0.00899469	0.990705	EUR	0.990705	5	283	0	0	0	18	89	0	1	SP79246	PBCA-DE	ICGC_PA43	ICGC_PA43		SA413652		PBCA-DE::ICGC_PA43	DO35943	ICGC_PA43		N/A	1	NA
2c316b7e-6a82-4ba1-9f34-d8bfcf82d41e	cf5a2a68-639d-4623-ad6c-71d061db302e	DO38671	SA441363	SP84998	Primary tumour - solid tissue	STAD-US	male	39	STOMACH	Stomach-AdenoCA	ENDODERM	Stomach	Adenocarcinoma	Adenocarcinoma	8140/3	Adenocarcinoma, NOS	29	0.0001	0.973189	0.0001	0.0265109	0.0001	ASN	0.973189	102	9412	1	25	1	915	158	1	5	SP84998	STAD-US	TCGA-BR-A4J4-01A	TCGA-BR-A4J4-01A-12D-A25D-08	5a5c4538-d75d-4da5-8e8c-dd92766fee50	SA441363	2c316b7e-6a82-4ba1-9f34-d8bfcf82d41e	STAD-US::8a24f1a3-4bab-4591-9676-7bee01d096c1	DO38671	TCGA-BR-A4J4	8a24f1a3-4bab-4591-9676-7bee01d096c1			NA
2c3ada8b-9650-4859-9857-43209c0f7cea	ed7825bb-2692-4f9b-b402-03c9b9e3da93	DO27857	SA321128	SP59460	Primary tumour - lymph node	MALY-DE	female	57	LYMPH NODES	Lymph-BNHL	MESODERM	Lymphoid	Mature B-cell lymphoma	Diffse large B-cell lymphoma	9680/3	ML, large B-cell, diffuse	13	0.0001	0.0001	0.0001	0.0001	0.9996	EUR	0.9996	91	9021	0	49	5	822	119	0	3	SP59460	MALY-DE	tumor_4184094	tumor_4184094		SA321128		MALY-DE::4184094	DO27857	4184094		unknown	DLBCL grade cb	75
2c48eefe-2a08-47bf-8e4d-cbaab6777150	19460d49-3991-4027-a88b-91d60882c153	DO35222	SA533718	SP125772	Primary tumour - other	PACA-CA	male	53	PANCREAS	Panc-AdenoCA	ENDODERM	Pancreas	Adenocarcinoma	Pancreatic ductal carcinoma	8500/3	Infiltrating duct carcinoma, NOS	195	0.0001	0.0001	0.0001	0.0001	0.9996	EUR	0.9996	33	2621	0	5	1	243	453	2	2	SP125772	PACA-CA	PCSI_0081_Pa_P_526	PCSI_0081_Pa_P_526		SA533718		PACA-CA::PCSI_0081	DO35222	PCSI_0081		IIB	Moderately differentiated	NA
2c581a74-7716-4c20-b366-a8e1d9a901f6	bcf7fa37-3e1f-4a7e-a91f-c70220bdfbba	DO20082	SA240128	SP42154	Primary tumour - solid tissue	KIRC-US	male	61	KIDNEY	Kidney-RCC	MESODERM	Kidney	Renal cell carcinoma (proximal tubules)	Adenocarcinoma, clear cell type	8310/3	Clear cell adenocarcinoma, NOS	22	0.0001	0.0001	0.0001	0.0001	0.9996	EUR	0.9996	75	6695	1	99	7	674	133	0	4	SP42154	KIRC-US	TCGA-CW-6087-01A	TCGA-CW-6087-01A-11D-2279-10	b4f9b73b-94db-4e0f-af55-cf0583318a4a	SA240128	2c581a74-7716-4c20-b366-a8e1d9a901f6	KIRC-US::bbdaa931-e922-49be-bfbf-fa0c2ae27d7a	DO20082	TCGA-CW-6087	bbdaa931-e922-49be-bfbf-fa0c2ae27d7a			80	85-80
2c6f1862-bb82-4e7e-9cb3-338bdf022ff4	a2c71708-a460-4cee-af93-d070be1e6d2c	DO3140	SA81808	SP6730	Primary tumour - solid tissue	BRCA-US	female	71	BREAST	Breast-AdenoCA	ECTODERM	Breast	Adenocarcinoma	Infiltrating duct carcinoma	8500/3	Infiltrating duct carcinoma, NOS	190	0.0001	0.0001	0.0001	0.0001	0.9996	EUR	0.9996	52	4489	0	8	6	505	469	4	33	SP6730	BRCA-US	TCGA-A8-A08S-01A	TCGA-A8-A08S-01A-11D-A19H-09	960d194f-fe39-42a0-831d-5c031cf93544	SA81808	2c6f1862-bb82-4e7e-9cb3-338bdf022ff4	BRCA-US::2779fa01-ac93-4e80-a997-3385f72172c3	DO3140	TCGA-A8-A08S	2779fa01-ac93-4e80-a997-3385f72172c3			80	80-80	IDC
2c71d542-1653-4d97-8752-f2fd05c7e75d	62ef1446-019c-4251-8585-792ccc40eed2	DO13348	SA159460	SP28335	Primary tumour - solid tissue	GBM-US	male	53	BRAIN, & CRANIAL NERVES, & SPINAL CORD, (EXCL. VENTRICLE, CEREBELLUM)	CNS-GBM	NEURAL_CREST	CNS	Diffuse glioma	Glioblastoma	9440/3	Glioblastoma, NOS	241	0.00234537	0.0001	0.0373225	0.0001	0.960132	EUR	0.960132	69	8033	0	23	1	313	577	10	2	SP28335	GBM-US	TCGA-06-0686-01A	TCGA-06-0686-01A-01D-1492-08	7af6d7a5-b550-42d9-983a-241ec76fd7f4	SA159460	2c71d542-1653-4d97-8752-f2fd05c7e75d	GBM-US::c931f3bd-74c5-4ebd-bc0f-c7c6becd25ab	DO13348	TCGA-06-0686	c931f3bd-74c5-4ebd-bc0f-c7c6becd25ab			95	90-95
2c9c50ff-01d9-4703-931b-04119178706f	624c41df-f9e1-4ab3-82a0-6bce57569e33	DO51138	SA530614	SP112963	Primary tumour - solid tissue	PRAD-CA	male	60	PROSTATE GLAND	Prost-AdenoCA	ENDODERM	Prostate	Adenocarcinoma	Adenocarcinoma	8140/3	Adenocarcinoma, NOS	90	0.00411812	0.0001	0.0001	0.0001	0.995582	EUR	0.995582	39	3571	1	15	5	288	261	1	2	SP112963	PRAD-CA	CPCG0371-F1	CPCG0371-F1		SA530614		PRAD-CA::CPCG0371	DO51138	CPCG0371		T3a	3+4	NA
2c9dc04b-e9ec-4cf1-ab2c-a18edb30dd37	df8c183d-0cd7-44b1-a100-a20bd3371c61	DO28089	SA350650	SP59938	Primary tumour - solid tissue	OV-US	female	50	OVARY	Ovary-AdenoCA	MESODERM	Ovary	Adenocarcinoma	Serous cystadenocarcinoma	8441/3	Serous cystadenocarcinoma, NOS	235	0.912665	0.0001	0.0001	0.0001	0.0870352	AFR	0.912665	80	7090	1	62	3	526	601	23	2	SP59938	OV-US	TCGA-24-1103-01A	TCGA-24-1103-01A-01D-0515-09	6f9a6f73-285d-4a9c-80eb-5f2ebc1787a4	SA350650	2c9dc04b-e9ec-4cf1-ab2c-a18edb30dd37	OV-US::f34aa3b6-e966-49c6-bc55-130545772c53	DO28089	TCGA-24-1103	f34aa3b6-e966-49c6-bc55-130545772c53			90	90-90
2ccd028d-e7e0-4f77-a512-f658a31819a4	f468e484-9121-46a5-90cf-abe4cf4e7335	DO220336	SA556273	SP123846	Primary tumour - solid tissue	KICH-US	male	60	KIDNEY	Kidney-ChRCC	MESODERM	Kidney	Renal cell carcinoma (distal tubules)	Adenocarcinoma, chromophobe type	8317/3	Renal cell carcinoma, chromophobe type	20	0.0001	0.0001	0.0265837	0.0001	0.973116	EUR	0.973116	27	1940	1	14	1	173	136	0	7	SP123846	KICH-US	TCGA-KL-8328-01A	TCGA-KL-8328-01A-11D-2310-10	bbcd6b07-862b-4da1-8880-9d98b643898c	SA556273	2ccd028d-e7e0-4f77-a512-f658a31819a4	KICH-US::452135f2-6de6-4593-a091-ddf6344ee431	DO220336	TCGA-KL-8328	452135f2-6de6-4593-a091-ddf6344ee431			90	90-90
2cdc4cce-0877-4ec1-85f5-20c909912e65	0fc5546f-cbf6-4a56-a0bf-67dcaa99ccf5	DO9074	SA87265	SP19670	Primary tumour - solid tissue	COAD-US	female	72	LARGE INTESTINE, (EXCL. APPENDIX)	ColoRect-AdenoCA	ENDODERM	Colon/Rectum	Adenocarcinoma	Adenocarcinoma	8140/3	Adenocarcinoma, NOS	18	0.95134	0.0001	0.0001	0.0001	0.0483605	AFR	0.95134	125	11280	0	15	6	1170	135	24	2	SP19670	COAD-US	TCGA-A6-2680-01A	TCGA-A6-2680-01A-01D-1554-10	d664f620-cfee-4700-b00e-68b65387883c	SA87265	2cdc4cce-0877-4ec1-85f5-20c909912e65	COAD-US::ff1407c6-9174-4bae-a19b-d34ca71b898c	DO9074	TCGA-A6-2680	ff1407c6-9174-4bae-a19b-d34ca71b898c			70	70-70
2d0e4b82-c623-11e3-bf01-24c6515278c0	2c794582-c623-11e3-bf01-24c6515278c0	DO48751	SA515444	SP107136	Primary tumour - solid tissue	LIRI-JP	male	68	LIVER	Liver-HCC	ENDODERM	Liver	Hepatocellular carcinoma	Hepatocellular carcinoma	8170/3	Hepatocellular carcinoma, NOS	43	0.0001	0.985723	0.0139767	0.0001	0.0001	ASN	0.985723	121	13663	1	152	9	870	184	1	1	SP107136	LIRI-JP	RK214_C01	RK214_C01		SA515444		LIRI-JP::RK214	DO48751	RK214		2	III	70
2da2b745-068d-408c-9163-3b3a78d4aaed	f4f71b7e-b3e2-4573-8f78-ec9fc7f2d6e0	DO5046	SA492104	SP10635	Primary tumour - solid tissue	BRCA-US	female	61	BREAST	Breast-AdenoCA	ECTODERM	Breast	Adenocarcinoma	Infiltrating duct carcinoma	8500/3	Infiltrating duct carcinoma, NOS	16	0.0001	0.0001	0.0001	0.0001	0.9996	EUR	0.9996	25	2012	0	9	5	143	124	0	2	SP10635	BRCA-US	TCGA-E2-A156-01A	TCGA-E2-A156-01A-11D-A314-09	9d39f2cf-84b5-45ba-8c40-0a42d8f303b7	SA492104	2da2b745-068d-408c-9163-3b3a78d4aaed	BRCA-US::f05d314c-5ec5-4e2a-b785-9a702716f111	DO5046	TCGA-E2-A156	f05d314c-5ec5-4e2a-b785-9a702716f111			85	85	IDC
2dd5eea1-42a1-4e8b-99ac-20399cc7e15c	6f8f241c-648e-42c0-8660-600b58036c3a	DO39306	SA455841	SP86306	Primary tumour - solid tissue	THCA-US	male	57	THYROID GLAND	Thy-AdenoCA	ENDODERM	Thyroid	Adenocarcinoma	Adenocarcinoma, follicular type	8340/3	Papillary carcinoma, follicular variant	7	0.672614	0.0001	0.0214095	0.0001	0.305777	AFR	0.672614	20	1786	1	10	2	151	105	0	2	SP86306	THCA-US	TCGA-BJ-A0Z2-01A	TCGA-BJ-A0Z2-01A-11D-A10S-08	b06b7493-f38a-493f-8b47-61e0fa4d111f	SA455841	2dd5eea1-42a1-4e8b-99ac-20399cc7e15c	THCA-US::f9ceffc0-d544-418d-b4a9-bd3c84e37026	DO39306	TCGA-BJ-A0Z2	f9ceffc0-d544-418d-b4a9-bd3c84e37026			97	95-97
2deb8f9a-9e0a-46d1-bcb5-902db3b5c8ac	c57ad711-a7d0-472f-adf1-7ab186da971b	DO44517	SA495100	SP97249	Primary tumour - solid tissue	KIRP-US	male	59	KIDNEY	Kidney-RCC	MESODERM	Kidney	Renal cell carcinoma (proximal tubules)	Adenocarcinoma, papillary type	8050/3	Papillary carcinoma, NOS	61	0.0001	0.00558236	0.0001	0.00690864	0.987309	EUR	0.987309	83	6586	2	89	13	1154	201	0	10	SP97249	KIRP-US	TCGA-A4-A57E-01A	TCGA-A4-A57E-01A-11D-A26P-10	341ea198-c8a2-4675-8077-2c450e9925e1	SA495100	2deb8f9a-9e0a-46d1-bcb5-902db3b5c8ac	KIRP-US::d80f601b-1064-4ff0-9c51-7f6afb22d1f5	DO44517	TCGA-A4-A57E	d80f601b-1064-4ff0-9c51-7f6afb22d1f5			NA
2df02f2b-9f1c-4249-b3b4-b03079cd97d9	73fa41a5-cd47-4c3e-b57f-3c40e57ecfa3	DO8264	SA108597	SP17905	Primary tumour - solid tissue	COAD-US	male	57	LARGE INTESTINE, (EXCL. APPENDIX)	ColoRect-AdenoCA	ENDODERM	Colon/Rectum	Adenocarcinoma	Adenocarcinoma, mucinous	8480/3	Mucinous adenocarcinoma	46	0.0001	0.969389	0.0001	0.0303114	0.0001	ASN	0.969389	13300	2419317	16	3544	47	25701	174	1	4	SP17905	COAD-US	TCGA-CA-6717-01A	TCGA-CA-6717-01A-11D-1835-10	d412011f-061c-43d6-8fa7-f917da658aff	SA108597	2df02f2b-9f1c-4249-b3b4-b03079cd97d9	COAD-US::268c01b3-d2ce-44c0-a2fe-ea846a1253cc	DO8264	TCGA-CA-6717	268c01b3-d2ce-44c0-a2fe-ea846a1253cc			80	80-80
2df17728-33e8-45ab-833b-ef68a5482daa	ae1e22b7-59a0-44fa-8407-048b4ca2555d	DO52724	SA542215	SP116780	Primary tumour - blood derived (peripheral blood)	CLLE-ES	male	84	BLOOD, BONE MARROW, & HEMATOPOIETIC SYS	Lymph-CLL	MESODERM	Lymphoid	Chronic lymphocytic leukemia	Chronic lymphocytic leukemia	9823/3	Chronic lymphocytic leukemia/small lymphocytic lymphoma	5	0.015581	0.0001	0.0001	0.00416132	0.980058	EUR	0.980058	38	2956	0	11	1	117	96	0	2	SP116780	CLLE-ES	824-01-1TD	824-01-1TD		SA542215		CLLE-ES::824	DO52724	824		C		99
2dfe70fd-2650-49c0-b6eb-67df585d063b	f1f40ef8-e5bc-440d-915f-048bb283a01c	DO39684	SA446059	SP87099	Primary tumour - solid tissue	THCA-US	female	64	THYROID GLAND	Thy-AdenoCA	ENDODERM	Thyroid	Adenocarcinoma	Adenocarcinoma, follicular type	8340/3	Papillary carcinoma, follicular variant	0	0.0001	0.998798	0.0001	0.0001	0.000901846	ASN	0.998798	13	1456	0	11	1	103	75	1	2	SP87099	THCA-US	TCGA-EM-A2OV-01A	TCGA-EM-A2OV-01A-11D-A202-08	1183bcb5-50a7-4cc0-a94c-732636b7ee7d	SA446059	2dfe70fd-2650-49c0-b6eb-67df585d063b	THCA-US::55e03ffc-f006-4ec8-8e5d-a738ff091f8a	DO39684	TCGA-EM-A2OV	55e03ffc-f006-4ec8-8e5d-a738ff091f8a			NA
2e0bbaf6-c623-11e3-bf01-24c6515278c0	2da8b9b0-c623-11e3-bf01-24c6515278c0	DO48753	SA515450	SP107141	Primary tumour - solid tissue	LIRI-JP	male	55	LIVER	Liver-HCC	ENDODERM	Liver	Hepatocellular carcinoma	Hepatocellular carcinoma	8170/3	Hepatocellular carcinoma, NOS	22	0.000100001	0.9996	0.0001	0.0001	0.0001	ASN	0.9996	45	4664	0	31	6	249	133	1	8	SP107141	LIRI-JP	RK215_C01	RK215_C01		SA515450		LIRI-JP::RK215	DO48753	RK215		3	I	100
2e43e0ca-54ea-482e-acf2-0048d9187a5c	352d3c96-7e58-4828-8467-726f36c3df6c	DO35258	SA520169	SP117216	Primary tumour - other	PACA-CA	male	82	PANCREAS	Panc-AdenoCA	ENDODERM	Pancreas	Adenocarcinoma	Pancreatic ductal carcinoma	8500/3	Infiltrating duct carcinoma, NOS	88	0.0315013	0.00554693	0.0001	0.029377	0.933475	EUR	0.933475	76	6586	0	29	1	553	308	7	2	SP117216	PACA-CA	PCSI_0072_Pa_P_526	PCSI_0072_Pa_P_526		SA520169		PACA-CA::PCSI_0072	DO35258	PCSI_0072		IIB	Moderately differentiated	NA
2e66eb75-097c-4ad8-b2b3-9f5849dfd02f	32051bbc-4e2d-46f1-8495-b126556ab3bd	DO38229	SA441165	SP84062	Primary tumour - solid tissue	STAD-US	female	46	STOMACH	Stomach-AdenoCA	ENDODERM	Stomach	Adenocarcinoma	Adenocarcinoma, poorly cohesive	8145/3	Carcinoma, diffuse type	26	0.0001	0.0314641	0.0001	0.00989926	0.958437	EUR	0.958437	43	3891	0	15	5	205	154	0	1	SP84062	STAD-US	TCGA-BR-6564-01A	TCGA-BR-6564-01A-12D-1882-08	b8355e52-d7a7-4711-bba7-bc4d201741f2	SA441165	2e66eb75-097c-4ad8-b2b3-9f5849dfd02f	STAD-US::af1086cc-b330-4ad6-ae1c-3b5c7259949a	DO38229	TCGA-BR-6564	af1086cc-b330-4ad6-ae1c-3b5c7259949a			75	75-75	Diffuse type gastric adenocarcinoma, Poorly cohesive adenocarcinoma (NOT signet ring)
2e69c886-535b-4ff0-9236-abf6799acdbd	b6d2fc68-c12b-46a9-9b30-66ee92eba8bb	DO50439	SA528829	SP111015	Primary tumour - solid tissue	ESAD-UK	male	56	ESOPHAGUS	Eso-AdenoCA	ENDODERM	Esophagus	Adenocarcinoma	Adenocarcinoma	8140/3	Adenocarcinoma, NOS	NA	0.0001	0.0001	0.0001	0.9996	0.0001	SAN	0.9996	167	21375	1	109	2	604	134	33	7	SP111015	ESAD-UK	OC-AH-155-E-T2	LP6005500-DNA_B03		SA528829		ESAD-UK::OCCAMS-AH-155	DO50439	OCCAMS-AH-155		1b	3	NA
2e76891c-b620-4cc0-9315-6f1217b09b1e	294a42cc-0bea-41a7-9117-a0c274fd75d8	DO220874	SA557470	SP124396	Metastatic tumour - metastasis to distant location	MELA-AU	male	55	SKIN	Skin-Melanoma	NEURAL_CREST	Skin	Melanoma	Malignant melanoma	8720/3	Malignant melanoma, NOS	96	0.0001	0.0001	0.0001	0.0001	0.9996	EUR	0.9996	299	47208	12	683	1	670	292	1	2	SP124396	MELA-AU	EXTERN-MELA-20140526-078	EXTERN-MELA-20140526-078		SA557470		MELA-AU::MELA-0160	DO220874	MELA-0160		IV		85	>81%
2e8ad1cd-d5d5-4bb4-8bbd-e9bef45088da	ebf9ee83-790d-43a8-ae04-e32e2f61bfa6	DO48509	SA516035	SP106638	Primary tumour - solid tissue	KIRP-US	male	66	KIDNEY	Kidney-RCC	MESODERM	Kidney	Renal cell carcinoma (proximal tubules)	Adenocarcinoma, papillary type	8050/3	Papillary carcinoma, NOS	0	0.0001	0.0001	0.742117	0.0423602	0.215323	AMR	0.742117	100	7177	1	129	20	1525	80	0	4	SP106638	KIRP-US	TCGA-MH-A561-01A	TCGA-MH-A561-01A-11D-A26P-10	9e93686e-d150-404a-bd88-1dd4d2999ed3	SA516035	2e8ad1cd-d5d5-4bb4-8bbd-e9bef45088da	KIRP-US::e6e6a773-b155-45a9-989f-75c12ce1702a	DO48509	TCGA-MH-A561	e6e6a773-b155-45a9-989f-75c12ce1702a			NA
2ea2294d-fab9-43ae-a222-370487495b06	8bd619f6-0f73-4cbf-ae94-36217bf66fe6	DO51057	SA530452	SP112801	Primary tumour - solid tissue	PRAD-CA	male	80	PROSTATE GLAND	Prost-AdenoCA	ENDODERM	Prostate	Adenocarcinoma	Adenocarcinoma	8140/3	Adenocarcinoma, NOS	100	0.0001	0.0001	0.0001	0.0001	0.9996	EUR	0.9996	37	3874	0	23	3	465	319	0	7	SP112801	PRAD-CA	CPCG0098-F1	CPCG0098-F1		SA530452		PRAD-CA::CPCG0098	DO51057	CPCG0098		T1c	4+3	NA
2ecd8358-c622-11e3-bf01-24c6515278c0	2e231526-c622-11e3-bf01-24c6515278c0	DO45097	SA501452	SP98913	Primary tumour - solid tissue	LIRI-JP	male	69	LIVER	Liver-HCC	ENDODERM	Liver	Hepatocellular carcinoma	Hepatocellular carcinoma	8170/3	Hepatocellular carcinoma, NOS	32	0.0001	0.995993	0.0001	0.00370721	0.0001	ASN	0.995993	78	12271	0	100	11	701	153	0	5	SP98913	LIRI-JP	RK007_C01	RK007_C01		SA501452		LIRI-JP::RK007	DO45097	RK007		3	II-III	90
2f0a660c-ba3c-49bb-90f7-39b0034cea82	587ef89a-1245-40ff-8f9f-6266f40b7c23	DO27829	SA321030	SP59404	Primary tumour - lymph node	MALY-DE	male	8	LYMPH NODES	Lymph-BNHL	MESODERM	Lymphoid	Mature B-cell lymphoma	Burkitt lymphoma	9687/3	Burkitt lymphoma, NOS	6	0.0001	0.0001	0.0001	0.0001	0.9996	EUR	0.9996	20	2262	1	15	2	276	101	0	0	SP59404	MALY-DE	tumor_4127766	tumor_4127766		SA321030		MALY-DE::4127766	DO27829	4127766		unknown	unknown	85
2f149d78-c623-11e3-bf01-24c6515278c0	2eb2f258-c623-11e3-bf01-24c6515278c0	DO48757	SA515456	SP107146	Primary tumour - solid tissue	LIRI-JP	female	68	LIVER	Liver-HCC	ENDODERM	Liver	Hepatocellular carcinoma	Hepatocellular carcinoma	8170/3	Hepatocellular carcinoma, NOS	38	0.0001	0.969387	0.0143308	0.0155859	0.00059612	ASN	0.969387	74	12474	0	73	6	593	215	0	3	SP107146	LIRI-JP	RK216_C01	RK216_C01		SA515456		LIRI-JP::RK216	DO48757	RK216		3	II	100
2f2eaecc-6509-423f-b63a-8c3bea1ba4a4	3867b293-9a47-44ad-bdbc-ca9d1448cb6f	DO30550	SA518467	SP64976	Primary tumour - solid tissue	OV-US	female	62	OVARY	Ovary-AdenoCA	MESODERM	Ovary	Adenocarcinoma	Serous cystadenocarcinoma	8441/3	Serous cystadenocarcinoma, NOS	68	0.0001	0.0001	0.0001	0.0266363	0.973064	EUR	0.973064	50	7423	0	47	2	374	226	4	7	SP64976	OV-US	TCGA-24-1419-01A	TCGA-24-1419-01A-01D-A324-10	92d562df-4a58-43da-8811-843d3d3c9438	SA518467	2f2eaecc-6509-423f-b63a-8c3bea1ba4a4	OV-US::5e18b17d-4626-4b6d-8ac6-e560cee0376c	DO30550	TCGA-24-1419	5e18b17d-4626-4b6d-8ac6-e560cee0376c			95	90-95
2fdab641-d73b-4f9a-aa4c-c1944f131a69	0f88c693-5a30-43b1-be9e-c96a791d984c	DO12484	SA132368	SP26709	Primary tumour - solid tissue	GBM-US	male	51	BRAIN, & CRANIAL NERVES, & SPINAL CORD, (EXCL. VENTRICLE, CEREBELLUM)	CNS-GBM	NEURAL_CREST	CNS	Diffuse glioma	Glioblastoma	9440/3	Glioblastoma, NOS	19	0.0001	0.0001	0.0001	0.0115367	0.988163	EUR	0.988163	35	4385	0	12	1	232	202	0	1	SP26709	GBM-US	TCGA-06-5411-01A	TCGA-06-5411-01A-01D-1696-08	7790fa3d-c06f-4c74-b180-ca6d4f53dc7d	SA132368	2fdab641-d73b-4f9a-aa4c-c1944f131a69	GBM-US::3f960d3b-a58c-43d0-a8a4-f3555b399c9d	DO12484	TCGA-06-5411	3f960d3b-a58c-43d0-a8a4-f3555b399c9d			80	65-80
2fdfb06c-0d2f-4e1d-9756-bcb08a7f90af	3b0b616d-9545-43e9-9ab2-7e1cd613d9b0	DO221546	SA558658	SP125784	Primary tumour - other	PACA-CA	male	61	PANCREAS	Panc-AdenoCA	ENDODERM	Pancreas	Adenocarcinoma	Adenocarcinoma	8140/3		237	0.0001	0.0001	0.0001	0.0001	0.9996	EUR	0.9996	45	4023	0	15	7	390	501	3	6	SP125784	PACA-CA	PCSI_0340_Pa_P_526	PCSI_0340_Pa_P_526		SA558658		PACA-CA::PCSI_0340	DO221546	PCSI_0340				NA
2fe2433b-9a55-431f-a869-2b5a63e8e8fc	295afd6a-ad31-494f-a8bc-4fd64cd4b0bd	DO27067	SA503699	SP57818	Primary tumour - solid tissue	LUSC-US	male	68	LUNG & BRONCHUS	Lung-SCC	ENDODERM	Lung	Squamous cell carcinoma	Squamous cell carcinoma	8070/3	Squamous cell carcinoma, NOS	72	0.0308454	0.0133766	0.0182842	0.0625184	0.874976	EUR	0.874976	383	49716	6	1381	16	2037	220	1	1	SP57818	LUSC-US	TCGA-52-7812-01A	TCGA-52-7812-01A-11D-A320-08	75384e41-370e-4972-870c-2845fb4ded2f	SA503699	2fe2433b-9a55-431f-a869-2b5a63e8e8fc	LUSC-US::81b7cbc1-c037-426f-95b0-d729a30697da	DO27067	TCGA-52-7812	81b7cbc1-c037-426f-95b0-d729a30697da			70	70-70
301d6ce3-4099-4c1d-8e50-c04b7ce91450	e0fccaf5-925a-41f9-b87c-cd5ee4aecb59	DO804	SA5195	SP1677	Primary tumour - solid tissue	BLCA-US	male	63	URINARY BLADDER	Bladder-TCC	ENDODERM	Bladder	Transitional cell carcinoma	Transitional cell carcinoma	8120/3	Transitional cell carcinoma, NOS	136	0.0460032	0.0001	0.0001	0.0490335	0.904763	EUR	0.904763	349	30765	1	90	7	625	387	0	6	SP1677	BLCA-US	TCGA-BT-A20T-01A	TCGA-BT-A20T-01A-11D-A14W-08	52f538ef-b05d-4c76-9976-ce6d49158016	SA5195	301d6ce3-4099-4c1d-8e50-c04b7ce91450	BLCA-US::096b4f32-10c1-4737-a0dd-cae04c54ee33	DO804	TCGA-BT-A20T	096b4f32-10c1-4737-a0dd-cae04c54ee33			75	75	NOS
30376989-7edb-4863-9496-1789eccef8c4	1c06efa5-6885-49d5-af55-bb983dbc0f0d	DO35721	SA414135	SP78919	Primary tumour - solid tissue	PBCA-DE	male	9	BRAIN, & CRANIAL NERVES, & SPINAL CORD, (EXCL. VENTRICLE, CEREBELLUM)	CNS-Medullo	NEURAL_CREST	CNS	Medulloblastoma	Desmoplastic medulloblastoma	9471/3	Desmoplastic medulloblastoma	11	0.0001	0.0001	0.0001	0.0001	0.9996	EUR	0.9996	10	828	0	0	2	110	118	0	0	SP78919	PBCA-DE	MBRep_T70	MBRep_T70		SA414135		PBCA-DE::MBRep_T70	DO35721	MBRep_T70		M3	G4	NA
304c3e10-583c-421d-ab01-15c937d5014a	29ec10a1-7450-4222-8e8d-fb79d35c3d77	DO51155	SA530648	SP112997	Primary tumour - solid tissue	PRAD-CA	male	61	PROSTATE GLAND	Prost-AdenoCA	ENDODERM	Prostate	Adenocarcinoma	Adenocarcinoma	8140/3	Adenocarcinoma, NOS	116	0.0001	0.0001	0.0001	0.0001	0.9996	EUR	0.9996	27	3191	0	23	2	312	320	2	8	SP112997	PRAD-CA	CPCG0410-F1	CPCG0410-F1		SA530648		PRAD-CA::CPCG0410	DO51155	CPCG0410		T2c	3+4	NA
305a5074-5384-45a0-985d-289b178d09f6	87df7481-7da6-412b-9452-d7ce62844ef4	DO22932	SA267260	SP49328	Primary tumour - solid tissue	LIHC-US	female	46	LIVER	Liver-HCC	ENDODERM	Liver	Hepatocellular carcinoma	Hepatocellular carcinoma	8170/3	Hepatocellular carcinoma, NOS	21	0.0001	0.0001	0.0001	0.0001	0.9996	EUR	0.9996	82	10744	0	137	2	572	151	2	3	SP49328	LIHC-US	TCGA-EP-A2KB-01A	TCGA-EP-A2KB-01A-11D-A183-10	e2895132-da4f-4db5-b417-510e99fce776	SA267260	305a5074-5384-45a0-985d-289b178d09f6	LIHC-US::18c08546-bed3-4ed9-b223-479afe633c8e	DO22932	TCGA-EP-A2KB	18c08546-bed3-4ed9-b223-479afe633c8e			NA
30600994-c1ec-44c9-a620-3f6c617eb928	b9da0764-bc04-40e6-b74e-ce5ee4ece50e	DO220875	SA557483	SP124409	Metastatic tumour - metastasis to distant location	MELA-AU	male	64	SKIN	Skin-Melanoma	NEURAL_CREST	Skin	Melanoma	Malignant melanoma	8720/3	Malignant melanoma, NOS	27	0.0001	0.0135582	0.0001	0.0314935	0.954748	EUR	0.954748	1455	244219	34	2907	5	1150	206	0	0	SP124409	MELA-AU	EXTERN-MELA-20140526-097	EXTERN-MELA-20140526-097		SA557483		MELA-AU::MELA-0161	DO220875	MELA-0161		IV		85	>81%
306ef5bc-97d0-4312-ae0e-343c4e31d869	13db8f32-dc88-4f5d-a2e3-2ccffc0e387b	DO51143	SA530624	SP112973	Primary tumour - solid tissue	PRAD-CA	male	69	PROSTATE GLAND	Prost-AdenoCA	ENDODERM	Prostate	Adenocarcinoma	Adenocarcinoma	8140/3	Adenocarcinoma, NOS	77	0.0001	0.0001	0.0001	0.00512529	0.994575	EUR	0.994575	36	3501	1	14	4	461	259	5	8	SP112973	PRAD-CA	CPCG0378-F1	CPCG0378-F1		SA530624		PRAD-CA::CPCG0378	DO51143	CPCG0378		T3b	3+4	NA
309f5324-5608-4f62-b744-5ab268b70927	95bd4570-1588-4464-a301-aa425af048b8	DO23687	SA281267	SP50485	Primary tumour - solid tissue	LUAD-US	female	71	LUNG & BRONCHUS	Lung-AdenoCA	ENDODERM	Lung	Adenocarcinoma	Adenocarcinoma, invasive	8140/3	Adenocarcinoma, NOS	20	0.0001	0.0001	0.00404105	0.0126667	0.983092	EUR	0.983092	28	2294	0	7	1	153	129	0	2	SP50485	LUAD-US	TCGA-55-6984-01A	TCGA-55-6984-01A-11D-1945-08	76c0adae-eef5-459e-a4c9-397d94ebfdcc	SA281267	309f5324-5608-4f62-b744-5ab268b70927	LUAD-US::f063ddbb-1668-40df-9ec2-b0a23ca2c389	DO23687	TCGA-55-6984	f063ddbb-1668-40df-9ec2-b0a23ca2c389			75	75	Acinar predominant Adc
30a8f292-c623-11e3-bf01-24c6515278c0	3047e826-c623-11e3-bf01-24c6515278c0	DO48759	SA515463	SP107150	Primary tumour - solid tissue	LIRI-JP	male	73	LIVER	Liver-HCC	ENDODERM	Liver	Hepatocellular carcinoma	Hepatocellular carcinoma	8170/3	Hepatocellular carcinoma, NOS	44	0.0001	0.9996	0.0001	0.0001	0.0001	ASN	0.9996	60	8775	0	39	2	493	174	0	4	SP107150	LIRI-JP	RK217_C01	RK217_C01		SA515463		LIRI-JP::RK217	DO48759	RK217		3	I	100
30b9ab02-60f2-4974-85a9-874f247ae932	7c957969-7e98-41b6-96a7-c09c48adf747	DO218728	SA544109	SP135222	Primary tumour - solid tissue	GACA-CN	female	59	STOMACH	Stomach-AdenoCA	ENDODERM	Stomach	Adenocarcinoma	Adenocarcinoma, tubular	8211/3	Tubular adenocarcinoma	115	0.00909152	0.990609	0.0001	0.0001	0.0001	ASN	0.990609	77	8844	0	17	0	474	319	7	2	SP135222	GACA-CN	CGP_specimen_GC12330T	GC12330T		SA544109		GACA-CN::CGP_donor_GC00017	DO218728	CGP_donor_GC00017		T3N1M1	II	60	61-80%
30dbe353-86d5-40ed-84c2-dbddf7beb17b	03c623e2-04d7-43ea-ade1-5f5a619cd5c8	DO2503	SA61837	SP5381	Primary tumour - solid tissue	BRCA-US	female	41	BREAST	Breast-AdenoCA	ECTODERM	Breast	Adenocarcinoma	Infiltrating duct carcinoma	8500/3	Infiltrating duct carcinoma, NOS	2	0.00561084	0.0001	0.0001	0.0001	0.994089	EUR	0.994089	14	1223	0	2	3	105	101	0	0	SP5381	BRCA-US	TCGA-BH-A0DT-01A	TCGA-BH-A0DT-01A-21D-A12B-09	eb11d414-2f0e-44a1-843c-ecacc7212e91	SA61837	30dbe353-86d5-40ed-84c2-dbddf7beb17b	BRCA-US::74f31744-0aed-4633-beec-4e203315f0b7	DO2503	TCGA-BH-A0DT	74f31744-0aed-4633-beec-4e203315f0b7			60	50-60	IDC
3166f1ae-678d-42ae-9d44-d3d25d6860c7	47dd00c0-b7d3-4f7b-9875-dd7bf95963f1	DO48934	SA517266	SP107453	Primary tumour - solid tissue	PBCA-DE	male	4	BRAIN, & CRANIAL NERVES, & SPINAL CORD, (EXCL. VENTRICLE, CEREBELLUM)	CNS-Medullo	NEURAL_CREST	CNS	Medulloblastoma	Medulloblastoma	9470/3	Medulloblastoma, NOS	12	0.0001	0.0217519	0.0001	0.187385	0.790664	EUR	0.790664	6	711	0	2	0	103	119	0	0	SP107453	PBCA-DE	ICGC_MB164	ICGC_MB164		SA517266		PBCA-DE::ICGC_MB164	DO48934	ICGC_MB164		unknown	G4	NA
3189bc97-afd8-4daf-80c9-2d78a08228d3	66d807bc-4eee-49aa-a6f1-0aff89f63bd4	DO52134	SA570853	SP135346	Primary tumour - solid tissue	PAEN-IT	male	71	PANCREAS	Panc-Endocrine	ENDODERM	Pancreas	Neuroendocrine tumor	Neoroendocrine carcinoma	8246/3	Well-differentiated endocrine tumor, uncertain behavior	0	0.00689915	0.0001	0.000692271	0.00300947	0.989299	EUR	0.989299	20	1735	0	10	0	89	84	0	0	SP135346	PAEN-IT	PET144T	PET144T		SA570853		PAEN-IT::ITNET-0144	DO52134	ITNET-0144		T3N3M0	NET-G2	75	61-80%
31bc44b9-35ff-43fd-8a01-a834f3b1ce46	9ce58a61-6090-4486-b294-065e750b064c	DO41229	SA469543	SP90269	Primary tumour - solid tissue	UCEC-US	female	65	UTERUS, NOS	Uterus-AdenoCA	MESODERM	Uterus	Adenocarcinoma	Adenocarcinoma, endometrioid	8380/3	Endometrioid carcinoma	NA	0.845096	0.0001	0.00845837	0.0091	0.137246	AFR	0.845096	55	6763	0	58	3	486	567	141	1	SP90269	UCEC-US	TCGA-B5-A11I-01A	TCGA-B5-A11I-01A-11D-A10M-09	56652dde-33da-451e-a1c2-6e9884f9915a	SA469543	31bc44b9-35ff-43fd-8a01-a834f3b1ce46	UCEC-US::f6d136c7-c250-4361-9fed-50f513959a40	DO41229	TCGA-B5-A11I	f6d136c7-c250-4361-9fed-50f513959a40			90	92-90
31bcfd64-c622-11e3-bf01-24c6515278c0	2fd704ea-c622-11e3-bf01-24c6515278c0	DO45099	SA501456	SP98915	Primary tumour - solid tissue	LIRI-JP	male	46	LIVER	Liver-HCC	ENDODERM	Liver	Hepatocellular carcinoma	Hepatocellular carcinoma	8170/3	Hepatocellular carcinoma, NOS	25	0.0001	0.9996	0.0001	0.0001	0.0001	ASN	0.9996	59	8106	0	78	5	417	153	2	3	SP98915	LIRI-JP	RK010_C	RK010_C		SA501456		LIRI-JP::RK010	DO45099	RK010		3	II	100
31c0c8f8-c623-11e3-bf01-24c6515278c0	315c60c0-c623-11e3-bf01-24c6515278c0	DO48760	SA515472	SP107152	Primary tumour - solid tissue	LIRI-JP	female	70	LIVER	Liver-HCC	ENDODERM	Liver	Hepatocellular carcinoma	Hepatocellular carcinoma	8170/3	Hepatocellular carcinoma, NOS	19	0.0001	0.9996	0.0001	0.0001	0.0001	ASN	0.9996	98	13243	0	107	3	676	330	1	3	SP107152	LIRI-JP	RK219_C01	RK219_C01		SA515472		LIRI-JP::RK219	DO48760	RK219		2	I	100
31c75873-abb4-4d88-9e2f-07497a6c892d	b78c18ef-67bd-488c-a763-099ee3caf4df	DO35082	SA533741	SP117323	Primary tumour - other	PACA-CA	male	68	PANCREAS	Panc-AdenoCA	ENDODERM	Pancreas	Adenocarcinoma	Pancreatic ductal carcinoma	8500/3	Infiltrating duct carcinoma, NOS	260	0.0001	0.0001	0.0001	0.0001	0.9996	EUR	0.9996	94	11409	0	47	4	916	599	0	5	SP117323	PACA-CA	PCSI_0111_Pa_P_526	PCSI_0111_Pa_P_526		SA533741		PACA-CA::PCSI_0111	DO35082	PCSI_0111		IIB	Well differentiated	NA
31f02f48-44a4-445e-ac3d-e9bf3d8d25a2	d795461b-8118-40c1-a03c-93c80a17cd41	DO7822	SA93146	SP16934	Primary tumour - solid tissue	COAD-US	male	59	LARGE INTESTINE, (EXCL. APPENDIX)	ColoRect-AdenoCA	ENDODERM	Colon/Rectum	Adenocarcinoma	Adenocarcinoma	8140/3	Adenocarcinoma, NOS	7	0.0001	0.0001	0.0001	0.0001	0.9996	EUR	0.9996	91	16938	3	69	4	1576	104	4	6	SP16934	COAD-US	TCGA-AA-A01V-01A	TCGA-AA-A01V-01A-23D-A17O-10	8816f14d-9fbb-4033-9ca4-6ca0db66161a	SA93146	31f02f48-44a4-445e-ac3d-e9bf3d8d25a2	COAD-US::0cb0dac8-4ce2-444a-b1ae-1550e065b4d9	DO7822	TCGA-AA-A01V	0cb0dac8-4ce2-444a-b1ae-1550e065b4d9			90	60-90
31f3ff14-7d74-447c-a5da-9ad8336c3f3f	1d607b8c-c7f2-4771-a515-21ea31f7c6e7	DO50315	SA528793	SP110853	Primary tumour - solid tissue	ESAD-UK	female	87	ESOPHAGUS	Eso-AdenoCA	ENDODERM	Esophagus	Adenocarcinoma	Adenocarcinoma	8140/3	Adenocarcinoma, NOS	307	0.0001	0.0001	0.0001	0.0001	0.9996	EUR	0.9996	186	32041	1	106	6	1397	657	0	5	SP110853	ESAD-UK	OC-AH-167-E-T2	SM-4B295		SA528793		ESAD-UK::OCCAMS-AH-167	DO50315	OCCAMS-AH-167		2a	2	NA
3232f77f-b745-4232-a802-6699b6356efd	58dd0b3a-b048-4a03-9fae-6bff7fa86fa7	DO46838	SA507191	SP102759	Primary tumour - solid tissue	RECA-EU	male	61	KIDNEY	Kidney-RCC	MESODERM	Kidney	Renal cell carcinoma (proximal tubules)	Adenocarcinoma, clear cell type	8310/3	Clear cell adenocarcinoma, NOS	18	0.0001	0.0001	0.00672891	0.0214728	0.971598	EUR	0.971598	80	7476	2	117	13	1291	129	0	2	SP102759	RECA-EU	C0009T	C0009T		SA507191		RECA-EU::C0009	DO46838	C0009		T1bN0MX	2	NA	41-60%
324adcfa-3fba-45b9-99f0-9d41c0c54d79	da3c47b3-c5ee-4f3e-9106-22ea14bbf0b5	DO35574	SA413512	SP78719	Primary tumour - solid tissue	PBCA-DE	female	1	BRAIN, & CRANIAL NERVES, & SPINAL CORD, (EXCL. VENTRICLE, CEREBELLUM)	CNS-Medullo	NEURAL_CREST	CNS	Medulloblastoma	Desmoplastic medulloblastoma	9471/3	Desmoplastic medulloblastoma	0	0.0001	0.720749	0.274738	0.0001	0.0043132	ASN	0.720749	2	116	0	0	1	12	75	0	0	SP78719	PBCA-DE	ICGC_MB37	ICGC_MB37		SA413512		PBCA-DE::ICGC_MB37	DO35574	ICGC_MB37		M0	G4	NA
3269608c-5dd7-452a-976a-31ac971aac2f	28fa35ae-f144-4ef0-918e-fe72471c8101	DO48987	SA517715	SP107595	Primary tumour - solid tissue	CESC-US	female	36	CERVIX UTERI	Cervix-SCC	MESODERM	Cervix	Squamous cell carcinoma	Squamous Cell Carcinoma	8070/3	Squamous cell carcinoma, NOS	168	0.841254	0.0369844	0.0001	0.0001	0.121562	AFR	0.841254	84	8374	0	28	2	707	451	45	4	SP107595	CESC-US	TCGA-C5-A2LV-01A	TCGA-C5-A2LV-01A-11D-A18J-09	cbad0c55-915a-4f65-b040-57111ead3bde	SA517715	3269608c-5dd7-452a-976a-31ac971aac2f	CESC-US::00bca18c-b3d4-45a3-8f19-034cc40449a4	DO48987	TCGA-C5-A2LV	00bca18c-b3d4-45a3-8f19-034cc40449a4			NA
32a63b4f-3baa-4987-ad30-5bd0c0548088	c2c2ea85-775b-4292-a7a8-b627687f5351	DO35541	SA413282	SP78662	Primary tumour - solid tissue	PBCA-DE	female	6	BRAIN, & CRANIAL NERVES, & SPINAL CORD, (EXCL. VENTRICLE, CEREBELLUM)	CNS-Medullo	NEURAL_CREST	CNS	Medulloblastoma	Medulloblastoma	9470/3	Medulloblastoma, NOS	5	0.0001	0.0158875	0.0159597	0.0245494	0.943503	EUR	0.943503	14	1495	0	3	0	35	94	0	1	SP78662	PBCA-DE	ICGC_MB5	ICGC_MB5		SA413282		PBCA-DE::ICGC_MB5	DO35541	ICGC_MB5		M0	G4	NA
32be40fa-c623-11e3-bf01-24c6515278c0	32691396-c623-11e3-bf01-24c6515278c0	DO48761	SA515479	SP107155	Primary tumour - solid tissue	LIRI-JP	male	55	LIVER	Liver-HCC	ENDODERM	Liver	Hepatocellular carcinoma	Hepatocellular carcinoma	8170/3	Hepatocellular carcinoma, NOS	24	0.0001	0.982428	0.0172718	0.0001	0.0001	ASN	0.982428	70	8869	1	108	0	436	146	0	4	SP107155	LIRI-JP	RK220_C01	RK220_C01		SA515479		LIRI-JP::RK220	DO48761	RK220		2	I	100
32d8c373-b5c8-420b-9808-8812b5501649	11c266a0-5d66-4cc1-88ff-7d0ddb90c66b	DO51066	SA530475	SP112819	Primary tumour - solid tissue	PRAD-CA	male	70	PROSTATE GLAND	Prost-AdenoCA	ENDODERM	Prostate	Adenocarcinoma	Adenocarcinoma	8140/3	Adenocarcinoma, NOS	114	0.00262857	0.0001	0.0001	0.0001	0.997071	EUR	0.997071	39	3506	0	13	3	358	397	11	9	SP112819	PRAD-CA	CPCG0158-F1	CPCG0158-F1		SA530475		PRAD-CA::CPCG0158	DO51066	CPCG0158		T1c	3+4	NA
32fa6457-c8bd-4d26-8106-925baf13df68	a6d19cb1-7dc1-4011-bcaa-104ce475591b	DO51518	SA533732	SP118046	Primary tumour - other	PACA-CA	female	66	PANCREAS	Panc-AdenoCA	ENDODERM	Pancreas	Adenocarcinoma	Pancreatic ductal carcinoma	8500/3	Infiltrating duct carcinoma, NOS	160	0.0001	0.9996	0.0001	0.0001	0.0001	ASN	0.9996	51	4834	0	11	2	787	420	6	2	SP118046	PACA-CA	ASHPC_0027_Pa_P	ASHPC_0027_Pa_P		SA533732		PACA-CA::PCSI_0392	DO51518	PCSI_0392		IIB	Poorly differentiated	NA
33061bf5-9b99-4735-a810-f2d5eeef6873	103c7cf4-4276-4a2a-8010-7bd241beeb5e	DO33392	SA410978	SP71536	Primary tumour - solid tissue	PACA-AU	male	70	PANCREAS	Panc-AdenoCA	ENDODERM	Pancreas	Adenocarcinoma	Pancreatic ductal carcinoma	8500/3	Infiltrating duct carcinoma, NOS	35	0.0001	0.0001	0.0001	0.00341048	0.99629	EUR	0.99629	33	3171	0	7	2	371	173	2	5	SP71536	PACA-AU	8035543	8035543		SA410978		PACA-AU::ICGC_0139	DO33392	ICGC_0139		T3N1MX	2 - Moderately differentiated	70	61-80%
33070975-0f35-4518-9ffb-4c6170c32534	9a71d79e-752e-48b3-8314-f2842bb1a756	DO33160	SA410202	SP70756	Primary tumour - solid tissue	PACA-AU	female	78	PANCREAS	Panc-AdenoCA	ENDODERM	Pancreas	Adenocarcinoma	Pancreatic ductal carcinoma	8500/3	Infiltrating duct carcinoma, NOS	28	0.0001	0.0001	0.0001	0.0001	0.9996	EUR	0.9996	54	5191	0	22	3	460	159	0	4	SP70756	PACA-AU	8031073	8031073		SA410202		PACA-AU::ICGC_0103	DO33160	ICGC_0103		T3N0MX	2 - Moderately differentiated	58	41-60%
335c721a-3653-471f-b0ec-6144fe868c6a	cb6c638d-2440-427f-bc9e-cac1e226f1f9	DO49531	SA520425	SP109001	Primary tumour - blood derived (bone marrow)	LAML-KR	male	49	BLOOD, BONE MARROW, & HEMATOPOIETIC SYS	Myeloid-AML	MESODERM	Myeloid	Acute myeloid leukemia	Acute myeloid leukemia	9861/3	Acute myeloid leukemia	2	0.0001	0.9996	0.000100002	0.0001	0.0001	ASN	0.9996	7	512	0	2	1	8	78	1	0	SP109001	LAML-KR	SNU_WGS_04_S1_sp	SNU_WGS_04_S1		SA520425		LAML-KR::SNU_WGS_04	DO49531	SNU_WGS_04				77	1-20%
33992441-4f34-42f2-ba87-6ddd227f2250	50aec054-8271-4ac5-9e3a-2406244b8467	DO50402	SA528872	SP111051	Primary tumour - solid tissue	ESAD-UK	female	50	ESOPHAGUS	Eso-AdenoCA	ENDODERM	Esophagus	Adenocarcinoma	Adenocarcinoma	8140/3	Adenocarcinoma, NOS	138	0.0001	0.0001	0.0001	0.0001	0.9996	EUR	0.9996	55	8437	1	37	5	842	378	21	2	SP111051	ESAD-UK	OC-WG-002-E-T1	LP6005334-DNA_C02		SA528872		ESAD-UK::OCCAMS-WG-002	DO50402	OCCAMS-WG-002		3a	3	NA
33a8693c-c623-11e3-bf01-24c6515278c0	33519ecc-c623-11e3-bf01-24c6515278c0	DO50772	SA529714	SP112125	Primary tumour - solid tissue	LIRI-JP	male	70	LIVER	Liver-HCC	ENDODERM	Liver	Hepatocellular carcinoma	Hepatocellular carcinoma	8170/3	Hepatocellular carcinoma, NOS	14	0.0001	0.9996	0.0001	0.0001	0.0001	ASN	0.9996	76	14548	1	202	2	397	130	0	8	SP112125	LIRI-JP	RK221_C01	RK221_C01		SA529714		LIRI-JP::RK221	DO50772	RK221		1	II	80
33b7e799-ad10-498f-9948-8ce433311539	10fb6a4b-3cb8-484e-abfd-0987cdecb32e	DO44485	SA495321	SP97161	Primary tumour - solid tissue	KIRP-US	male	62	KIDNEY	Kidney-RCC	MESODERM	Kidney	Renal cell carcinoma (proximal tubules)	Adenocarcinoma, papillary type	8050/3	Papillary carcinoma, NOS	1	0.0001	0.000100001	0.0001	0.0001	0.9996	EUR	0.9996	78	6263	0	116	12	1270	97	0	7	SP97161	KIRP-US	TCGA-HE-A5NH-01A	TCGA-HE-A5NH-01A-11D-A26P-10	e8cd0d5d-2af6-444f-b8b9-05b1874edae2	SA495321	33b7e799-ad10-498f-9948-8ce433311539	KIRP-US::98a639c2-d615-4dc1-98f0-298752b69b09	DO44485	TCGA-HE-A5NH	98a639c2-d615-4dc1-98f0-298752b69b09			NA
33b99e90-741d-43f2-804b-75721199a0dc	b9eafa30-38ac-49d1-8b81-f87802e9235d	DO52162	SA570925	SP135492	Primary tumour - solid tissue	PAEN-IT	female	20	PANCREAS	Panc-Endocrine	ENDODERM	Pancreas	Neuroendocrine tumor	Neoroendocrine carcinoma	8246/3	Well-differentiated endocrine tumor, uncertain behavior	2	0.0328129	0.0001	0.0001	0.0001	0.966887	EUR	0.966887	10	1234	0	3	0	17	99	0	0	SP135492	PAEN-IT	1050T	1050T		SA570925		PAEN-IT::ITNET-1050	DO52162	ITNET-1050		T2N1M0	NET-G2	90	>81%
33bcd589-80db-4a58-8f83-a48cb60e0fda	a61274cd-eb1c-4e98-bde0-5e9b4917c4d9	DO35148	SA412767	SP77888	Primary tumour - solid tissue	PACA-CA	female	77	PANCREAS	Panc-AdenoCA	ENDODERM	Pancreas	Adenocarcinoma	Pancreatic ductal carcinoma	8500/3	Infiltrating duct carcinoma, NOS	48	0.0001	0.0001	0.0001	0.0001	0.9996	EUR	0.9996	43	3374	2	4	2	161	253	5	2	SP77888	PACA-CA	PCSI_0106_Pa_P	PCSI_0106_Pa_P		SA412767		PACA-CA::PCSI_0106	DO35148	PCSI_0106		IB	Moderately differentiated	NA
33bf46dd-16b3-49c6-80d7-76caf27aa0f4	80e845c9-3b39-4f6d-8f20-8b933f4a324f	DO46832	SA507164	SP102741	Primary tumour - solid tissue	RECA-EU	male	55	KIDNEY	Kidney-RCC	MESODERM	Kidney	Renal cell carcinoma (proximal tubules)	Adenocarcinoma, clear cell type	8310/3	Clear cell adenocarcinoma, NOS	17	0.0001	0.0376034	0.0295006	0.00128876	0.931507	EUR	0.931507	67	5969	2	114	12	711	121	0	3	SP102741	RECA-EU	C0005T	C0005T		SA507164		RECA-EU::C0005	DO46832	C0005				NA	61-80%
33ea81f2-db2c-4567-bd7b-4cb9aadfef88	8daa040b-e9b4-4229-8683-d9de3f555bc4	DO30220	SA518425	SP64296	Primary tumour - solid tissue	OV-US	female	45	OVARY	Ovary-AdenoCA	MESODERM	Ovary	Adenocarcinoma	Serous cystadenocarcinoma	8441/3	Serous cystadenocarcinoma, NOS	686	0.0369968	0.0001	0.0243257	0.0441649	0.894413	EUR	0.894413	111	11334	3	144	11	993	1459	0	3	SP64296	OV-US	TCGA-23-1118-01A	TCGA-23-1118-01A-01D-A312-08	e1be8ad9-1a52-4677-8436-3da22ad12e9a	SA518425	33ea81f2-db2c-4567-bd7b-4cb9aadfef88	OV-US::700e91bb-d675-41b2-bbbd-935767c7b447	DO30220	TCGA-23-1118	700e91bb-d675-41b2-bbbd-935767c7b447			NA
34030a28-c622-11e3-bf01-24c6515278c0	335cbfba-c622-11e3-bf01-24c6515278c0	DO45101	SA501460	SP98921	Primary tumour - solid tissue	LIRI-JP	male	63	LIVER	Liver-HCC	ENDODERM	Liver	Hepatocellular carcinoma	Hepatocellular carcinoma	8170/3	Hepatocellular carcinoma, NOS	36	0.00683655	0.981724	0.0001	0.0112397	0.0001	ASN	0.981724	54	9790	1	60	1	381	166	19	7	SP98921	LIRI-JP	RK012_C01	RK012_C01		SA501460		LIRI-JP::RK012	DO45101	RK012		2	I	80
3433b1f3-59d1-4ac2-9bbf-e0c4042b4ddc	7c05e64c-544c-454e-8194-bcb3d613983b	DO220864	SA557385	SP124341	Metastatic tumour - metastasis local to lymph node	MELA-AU	male	53	SKIN	Skin-Melanoma	NEURAL_CREST	Skin	Melanoma	Malignant melanoma	8720/3	Malignant melanoma, NOS	224	0.0001	0.0115982	0.000100002	0.0265383	0.961663	EUR	0.961663	128	14138	0	57	7	357	530	0	1	SP124341	MELA-AU	EXTERN-MELA-20140514-026	EXTERN-MELA-20140514-026		SA557385		MELA-AU::MELA-0056	DO220864	MELA-0056		IV		90	>81%
343fcbc2-f30c-4ffa-a0b3-f5bb21e5e70b	2f595b57-7cf4-4499-bec6-497a4e241e01	DO44889	SA500769	SP98092	Primary tumour - solid tissue	LIHC-US	female	75	LIVER	Liver-HCC	ENDODERM	Liver	Hepatocellular carcinoma	Hepatocellular carcinoma	8170/3	Hepatocellular carcinoma, NOS	154	0.0001	0.0001	0.0001	0.0001	0.9996	EUR	0.9996	62	6972	0	56	7	545	393	1	4	SP98092	LIHC-US	TCGA-DD-A4NE-01A	TCGA-DD-A4NE-01A-11D-A27I-10	c8cb1326-7ab9-4e3d-bdc9-9ce42715dac7	SA500769	343fcbc2-f30c-4ffa-a0b3-f5bb21e5e70b	LIHC-US::bce25281-502e-4599-9679-32dc8462ffb1	DO44889	TCGA-DD-A4NE	bce25281-502e-4599-9679-32dc8462ffb1			NA
345a06d6-fa5c-4674-a847-88a6b537cf3c	a1283c7d-6305-46d3-b518-47cb8b37ba18	DO220535	SA556724	SP124003	Primary tumour - solid tissue	KICH-US	female	42	KIDNEY	Kidney-ChRCC	MESODERM	Kidney	Renal cell carcinoma (distal tubules)	Adenocarcinoma, chromophobe type	8317/3	Renal cell carcinoma, chromophobe type	7	0.00152444	0.0001	0.00212629	0.0001	0.996149	EUR	0.996149	5	877	1	5	0	91	103	0	4	SP124003	KICH-US	TCGA-KN-8437-01A	TCGA-KN-8437-01A-11D-2310-10	05cc0766-7ed0-458e-b1d7-732b632c05a4	SA556724	345a06d6-fa5c-4674-a847-88a6b537cf3c	KICH-US::f1c1502e-1bd6-425a-b651-454363809668	DO220535	TCGA-KN-8437	f1c1502e-1bd6-425a-b651-454363809668			95	95-95
34739bd6-b3be-441d-8cdb-e4233bf14080	25275f7f-a079-4c74-bec8-33b107316d1b	DO220351	SA556506	SP123876	Primary tumour - solid tissue	KICH-US	male	72	KIDNEY	Kidney-ChRCC	MESODERM	Kidney	Renal cell carcinoma (distal tubules)	Adenocarcinoma, chromophobe type	8317/3	Renal cell carcinoma, chromophobe type	4	0.000320016	0.0001	0.0001	0.0001	0.99938	EUR	0.99938	26	1742	0	20	3	128	105	0	8	SP123876	KICH-US	TCGA-KL-8343-01A	TCGA-KL-8343-01A-11D-2310-10	ffe4dfe1-b2fe-448e-8664-8299484fc809	SA556506	34739bd6-b3be-441d-8cdb-e4233bf14080	KICH-US::b4a0bf74-1381-4c17-b97d-206810d9e59a	DO220351	TCGA-KL-8343	b4a0bf74-1381-4c17-b97d-206810d9e59a			90	90-90
34881c6b-f59f-42c0-9f29-9c5c47262ae6	97e65421-89b2-4bea-a9b2-e6294b28eb3c	DO26427	SA503211	SP56460	Primary tumour - solid tissue	LUSC-US	male	77	LUNG & BRONCHUS	Lung-SCC	ENDODERM	Lung	Squamous cell carcinoma	Squamous cell carcinoma	8070/3	Squamous cell carcinoma, NOS	359	0.0001	0.000100001	0.0001	0.0001	0.9996	EUR	0.9996	234	30045	3	388	9	1394	892	44	4	SP56460	LUSC-US	TCGA-18-3415-01A	TCGA-18-3415-01A-01D-A320-08	23327c39-2e21-4604-9eba-15884ae356fc	SA503211	34881c6b-f59f-42c0-9f29-9c5c47262ae6	LUSC-US::9a874b64-d0d6-416e-97bc-e9071ed0b16b	DO26427	TCGA-18-3415	9a874b64-d0d6-416e-97bc-e9071ed0b16b			90	80-90
34a445c2-1eb4-4a9f-8838-cddc2f82aae4	b27f0369-1a39-4bad-a687-19f05584ee3e	DO218088	SA542965	SP135230	Primary tumour - solid tissue	GACA-CN	male	58	STOMACH	Stomach-AdenoCA	ENDODERM	Stomach	Adenocarcinoma	Adenocarcinoma, papillary	8260/3	Papillary adenocarcinoma, NOS	101	0.0001	0.9996	0.0001	0.0001	0.000100001	ASN	0.9996	93	15992	0	44	1	311	285	1	4	SP135230	GACA-CN	CGP_specimen_GC12333T	GC12333T		SA542965		GACA-CN::CGP_donor_GC00019	DO218088	CGP_donor_GC00019		T2N2M0	III	60	61-80%
34ab4c57-5240-4af7-a329-a5ab55934fd4	6fd323aa-d5c1-4980-8c17-cf0c0441f263	DO46893	SA507348	SP102945	Primary tumour - solid tissue	RECA-EU	female	62	KIDNEY	Kidney-RCC	MESODERM	Kidney	Renal cell carcinoma (proximal tubules)	Adenocarcinoma, clear cell type	8310/3	Clear cell adenocarcinoma, NOS	12	0.0001	0.0347301	0.00657101	0.0681207	0.890478	EUR	0.890478	50	4319	0	50	12	608	112	3	5	SP102945	RECA-EU	C0029T	C0029T		SA507348		RECA-EU::C0029	DO46893	C0029			2	NA	>81%
34b0c838-bf6c-4d0f-8cd2-d2928adbb539	957393e1-e9e7-49b1-bad4-ae5cb238e4b8	DO48937	SA517269	SP107457	Primary tumour - solid tissue	PBCA-DE	male	9	BRAIN, & CRANIAL NERVES, & SPINAL CORD, (EXCL. VENTRICLE, CEREBELLUM)	CNS-Medullo	NEURAL_CREST	CNS	Medulloblastoma	Desmoplastic medulloblastoma	9471/3	Desmoplastic medulloblastoma	22	0.0001	0.023531	0.0738874	0.0418898	0.860592	EUR	0.860592	15	1034	0	4	0	187	132	0	1	SP107457	PBCA-DE	ICGC_MB168	ICGC_MB168		SA517269		PBCA-DE::ICGC_MB168	DO48937	ICGC_MB168		M3	G4	NA
34c24482-c623-11e3-bf01-24c6515278c0	3461f5c8-c623-11e3-bf01-24c6515278c0	DO50774	SA529716	SP112130	Primary tumour - solid tissue	LIRI-JP	female	68	LIVER	Liver-HCC	ENDODERM	Liver	Hepatocellular carcinoma	Hepatocellular carcinoma	8170/3	Hepatocellular carcinoma, NOS	20	0.0001	0.986508	0.0131916	0.0001	0.0001	ASN	0.986508	65	9065	1	65	0	496	232	1	0	SP112130	LIRI-JP	RK222_C01	RK222_C01		SA529716		LIRI-JP::RK222	DO50774	RK222		2	II	100
34d7b6cc-cfcf-4178-b075-f4d129ab18f7	cca4d4c7-0071-4030-bf16-80f3032117a8	DO218012	SA542830	SP117189	Primary tumour - solid tissue	ORCA-IN	male	32	GUM, FLOOR OF MOUTH, & OTHER MOUTH	Head-SCC	MESODERM	Head/Neck	Squamous cell carcinoma	Squamous cell carcinoma	8070/3	Squamous cell carcinoma, NOS	25	0.00516118	0.766518	0.0001	0.228121	0.0001	ASN	0.766518	37	2855	0	11	1	108	151	0	0	SP117189	ORCA-IN	OSCC-GB_0113011	OSCC-GB_01130111		SA542830		ORCA-IN::OSCC-GB_011301	DO218012	OSCC-GB_011301		pT4aN1M0	G2	NA
351db483-a70e-496d-b70a-7449875121ee	1d0457cf-ec6a-42c0-98d7-2eb6d5f46ef1	DO220869	SA557404	SP124353	Recurrent tumour - solid tissue	MELA-AU	female	80	SKIN	Skin-Melanoma	NEURAL_CREST	Skin	Melanoma	Malignant melanoma	8720/3	Malignant melanoma, NOS	676	0.0001	0.0001	0.0001	0.0001	0.9996	EUR	0.9996	41	3433	1	20	3	137	1474	8	2	SP124353	MELA-AU	EXTERN-MELA-20140514-049	EXTERN-MELA-20140514-049		SA557404		MELA-AU::MELA-0067	DO220869	MELA-0067		III		95	>81%
352fbbb4-88a5-4354-b1fa-3a01da3fbfa7	64b28729-b106-4b33-994d-f1710478466c	DO219580	SA550978	SP120755	Primary tumour - solid tissue	LIHC-US	male	58	LIVER	Liver-HCC	ENDODERM	Liver	Hepatocellular carcinoma	Hepatocellular carcinoma	8170/3	Hepatocellular carcinoma, NOS	21	0.00336448	0.0001	0.0001	0.0200318	0.976404	EUR	0.976404	23	2724	0	17	1	136	122	1	5	SP120755	LIHC-US	TCGA-MR-A520-01A	TCGA-MR-A520-01A-11D-A25V-10	d7f0e432-c20b-4b2b-8d73-2a235f339be7	SA550978	352fbbb4-88a5-4354-b1fa-3a01da3fbfa7	LIHC-US::25e893ad-a0fd-45ae-9aa9-9bcd7c2ec8e5	DO219580	TCGA-MR-A520	25e893ad-a0fd-45ae-9aa9-9bcd7c2ec8e5			NA
35553150-e4ef-4539-b220-259f2d634bd7	4b5f8f12-18cc-4ec2-9819-8c2ed5c690e4	DO51127	SA530583	SP112941	Primary tumour - solid tissue	PRAD-CA	male	58	PROSTATE GLAND	Prost-AdenoCA	ENDODERM	Prostate	Adenocarcinoma	Adenocarcinoma	8140/3	Adenocarcinoma, NOS	162	0.0001	0.0001	0.0001	0.0184721	0.981228	EUR	0.981228	27	3358	0	14	1	242	385	14	3	SP112941	PRAD-CA	CPCG0357-F1	CPCG0357-F1		SA530583		PRAD-CA::CPCG0357	DO51127	CPCG0357		T2c	3+4	NA
3585e133-b3c1-4d90-b5f2-2b867e0ae0ec	7826a2e6-30ae-460b-ab97-2986f1d76d4b	DO4766	SA48667	SP10084	Primary tumour - solid tissue	BRCA-US	female	64	BREAST	Breast-AdenoCA	ECTODERM	Breast	Adenocarcinoma	Infiltrating duct carcinoma	8500/3	Infiltrating duct carcinoma, NOS	421	0.0001	0.0001	0.0001	0.0259971	0.973703	EUR	0.973703	82	9002	1	29	5	679	977	5	0	SP10084	BRCA-US	TCGA-E2-A109-01A	TCGA-E2-A109-01A-11D-A10M-09	710eae35-a21d-4939-8414-d2af4ea02fdd	SA48667	3585e133-b3c1-4d90-b5f2-2b867e0ae0ec	BRCA-US::f0787165-6f58-4d67-b510-928eea2c4882	DO4766	TCGA-E2-A109	f0787165-6f58-4d67-b510-928eea2c4882			90	90-90	IDC
35a74e53-16ff-4764-8397-6a9b02dfe733	df89ba1c-e0b5-496d-9f90-12f977231f0a	DO220844	SA557322	SP124278	Metastatic tumour - metastasis local to lymph node	MELA-AU	female	58	SKIN	Skin-Melanoma	NEURAL_CREST	Skin	Melanoma	Malignant melanoma	8720/3	Malignant melanoma, NOS	220	0.0001	0.0001	0.0001	0.0501538	0.949546	EUR	0.949546	48	4741	0	18	3	345	636	5	1	SP124278	MELA-AU	EXTERN-MELA-20140505-010	EXTERN-MELA-20140505-010		SA557322		MELA-AU::MELA-0005	DO220844	MELA-0005		III		85	>81%
35b951c0-edb0-47c4-9076-ede346ea7cb1	1261a5b6-89ce-45f8-b8db-3ce62771b87c	DO48911	SA517416	SP107404	Primary tumour - solid tissue	PBCA-DE	female	23	BRAIN, & CRANIAL NERVES, & SPINAL CORD, (EXCL. VENTRICLE, CEREBELLUM)	CNS-Medullo	NEURAL_CREST	CNS	Medulloblastoma	Desmoplastic medulloblastoma	9471/3	Desmoplastic medulloblastoma	4	0.0001	0.0001	0.00117127	0.0674081	0.931221	EUR	0.931221	26	1915	0	2	0	284	100	0	1	SP107404	PBCA-DE	ICGC_MB102	ICGC_MB102		SA517416		PBCA-DE::ICGC_MB102	DO48911	ICGC_MB102		M0	G4	NA
35c797fd-ca81-4cef-b6c4-7e3776f661b3	daf47fe1-0c16-4711-a274-db2c20165c2c	DO219954	SA554406	SP121790	Primary tumour - solid tissue	SARC-US	female	55	BONE & SOFT TISSUE	SoftTissue-Liposarc	MESODERM	Bone/SoftTissue	Liposarcoma, soft tissue	Liposarcoma	8858/3	Liposarcoma	895	0.0146813	0.0001	0.0152292	0.0645117	0.905478	EUR	0.905478	50	5878	1	37	0	234	2051	3	1	SP121790	SARC-US	TCGA-DX-A23R-01A	TCGA-DX-A23R-01A-11D-A26G-09	05fc5924-07b1-422e-9d7c-7c0051f72368	SA554406	35c797fd-ca81-4cef-b6c4-7e3776f661b3	SARC-US::b5f27002-4277-418d-90b0-cc5a2742692e	DO219954	TCGA-DX-A23R	b5f27002-4277-418d-90b0-cc5a2742692e			NA
35cca3b8-c623-11e3-bf01-24c6515278c0	35607378-c623-11e3-bf01-24c6515278c0	DO50776	SA529718	SP112133	Primary tumour - solid tissue	LIRI-JP	male	75	LIVER	Liver-HCC	ENDODERM	Liver	Hepatocellular carcinoma	Hepatocellular carcinoma	8170/3	Hepatocellular carcinoma, NOS	37	0.0001	0.9996	0.0001	0.0001	0.000100001	ASN	0.9996	161	15021	5	238	5	649	202	0	15	SP112133	LIRI-JP	RK223_C01	RK223_C01		SA529718		LIRI-JP::RK223	DO50776	RK223		1	II	100
35ceba07-0759-4fbe-b076-af821a528cf0	4e1ccb7d-e262-4e93-b08b-8b84e98f8784	DO30970	SA518547	SP65807	Primary tumour - solid tissue	OV-US	female	50	OVARY	Ovary-AdenoCA	MESODERM	Ovary	Adenocarcinoma	Serous cystadenocarcinoma	8441/3	Serous cystadenocarcinoma, NOS	204	0.0001	0.0001	0.0001	0.0001	0.9996	EUR	0.9996	119	11801	0	81	9	1117	489	3	5	SP65807	OV-US	TCGA-04-1367-01A	TCGA-04-1367-01A-01D-A324-10	52ec58ba-3228-466a-a5ef-64a6567921d3	SA518547	35ceba07-0759-4fbe-b076-af821a528cf0	OV-US::30b8f4cd-9245-4496-a8a8-c3e59093bc0a	DO30970	TCGA-04-1367	30b8f4cd-9245-4496-a8a8-c3e59093bc0a			NA
35dc84c1-476c-4d48-ae23-622bf6e043ac	04386c77-ecda-47ee-a27e-c1ec2538492a	DO50316	SA528795	SP110855	Primary tumour - solid tissue	ESAD-UK	male	56	ESOPHAGUS	Eso-AdenoCA	ENDODERM	Esophagus	Adenocarcinoma	Adenocarcinoma	8140/3	Adenocarcinoma, NOS	286	0.0001	0.0001	0.0001	0.000100002	0.9996	EUR	0.9996	189	34809	2	108	8	1570	742	57	6	SP110855	ESAD-UK	COU-1-0058-LESION-B	LP6007531-DNA_A01		SA528795		ESAD-UK::OCCAMS-ZZ-016	DO50316	OCCAMS-ZZ-016		4	3	NA
35e33a7a-c622-11e3-bf01-24c6515278c0	3573d950-c622-11e3-bf01-24c6515278c0	DO45103	SA501464	SP98925	Primary tumour - solid tissue	LIRI-JP	male	47	LIVER	Liver-HCC	ENDODERM	Liver	Hepatocellular carcinoma	Hepatocellular carcinoma	8170/3	Hepatocellular carcinoma, NOS	56	0.0001	0.9996	0.0001	0.0001	0.0001	ASN	0.9996	40	5778	0	46	3	339	214	0	4	SP98925	LIRI-JP	RK014_C01	RK014_C01		SA501464		LIRI-JP::RK014	DO45103	RK014		3	II	30
35eb6ecf-9514-4416-94b1-02200c0a1571	23fe8631-3099-4c32-926d-27546dad563a	DO50331	SA528815	SP111004	Primary tumour - solid tissue	ESAD-UK	male	75	ESOPHAGUS	Eso-AdenoCA	ENDODERM	Esophagus	Adenocarcinoma	Adenocarcinoma	8140/3	Adenocarcinoma, NOS	211	0.00158001	0.000686213	0.0001	0.0001	0.997534	EUR	0.997534	178	17846	1	63	4	1619	644	108	14	SP111004	ESAD-UK	Cou1-096-08082011-lesion	LP6007594		SA528815		ESAD-UK::OCCAMS-AH-047	DO50331	OCCAMS-AH-047		3c	2	NA
35f82a33-bde2-47e2-8aba-ff1fd5920219	5c5b6ef7-39c9-41d8-a2e4-5fede9087ba2	DO45064	SA501399	SP98867	Primary tumour - solid tissue	LINC-JP	male	66	LIVER	Liver-HCC	ENDODERM	Liver	Hepatocellular carcinoma	Hepatocellular carcinoma	8170/3	Hepatocellular carcinoma, NOS	15	0.0001	0.993058	0.00664161	0.0001	0.0001	ASN	0.993058	105	11234	1	82	7	809	132	1	6	SP98867	LINC-JP	HX24T	HX24T		SA501399		LINC-JP::HX24	DO45064	HX24				NA
36160be6-368f-4cdb-b1ee-9ed5b64462fa	32ffaf92-83d9-445d-988e-fa616cd52d7b	DO36155	SA413916	SP79458	Primary tumour - solid tissue	PBCA-DE	male	1	BRAIN, & CRANIAL NERVES, & SPINAL CORD, (EXCL. VENTRICLE, CEREBELLUM)	CNS-PiloAstro	NEURAL_CREST	CNS	Non-diffuse glioma	Pilocytic astrocytoma	9421/1	Pilocytic astrocytoma	1	0.0001	0.00418781	0.0519931	0.00133585	0.942383	EUR	0.942383	1	162	0	0	0	16	87	0	0	SP79458	PBCA-DE	ICGC_PA161	ICGC_PA161		SA413916		PBCA-DE::ICGC_PA161	DO36155	ICGC_PA161		N/A	1	NA
363d3a59-dce3-408d-a736-5c29ba9f9b6d	ec24b456-5cdd-48d0-9c9b-fab5c3ab103d	DO35919	SA413622	SP79222	Primary tumour - solid tissue	PBCA-DE	female	14	BRAIN, & CRANIAL NERVES, & SPINAL CORD, (EXCL. VENTRICLE, CEREBELLUM)	CNS-PiloAstro	NEURAL_CREST	CNS	Non-diffuse glioma	Pilocytic astrocytoma	9421/1	Pilocytic astrocytoma	2	0.0001	0.00619211	0.0001	0.0001	0.993508	EUR	0.993508	5	702	0	1	0	33	86	0	2	SP79222	PBCA-DE	ICGC_PA30	ICGC_PA30		SA413622		PBCA-DE::ICGC_PA30	DO35919	ICGC_PA30		N/A	1	NA
36680797-36de-413d-b2a1-8804ac1705e9	752d8fce-9e2f-4773-8a9f-ff1cfa82e52d	DO50436	SA528904	SP111078	Primary tumour - solid tissue	ESAD-UK	male	61	ESOPHAGUS	Eso-AdenoCA	ENDODERM	Esophagus	Adenocarcinoma	Adenocarcinoma	8140/3	Adenocarcinoma, NOS	NA	0.0001	0.0001	0.0001	0.0001	0.9996	EUR	0.9996	92	13359	0	26	3	416	87	51	11	SP111078	ESAD-UK	OC-AH-133-E-T3	LP6005500-DNA_D01		SA528904		ESAD-UK::OCCAMS-AH-133	DO50436	OCCAMS-AH-133		4	2	NA
367fdef3-d7af-4996-932f-cc5087e843dc	a8cdb7a9-861a-4cba-9874-9ae79fc841eb	DO6504	SA85298	SP13433	Primary tumour - blood derived (peripheral blood)	CLLE-ES	male	68	BLOOD, BONE MARROW, & HEMATOPOIETIC SYS	Lymph-CLL	MESODERM	Lymphoid	Chronic lymphocytic leukemia	Chronic lymphocytic leukemia	9823/3	Chronic lymphocytic leukemia/small lymphocytic lymphoma	7	0.0001	0.0001	0.0001	0.0001	0.9996	EUR	0.9996	25	2364	0	9	2	119	101	0	2	SP13433	CLLE-ES	188-01-2TD	188-01-2TD		SA85298		CLLE-ES::188	DO6504	188		B		96
368e592d-260c-4f58-81c4-a9f1e6177a4b	699d6d9c-fdcc-46a0-8705-9605a441b212	DO51549	SA533695	SP125766	Primary tumour - other	PACA-CA	female	76	PANCREAS	Panc-AdenoCA	ENDODERM	Pancreas	Adenocarcinoma	Adenocarcinoma	8140/3		4	0.0001	0.0001	0.0001	0.000100001	0.9996	EUR	0.9996	86	7080	0	20	10	499	107	8	2	SP125766	PACA-CA	PCSI_0509_Pa_P_526	PCSI_0509_Pa_P_526		SA533695		PACA-CA::PCSI_0509	DO51549	PCSI_0509				NA
36962459-e81f-4b8c-a08d-df60ef3283a3	ff4deb20-47ea-4b72-bc9c-0f8cfd5b2b8a	DO51139	SA530616	SP112965	Primary tumour - solid tissue	PRAD-CA	male	59	PROSTATE GLAND	Prost-AdenoCA	ENDODERM	Prostate	Adenocarcinoma	Adenocarcinoma	8140/3	Adenocarcinoma, NOS	86	0.0001	0.0001	0.0001	0.0001	0.9996	EUR	0.9996	25	3588	0	21	3	269	264	3	6	SP112965	PRAD-CA	CPCG0372-F1	CPCG0372-F1		SA530616		PRAD-CA::CPCG0372	DO51139	CPCG0372		T2c	3+4	NA
369c06f2-8904-49cb-99d1-dd297ed0cd0c	38f7cbde-ea29-4dba-bca7-738eb868bcb9	DO26434	SA503261	SP56474	Primary tumour - solid tissue	LUSC-US	male	70	LUNG & BRONCHUS	Lung-SCC	ENDODERM	Lung	Squamous cell carcinoma	Squamous cell carcinoma	8070/3	Squamous cell carcinoma, NOS	385	0.00659352	0.0001	0.0001	0.0001	0.993107	EUR	0.993107	180	18063	0	92	6	769	867	5	2	SP56474	LUSC-US	TCGA-43-5670-01A	TCGA-43-5670-01A-21D-A320-08	6b829f48-ba74-40d7-b92f-41a2a2b7d136	SA503261	369c06f2-8904-49cb-99d1-dd297ed0cd0c	LUSC-US::7d905f8f-3967-4ea8-96c8-17b1b03fbec3	DO26434	TCGA-43-5670	7d905f8f-3967-4ea8-96c8-17b1b03fbec3			80	80-80
36d1a85e-a09b-4537-86e0-eaf1eb03aed8	337f54b9-3dc4-47cd-9e63-075edd482454	DO4359	SA38132	SP9251	Primary tumour - solid tissue	BRCA-US	female	50	BREAST	Breast-AdenoCA	ECTODERM	Breast	Adenocarcinoma	Infiltrating duct carcinoma	8500/3	Infiltrating duct carcinoma, NOS	475	0.924436	0.0001	0.0055454	0.0374594	0.0324595	AFR	0.924436	69	5272	1	28	1	228	1100	0	4	SP9251	BRCA-US	TCGA-A7-A26G-01A	TCGA-A7-A26G-01A-21D-A167-09	f0cf4acd-6b09-4538-b58c-e86c623b6c71	SA38132	36d1a85e-a09b-4537-86e0-eaf1eb03aed8	BRCA-US::5ed024e8-d05e-4c65-9441-eda9930ccc82	DO4359	TCGA-A7-A26G	5ed024e8-d05e-4c65-9441-eda9930ccc82			60	60	Other
36d9c1aa-c623-11e3-bf01-24c6515278c0	36761bf0-c623-11e3-bf01-24c6515278c0	DO50778	SA529720	SP112138	Primary tumour - solid tissue	LIRI-JP	male	60	LIVER	Liver-HCC	ENDODERM	Liver	Hepatocellular carcinoma	Hepatocellular carcinoma	8170/3	Hepatocellular carcinoma, NOS	138	0.0001	0.9996	0.000100001	0.000100002	0.0001	ASN	0.9996	33	6446	1	39	3	463	445	4	4	SP112138	LIRI-JP	RK224_C01	RK224_C01		SA529720		LIRI-JP::RK224	DO50778	RK224		4	III	100
36e1d9cc-32ec-4a0a-8fb1-c46f058a6fb8	fdc8e770-343e-4c4e-bc1d-99375ea94de4	DO22970	SA268288	SP49417	Primary tumour - solid tissue	LIHC-US	female	79	LIVER	Liver-HCC	ENDODERM	Liver	Hepatocellular carcinoma	Hepatocellular carcinoma	8170/3	Hepatocellular carcinoma, NOS	53	0.0001	0.0001	0.0001	0.0001	0.9996	EUR	0.9996	100	10579	0	92	4	671	192	2	7	SP49417	LIHC-US	TCGA-G3-A25W-01A	TCGA-G3-A25W-01A-11D-A16V-10	859cde68-b3bb-4867-bced-c016bfaffde9	SA268288	36e1d9cc-32ec-4a0a-8fb1-c46f058a6fb8	LIHC-US::06ac44e9-1226-4202-828b-6f224766d7ac	DO22970	TCGA-G3-A25W	06ac44e9-1226-4202-828b-6f224766d7ac			NA
371235d9-55b8-40a7-8cd6-baa7c2ad0493	81771224-d92a-4379-907c-ed91f1875883	DO50437	SA528806	SP110863	Primary tumour - solid tissue	ESAD-UK	male	58	ESOPHAGUS	Eso-AdenoCA	ENDODERM	Esophagus	Adenocarcinoma	Adenocarcinoma	8140/3	Adenocarcinoma, NOS	113	0.0001	0.00794905	0.0001	0.0001	0.991751	EUR	0.991751	148	28623	0	76	9	925	318	16	1	SP110863	ESAD-UK	OC-AH-139-E-T1	LP6005409-DNA_G03		SA528806		ESAD-UK::OCCAMS-AH-139	DO50437	OCCAMS-AH-139		1a	2	NA
3728982b-4547-4249-bd42-72a91d3fda8c	75245ec7-b7db-49f7-ad87-e9c9fe966814	DO46771	SA506669	SP102573	Primary tumour - solid tissue	PAEN-AU	female	45	PANCREAS	Panc-Endocrine	ENDODERM	Pancreas	Neuroendocrine tumor	Neoroendocrine carcinoma	8246/3	Neuroendocrine carcinoma	4	0.0001	0.0001	0.0001	0.0001	0.9996	EUR	0.9996	10	1177	0	2	0	53	96	0	3	SP102573	PAEN-AU	8051728	8051728		SA506669		PAEN-AU::ICGC_0446	DO46771	ICGC_0446		T2N0Mx	1 - Well differentiated	80	61-80%
374cbd87-428e-4509-85c1-b7d3302c30a0	ba315999-bdef-4b98-8207-7653987bc717	DO11782	SA164579	SP25350	Primary tumour - solid tissue	GBM-US	male	62	BRAIN, & CRANIAL NERVES, & SPINAL CORD, (EXCL. VENTRICLE, CEREBELLUM)	CNS-GBM	NEURAL_CREST	CNS	Diffuse glioma	Glioblastoma	9440/3	Glioblastoma, NOS	93	0.046893	0.0001	0.0001	0.0261063	0.926801	EUR	0.926801	55	6893	0	14	5	439	275	0	0	SP25350	GBM-US	TCGA-27-2528-01A	TCGA-27-2528-01A-01D-1494-08	3190bd1a-a83a-45f6-959a-863bbae58ffe	SA164579	374cbd87-428e-4509-85c1-b7d3302c30a0	GBM-US::be3a7ef3-34ed-40e1-9d9c-187940596b26	DO11782	TCGA-27-2528	be3a7ef3-34ed-40e1-9d9c-187940596b26			85	80-85
37c913e6-9ce5-4338-8849-b5bf7862d36a	3100243f-ebff-4fa5-8e50-05174fcd4e70	DO35569	SA413492	SP78714	Primary tumour - solid tissue	PBCA-DE	female	8	BRAIN, & CRANIAL NERVES, & SPINAL CORD, (EXCL. VENTRICLE, CEREBELLUM)	CNS-Medullo	NEURAL_CREST	CNS	Medulloblastoma	Medulloblastoma	9470/3	Medulloblastoma, NOS	1	0.0001	0.0001	0.0261828	0.0001	0.973517	EUR	0.973517	9	761	0	1	2	82	90	0	0	SP78714	PBCA-DE	ICGC_MB32	ICGC_MB32		SA413492		PBCA-DE::ICGC_MB32	DO35569	ICGC_MB32		M3	G4	NA
37d0cf1b-1743-4852-8073-372b16b5c17d	feaed996-83e7-46af-9e74-3d70b303ea6a	DO23942	SA290059	SP51037	Primary tumour - solid tissue	LUAD-US	male	60	LUNG & BRONCHUS	Lung-AdenoCA	ENDODERM	Lung	Adenocarcinoma	Adenocarcinoma, invasive	8140/3	Adenocarcinoma, NOS	44	0.0001	0.0001	0.00428076	0.0001	0.995419	EUR	0.995419	50	4211	0	17	4	226	201	0	1	SP51037	LUAD-US	TCGA-05-5429-01A	TCGA-05-5429-01A-01D-1625-08	fbc90b42-7d26-456b-a166-41993a1d3f0d	SA290059	37d0cf1b-1743-4852-8073-372b16b5c17d	LUAD-US::63bd2175-4b7c-44c9-aef3-9efc8f79837b	DO23942	TCGA-05-5429	63bd2175-4b7c-44c9-aef3-9efc8f79837b			80	80-80	Acinar predominant Adc
37e5d47b-851b-47de-ba6a-fd2835644011	bf494e2f-4a52-4e7d-858d-664743fc6ee0	DO222276	SA560543	SP135205	Primary tumour - solid tissue	GACA-CN	male	36	STOMACH	Stomach-AdenoCA	ENDODERM	Stomach	Adenocarcinoma	Adenocarcinoma, papillary	8260/3	Papillary adenocarcinoma, NOS	95	0.0001	0.9996	0.0001	0.0001	0.0001	ASN	0.9996	51	5244	0	18	3	96	278	1	3	SP135205	GACA-CN	CGP_specimen_GC12322T	GC12322T		SA560543		GACA-CN::CGP_donor_GC00013	DO222276	CGP_donor_GC00013		T2N1M0	III	60	61-80%
380593d8-c623-11e3-bf01-24c6515278c0	37705cf0-c623-11e3-bf01-24c6515278c0	DO50780	SA529722	SP112141	Primary tumour - solid tissue	LIRI-JP	male	70	LIVER	Liver-HCC	ENDODERM	Liver	Hepatocellular carcinoma	Hepatocellular carcinoma	8170/3	Hepatocellular carcinoma, NOS	41	0.0001	0.9996	0.0001	0.0001	0.0001	ASN	0.9996	165	20741	1	181	7	842	196	3	6	SP112141	LIRI-JP	RK225_C01	RK225_C01		SA529722		LIRI-JP::RK225	DO50780	RK225		4	II	90
384ef419-ee94-4563-9237-236fddeb4b64	ea9925b4-7f14-4086-af8a-15aec94af6e0	DO50349	SA528825	SP111013	Primary tumour - solid tissue	ESAD-UK	male	72	ESOPHAGUS	Eso-AdenoCA	ENDODERM	Esophagus	Adenocarcinoma	Adenocarcinoma	8140/3	Adenocarcinoma, NOS	67	0.0001	0.000100001	0.000100002	0.000100001	0.9996	EUR	0.9996	86	10488	0	35	8	841	254	14	3	SP111013	ESAD-UK	OC-AH-136-E-T3	LP6005409-DNA_E02		SA528825		ESAD-UK::OCCAMS-AH-136	DO50349	OCCAMS-AH-136		3c	2	NA
3869ff3f-21b9-4817-8ff4-83c6fc75ab11	3bf67116-be87-4c02-b931-352ebb7f3b48	DO37425	SA434417	SP82431	Metastatic tumour - NOS	SKCM-US	male	49	SKIN	Skin-Melanoma	NEURAL_CREST	Skin	Melanoma	Malignant melanoma	8720/3	Malignant melanoma, NOS	42	0.0001	0.0001	0.0001	0.0001	0.9996	EUR	0.9996	2549	370799	128	9205	15	2053	159	0	2	SP82431	SKCM-US	TCGA-EE-A2M5-06A	TCGA-EE-A2M5-06A-12D-A197-08	b3189e4f-3b90-4a1e-8ff1-fa2fedc46c4c	SA434417	3869ff3f-21b9-4817-8ff4-83c6fc75ab11	SKCM-US::b5e37b9b-6264-4cc8-9b44-1d8ac0692d6c	DO37425	TCGA-EE-A2M5	b5e37b9b-6264-4cc8-9b44-1d8ac0692d6c			NA
387c6519-6529-4074-a5ab-00f8052a5732	e54d3ecf-0e9e-4718-9038-3c5b78b0fd8c	DO26540	SA312300	SP56704	Primary tumour - solid tissue	LUSC-US	male	47	LUNG & BRONCHUS	Lung-SCC	ENDODERM	Lung	Squamous cell carcinoma	Squamous cell carcinoma	8070/3	Squamous cell carcinoma, NOS	118	0.0001	0.0001	0.0001	0.00315827	0.996542	EUR	0.996542	381	53367	7	673	13	2169	372	3	6	SP56704	LUSC-US	TCGA-60-2724-01A	TCGA-60-2724-01A-01D-1522-08	048e7eb0-57a4-4eed-a999-4e46d9fef885	SA312300	387c6519-6529-4074-a5ab-00f8052a5732	LUSC-US::a3e1ac67-a1f2-44fb-8343-a7e8239fc24a	DO26540	TCGA-60-2724	a3e1ac67-a1f2-44fb-8343-a7e8239fc24a			85	85-85
388a8875-c3f5-494e-8456-28be8d3626e1	f522203f-62ec-4624-b323-cf5debeeb5ac	DO38663	SA511242	SP84982	Primary tumour - solid tissue	STAD-US	female	78	STOMACH	Stomach-AdenoCA	ENDODERM	Stomach	Adenocarcinoma	Adenocarcinoma	8140/3	Adenocarcinoma, NOS	35	0.0001	0.0001	0.000100001	0.0741789	0.925521	EUR	0.925521	788	63255	0	106	274	53473	161	0	1	SP84982	STAD-US	TCGA-BR-4280-01A	TCGA-BR-4280-01A-01D-A290-08	797d2d3a-f01c-4985-b27c-4e4c2838d34d	SA511242	388a8875-c3f5-494e-8456-28be8d3626e1	STAD-US::e0916597-e489-45ef-a8f7-653a3c6591ef	DO38663	TCGA-BR-4280	e0916597-e489-45ef-a8f7-653a3c6591ef			85	85-85	Intestinal type gastric adenocarcinoma , Stomach Intestinal Adenocarcinoma, tubular type
38d8e626-c622-11e3-bf01-24c6515278c0	36a48946-c622-11e3-bf01-24c6515278c0	DO45105	SA501468	SP98927	Primary tumour - solid tissue	LIRI-JP	male	61	LIVER	Liver-HCC	ENDODERM	Liver	Hepatocellular carcinoma	Hepatocellular carcinoma	8170/3	Hepatocellular carcinoma, NOS	37	0.0001	0.9996	0.0001	0.0001	0.0001	ASN	0.9996	90	15404	1	172	5	681	173	2	0	SP98927	LIRI-JP	RK015_C	RK015_C		SA501468		LIRI-JP::RK015	DO45105	RK015		1	II	100
3914c02e-44ad-4c96-8464-61aa95b42c49	ebf97220-6d4d-4016-bae3-ec279144c19d	DO11794	SA165304	SP25380	Recurrent tumour - solid tissue	GBM-US	male	47	BRAIN, & CRANIAL NERVES, & SPINAL CORD, (EXCL. VENTRICLE, CEREBELLUM)	CNS-GBM	NEURAL_CREST	CNS	Diffuse glioma	Glioblastoma	9440/3	Glioblastoma, NOS	107	0.0001	0.0001	0.0001	0.0001	0.9996	EUR	0.9996	76	8113	0	14	0	504	304	2	0	SP25380	GBM-US	TCGA-06-0211-02A	TCGA-06-0211-02A-02D-2280-08	2e7eec3f-c9c4-42c2-8b3d-296d916a2842	SA165304	3914c02e-44ad-4c96-8464-61aa95b42c49	GBM-US::5c984433-33cf-42fc-b3ba-511efcdcab19	DO11794	TCGA-06-0211	5c984433-33cf-42fc-b3ba-511efcdcab19			90	90-90
391a949d-217a-472c-a6d4-80e548039684	536ca59c-fd4c-4105-8ba9-ef92bb0dbd5b	DO48935	SA517267	SP107454	Primary tumour - solid tissue	PBCA-DE	male	5	BRAIN, & CRANIAL NERVES, & SPINAL CORD, (EXCL. VENTRICLE, CEREBELLUM)	CNS-Medullo	NEURAL_CREST	CNS	Medulloblastoma	Medulloblastoma	9470/3	Medulloblastoma, NOS	98	0.0001	0.0142805	0.0130242	0.029353	0.943242	EUR	0.943242	5	965	0	0	1	68	298	0	0	SP107454	PBCA-DE	ICGC_MB165	ICGC_MB165		SA517267		PBCA-DE::ICGC_MB165	DO48935	ICGC_MB165		M0	G4	NA
3933c60d-73d6-4f74-ae02-fd545fc1f092	b6f777bb-a1fd-4f25-a99d-93fd665a105b	DO51541	SA533723	SP125737	Primary tumour - other	PACA-CA	male	81	PANCREAS	Panc-AdenoCA	ENDODERM	Pancreas	Adenocarcinoma	Adenocarcinoma	8140/3		238	0.000100001	0.0001	0.0001	0.0001	0.9996	EUR	0.9996	78	6866	1	36	7	516	603	3	3	SP125737	PACA-CA	PCSI_0284_Pa_P_526	PCSI_0284_Pa_P_526		SA533723		PACA-CA::PCSI_0284	DO51541	PCSI_0284				NA
3935af50-d992-4430-9909-e688347aead9	74984f76-5442-4579-aee7-d9a77ed7c13d	DO35874	SA413562	SP79178	Primary tumour - solid tissue	PBCA-DE	female	7	BRAIN, & CRANIAL NERVES, & SPINAL CORD, (EXCL. VENTRICLE, CEREBELLUM)	CNS-PiloAstro	NEURAL_CREST	CNS	Non-diffuse glioma	Pilocytic astrocytoma	9421/1	Pilocytic astrocytoma	1	0.00253396	0.0442142	0.0758325	0.0204874	0.856932	EUR	0.856932	0	99	0	0	0	7	88	0	0	SP79178	PBCA-DE	ICGC_PA8	ICGC_PA8		SA413562		PBCA-DE::ICGC_PA8	DO35874	ICGC_PA8		N/A	1	NA
39458b0e-c623-11e3-bf01-24c6515278c0	38d8229e-c623-11e3-bf01-24c6515278c0	DO45285	SA501582	SP99297	Primary tumour - solid tissue	LIRI-JP	male	59	LIVER	Biliary-AdenoCA	ENDODERM	Biliary	Adenocarcinoma	Cholangiocarcinoma	8160/3	Cholangiocarcinoma	40	0.0001	0.9996	0.0001	0.0001	0.0001	ASN	0.9996	13	1625	0	9	2	20	141	1	2	SP99297	LIRI-JP	RK226_C01	RK226_C01		SA501582		LIRI-JP::RK226	DO45285	RK226		3		50
39520be3-a2af-4189-acf4-9d239363333a	e318eb81-3d79-473e-b4cb-9325e76f91e1	DO11382	SA151709	SP24565	Recurrent tumour - solid tissue	GBM-US	male	65	BRAIN, & CRANIAL NERVES, & SPINAL CORD, (EXCL. VENTRICLE, CEREBELLUM)	CNS-GBM	NEURAL_CREST	CNS	Diffuse glioma	Glioblastoma	9440/3	Glioblastoma, NOS	98	0.00196879	0.00419221	0.00390634	0.00422974	0.985703	EUR	0.985703	49	5462	0	12	4	234	281	4	0	SP24565	GBM-US	TCGA-06-0171-02A	TCGA-06-0171-02A-11D-2280-08	87f7c7d4-533a-401d-aca4-5e36ee815109	SA151709	39520be3-a2af-4189-acf4-9d239363333a	GBM-US::01a92062-967a-4900-8dc7-a5ecd3b3f8e2	DO11382	TCGA-06-0171	01a92062-967a-4900-8dc7-a5ecd3b3f8e2			60	60-60
39a5d94d-e8c8-4057-be96-362ffbafb94d	fa3270d9-2d25-4c87-9d39-cfede64ece98	DO7024	SA538980	SP115064	Primary tumour - blood derived (peripheral blood)	CLLE-ES	male	50	BLOOD, BONE MARROW, & HEMATOPOIETIC SYS	Lymph-CLL	MESODERM	Lymphoid	Chronic lymphocytic leukemia	Chronic lymphocytic leukemia	9823/3	Chronic lymphocytic leukemia/small lymphocytic lymphoma	2	0.0367211	0.0001	0.0001	0.0001	0.962979	EUR	0.962979	10	2107	0	13	0	166	89	0	1	SP115064	CLLE-ES	137-03-3TD	137-03-3TD		SA538980		CLLE-ES::137	DO7024	137		C		100
39aee9fc-fa27-4b71-b9e8-43ff34bd3930	6552a3fe-c89f-410d-952c-67467ed8b1b3	DO51052	SA530442	SP112791	Primary tumour - solid tissue	PRAD-CA	male	75	PROSTATE GLAND	Prost-AdenoCA	ENDODERM	Prostate	Adenocarcinoma	Adenocarcinoma	8140/3	Adenocarcinoma, NOS	104	0.0001	0.00123097	0.0001	0.0151819	0.983387	EUR	0.983387	21	3267	0	10	1	313	288	1	3	SP112791	PRAD-CA	CPCG0081-F1	CPCG0081-F1		SA530442		PRAD-CA::CPCG0081	DO51052	CPCG0081		T2a	4+3	NA
39c476fd-273b-4136-874c-53352f1be008	fe2e600f-ce5a-4680-8690-3f5ccd169e1f	DO220883	SA557443	SP124376	Metastatic tumour - metastasis to distant location	MELA-AU	male	23	SKIN	Skin-Melanoma	NEURAL_CREST	Skin	Melanoma	Malignant melanoma	8720/3	Malignant melanoma, NOS	29	0.0001	0.0001	0.0001	0.000100001	0.9996	EUR	0.9996	446	54722	29	1373	6	520	192	3	2	SP124376	MELA-AU	EXTERN-MELA-20140526-045	EXTERN-MELA-20140526-045		SA557443		MELA-AU::MELA-0179	DO220883	MELA-0179		IV		90	>81%
39c55051-e1bc-4081-962a-17205645de45	e1af298a-4b77-495f-a10b-9991a6a2d227	DO18839	SA215371	SP39594	Primary tumour - solid tissue	KIRC-US	male	61	KIDNEY	Kidney-RCC	MESODERM	Kidney	Renal cell carcinoma (proximal tubules)	Adenocarcinoma, clear cell type	8310/3	Clear cell adenocarcinoma, NOS	15	0.00100046	0.000515747	0.015334	0.00566203	0.977488	EUR	0.977488	53	4188	2	74	7	715	127	4	3	SP39594	KIRC-US	TCGA-B2-4102-01A	TCGA-B2-4102-01A-02D-2095-10	0a187e9e-fae3-4b9f-b6ed-23cf0ffcb39e	SA215371	39c55051-e1bc-4081-962a-17205645de45	KIRC-US::bbbce1ba-c739-43ba-b9cf-a4f746491ae3	DO18839	TCGA-B2-4102	bbbce1ba-c739-43ba-b9cf-a4f746491ae3			99	98-99
39c6c3b3-4683-4d11-984c-ed589188da65	ee9ae178-80fb-49f7-bb11-581a7fb78041	DO51527	SA533684	SP125763	Primary tumour - other	PACA-CA	female	86	PANCREAS	Panc-AdenoCA	ENDODERM	Pancreas	Adenocarcinoma	Pancreatic ductal carcinoma	8500/3	Infiltrating duct carcinoma, NOS	181	0.0001	0.0001	0.0001	0.0001	0.9996	EUR	0.9996	88	8451	3	35	5	1218	447	10	2	SP125763	PACA-CA	PCSI_0297_Pa_P_526	PCSI_0297_Pa_P_526		SA533684		PACA-CA::PCSI_0297	DO51527	PCSI_0297		IIB	Moderately differentiated	NA
39d38c06-3779-4ca4-b103-1d096f93dae8	8e94b2da-26dc-43a0-a9df-c31ba7cb0fe9	DO51532	SA533772	SP125802	Primary tumour - other	PACA-CA	female	59	PANCREAS	Panc-AdenoCA	ENDODERM	Pancreas	Adenocarcinoma	Pancreatic ductal carcinoma	8500/3	Infiltrating duct carcinoma, NOS	61	0.0001	0.0001	0.0001	0.0001	0.9996	EUR	0.9996	36	4028	0	11	2	484	199	0	4	SP125802	PACA-CA	PCSI_0473_Pa_P_526	PCSI_0473_Pa_P_526		SA533772		PACA-CA::PCSI_0473	DO51532	PCSI_0473		IIB	Well differentiated	NA
39e32615-0160-4f13-b330-50748f5d87ed	f1fc9192-422a-4808-b2dd-aedfca23f728	DO10813	SA130909	SP23447	Primary tumour - solid tissue	EOPC-DE	male	50	PROSTATE GLAND	Prost-AdenoCA	ENDODERM	Prostate	Adenocarcinoma	Adenocarcinoma	8140/3	Adenocarcinoma, NOS	35	0.0001	0.0001	0.0001	0.0001	0.9996	EUR	0.9996	11	1633	0	6	0	84	178	0	3	SP23447	EOPC-DE	EOPC-05_tumor	EOPC-05_tumor		SA130909		EOPC-DE::EOPC-05	DO10813	EOPC-05		T3aNX	3+4	NA	61-80%
3a18aa52-b6e2-4d03-ad05-ef99d653f0e0	80fb6bf3-e862-4e62-9d8e-d03f56b83334	DO50395	SA528863	SP111042	Primary tumour - solid tissue	ESAD-UK	male	74	ESOPHAGUS	Eso-AdenoCA	ENDODERM	Esophagus	Adenocarcinoma	Adenocarcinoma	8140/3	Adenocarcinoma, NOS	137	0.0001	0.0001	0.0001	0.0001	0.9996	EUR	0.9996	22	3282	0	17	1	86	378	39	8	SP111042	ESAD-UK	OC-ST-035-E-T3	LP6005334-DNA_F03		SA528863		ESAD-UK::OCCAMS-ST-035	DO50395	OCCAMS-ST-035		1a	2	NA
3a49a936-c623-11e3-bf01-24c6515278c0	39edd700-c623-11e3-bf01-24c6515278c0	DO50783	SA529724	SP112147	Primary tumour - solid tissue	LIRI-JP	male	62	LIVER	Liver-HCC	ENDODERM	Liver	Hepatocellular carcinoma	Hepatocellular carcinoma	8170/3	Hepatocellular carcinoma, NOS	21	0.0001	0.9996	0.0001	0.0001	0.0001	ASN	0.9996	69	10442	0	102	2	543	147	0	6	SP112147	LIRI-JP	RK227_C01	RK227_C01		SA529724		LIRI-JP::RK227	DO50783	RK227		3	II	90
3a551616-4840-4111-a8c5-b4aa773d82c2	310b0303-b3bf-4841-b867-996a23259eaf	DO50392	SA528861	SP111040	Primary tumour - solid tissue	ESAD-UK	male	49	ESOPHAGUS	Eso-AdenoCA	ENDODERM	Esophagus	Adenocarcinoma	Adenocarcinoma	8140/3	Adenocarcinoma, NOS	286	0.0001	0.0001	0.0001	0.0001	0.9996	EUR	0.9996	91	11483	2	82	2	583	679	31	0	SP111040	ESAD-UK	OC-ST-029-E-T2	LP6005409-DNA_A02		SA528861		ESAD-UK::OCCAMS-ST-029	DO50392	OCCAMS-ST-029		3b	3	NA
3a5eaed6-fcfd-437a-b61c-fd3725c64717	0fc2a90e-6e81-485e-917c-a04d154add44	DO28024	SA518470	SP59803	Primary tumour - solid tissue	OV-US	female	75	OVARY	Ovary-AdenoCA	MESODERM	Ovary	Adenocarcinoma	Serous cystadenocarcinoma	8441/3	Serous cystadenocarcinoma, NOS	154	0.0001	0.0001	0.0001	0.000100001	0.9996	EUR	0.9996	74	8477	2	52	7	564	421	3	3	SP59803	OV-US	TCGA-25-1634-01A	TCGA-25-1634-01A-01D-A312-08	c0091bb4-1079-4254-ad42-42ac1ddd7f1e	SA518470	3a5eaed6-fcfd-437a-b61c-fd3725c64717	OV-US::15556b28-c6bd-455a-87b6-4b7b3e33d0e4	DO28024	TCGA-25-1634	15556b28-c6bd-455a-87b6-4b7b3e33d0e4			85	85-85
3a6bce45-0431-49d8-82df-b1d9a738e5a6	c41152be-7a27-4c2c-9525-e4c928c11448	DO46576	SA505768	SP102096	Primary tumour - solid tissue	OV-AU	female	75	OVARY	Ovary-AdenoCA	MESODERM	Ovary	Adenocarcinoma	Serous cystadenocarcinoma	8441/3	Serous cystadenocarcinoma, NOS	172	0.890867	0.00424577	0.00436955	0.0001	0.100418	AFR	0.890867	58	5101	0	22	4	383	509	0	7	SP102096	OV-AU	AOCS-162-1	AOCS-162-1-1		SA505768		OV-AU::AOCS-162	DO46576	AOCS-162		III	3	89	>81%
3a81f733-b3a3-4578-b925-a663612bc92c	194434ed-46e0-4ce9-9f8f-38593d2d09c7	DO22490	SA264003	SP48414	Primary tumour - solid tissue	LGG-US	female	31	BRAIN, & CRANIAL NERVES, & SPINAL CORD, (EXCL. VENTRICLE, CEREBELLUM)	CNS-Oligo	NEURAL_CREST	CNS	Diffuse glioma	Oligodendroglioma	9450/3	Oligodendroglioma, NOS	8	0.0001	0.0148497	0.0001	0.0001	0.98485	EUR	0.98485	28	2306	0	6	3	146	108	1	3	SP48414	LGG-US	TCGA-DU-6401-01A	TCGA-DU-6401-01A-11D-1705-08	680dbc4e-5cec-4e76-848f-72bc0a2407c6	SA264003	3a81f733-b3a3-4578-b925-a663612bc92c	LGG-US::97cb8701-7d63-4142-b404-006fbb3ecb0b	DO22490	TCGA-DU-6401	97cb8701-7d63-4142-b404-006fbb3ecb0b			85	80-85
3ace181a-23bd-424e-a87e-e0c01a2a2cb8	d0764fec-581b-4bd3-afe8-adcdf685562a	DO220352	SA556529	SP123878	Primary tumour - solid tissue	KICH-US	male	51	KIDNEY	Kidney-ChRCC	MESODERM	Kidney	Renal cell carcinoma (distal tubules)	Adenocarcinoma, chromophobe type	8317/3	Renal cell carcinoma, chromophobe type	1	0.0235661	0.0001	0.0001	0.00735685	0.968877	EUR	0.968877	16	1209	0	4	0	90	99	0	3	SP123878	KICH-US	TCGA-KL-8344-01A	TCGA-KL-8344-01A-11D-2310-10	4cea843f-80ae-4284-b70f-8989717eee7c	SA556529	3ace181a-23bd-424e-a87e-e0c01a2a2cb8	KICH-US::a5af1391-89d3-4f41-930e-7e8272afec98	DO220352	TCGA-KL-8344	a5af1391-89d3-4f41-930e-7e8272afec98			90	90-90
3ad44032-01fb-4f84-b880-f01bb13a4359	e1a2ab32-1534-49d0-a5c0-7958697f1e29	DO52152	SA570899	SP135460	Primary tumour - solid tissue	PAEN-IT	female	44	PANCREAS	Panc-Endocrine	ENDODERM	Pancreas	Neuroendocrine tumor	Neoroendocrine carcinoma	8246/3	Well-differentiated endocrine tumor, uncertain behavior	5	0.0238567	0.0001	0.0001	0.0472106	0.928733	EUR	0.928733	14	1781	0	6	2	65	102	0	0	SP135460	PAEN-IT	941T	941T		SA570899		PAEN-IT::ITNET-0941	DO52152	ITNET-0941		T2N0M0	NET-G1	90	>81%
3ae3ce4a-54ec-4c3b-83f2-845696ea0fa1	cb31c384-ba8e-41da-942f-991c34f0a2d1	DO51177	SA543605	SP117667	Primary tumour - solid tissue	PAEN-AU	male	36	PANCREAS	Panc-Endocrine	ENDODERM	Pancreas	Neuroendocrine tumor	Neoroendocrine carcinoma	8246/3	Neuroendocrine carcinoma	2	0.0156356	0.0001	0.0001	0.0609636	0.923201	EUR	0.923201	18	1445	0	3	0	27	108	0	2	SP117667	PAEN-AU	1293T	1293T		SA543605		PAEN-AU::ITNET-1293	DO51177	ITNET-1293		T2N1M0	2 - Moderately differentiated	80	61-80%
3afae3fb-2d87-4724-a589-d31cce1f4c28	527481c0-4ebb-408e-9026-e7ab19b0ab83	DO47234	SA507585	SP103826	Primary tumour - solid tissue	RECA-EU	male	47	KIDNEY	Kidney-RCC	MESODERM	Kidney	Renal cell carcinoma (proximal tubules)	Adenocarcinoma, clear cell type	8310/3	Clear cell adenocarcinoma, NOS	0	0.0001	0.00019024	0.00211021	0.0157056	0.981894	EUR	0.981894	51	3822	3	79	6	598	82	0	4	SP103826	RECA-EU	C0008T	C0008T		SA507585		RECA-EU::C0008	DO47234	C0008		T1aN0M0	1	NA	61-80%
3afb3f57-545a-4ed5-9461-2fcb28d89399	f7b751b0-f22d-44a0-8cc9-1c2f00c64502	DO47162	SA507464	SP103706	Primary tumour - solid tissue	RECA-EU	male	52	KIDNEY	Kidney-RCC	MESODERM	Kidney	Renal cell carcinoma (proximal tubules)	Adenocarcinoma, clear cell type	8310/3	Clear cell adenocarcinoma, NOS	16	0.00530072	0.0001	0.0001	0.0001	0.994399	EUR	0.994399	49	5882	2	110	12	1034	130	0	3	SP103706	RECA-EU	C0092T	C0092T		SA507464		RECA-EU::C0092	DO47162	C0092		T1aNXMX	3	NA	61-80%
3b02a7a7-e5bc-4e77-b691-521603630b00	4e93a9b6-ee07-4592-a621-ec2f4ec40a54	DO45057	SA501393	SP98861	Primary tumour - solid tissue	LINC-JP	male	65	LIVER	Liver-HCC	ENDODERM	Liver	Hepatocellular carcinoma	Hepatocellular carcinoma	8170/3	Hepatocellular carcinoma, NOS	133	0.0001	0.9996	0.0001	0.0001	0.0001	ASN	0.9996	129	16508	1	189	7	767	380	8	0	SP98861	LINC-JP	HX21T	HX21T		SA501393		LINC-JP::HX21	DO45057	HX21			G3	NA
3b20d548-2a7d-4031-85a1-425ca7201d7a	b8df34f3-d151-417a-a542-68259e1006e5	DO25797	SA289217	SP55142	Primary tumour - solid tissue	LUAD-US	female	77	LUNG & BRONCHUS	Lung-AdenoCA	ENDODERM	Lung	Adenocarcinoma	Adenocarcinoma, invasive	8140/3	Adenocarcinoma, NOS	350	0.677727	0.00676951	0.0429486	0.0001	0.272454	AFR	0.677727	1145	155898	20	3811	33	5795	1022	23	7	SP55142	LUAD-US	TCGA-67-3771-01A	TCGA-67-3771-01A-01D-0969-08	b0410cd6-693d-41d6-9dad-d1b1c30bf5cb	SA289217	3b20d548-2a7d-4031-85a1-425ca7201d7a	LUAD-US::0df573ee-28f0-4244-b434-09e6ca59fbf0	DO25797	TCGA-67-3771	0df573ee-28f0-4244-b434-09e6ca59fbf0			75	75-75	Solid predominant Adc
3b41cb48-c623-11e3-bf01-24c6515278c0	3ae3c534-c623-11e3-bf01-24c6515278c0	DO50785	SA529726	SP112152	Primary tumour - solid tissue	LIRI-JP	male	37	LIVER	Liver-HCC	ENDODERM	Liver	Hepatocellular carcinoma	Hepatocellular carcinoma	8170/3	Hepatocellular carcinoma, NOS	69	0.0001	0.9996	0.0001	0.0001	0.0001	ASN	0.9996	52	7587	1	52	4	451	237	2	1	SP112152	LIRI-JP	RK228_C01	RK228_C01		SA529726		LIRI-JP::RK228	DO50785	RK228		4	IV	90
3b4ff158-c6d8-4a26-9568-0634ddb4a609	0c5cb16c-35cf-443d-9a45-8d8bd2933ba2	DO36171	SA413932	SP79474	Primary tumour - solid tissue	PBCA-DE	female	8	BRAIN, & CRANIAL NERVES, & SPINAL CORD, (EXCL. VENTRICLE, CEREBELLUM)	CNS-PiloAstro	NEURAL_CREST	CNS	Non-diffuse glioma	Pilocytic astrocytoma	9421/1	Pilocytic astrocytoma	48	0.0001	0.0001	0.0001	0.0232637	0.976436	EUR	0.976436	4	379	0	4	0	11	168	15	1	SP79474	PBCA-DE	ICGC_PA166	ICGC_PA166		SA413932		PBCA-DE::ICGC_PA166	DO36171	ICGC_PA166		N/A	1	NA
3b526846-72d6-4e10-b7cd-8cdb45a92a1c	c47500dd-1af3-4a98-8eb5-16ce381bb5a0	DO34736	SA411549	SP76675	Primary tumour - solid tissue	PACA-AU	female	78	PANCREAS	Panc-AdenoCA	ENDODERM	Pancreas	Adenocarcinoma	Pancreatic ductal carcinoma	8500/3	Infiltrating duct carcinoma, NOS	132	0.0001	0.0001	0.0203059	0.0001	0.979394	EUR	0.979394	84	9251	1	82	11	1368	348	3	5	SP76675	PACA-AU	8058184	8058184		SA411549		PACA-AU::ICGC_0303	DO34736	ICGC_0303		T3N1M1	2 - Moderately differentiated	66	61-80%
3b55c58d-f95a-4a1d-9aa1-8d2c026656a9	3a387a39-322d-48ac-b403-1358f0e71479	DO52690	SA542143	SP116709	Primary tumour - lymph node	MALY-DE	female	74	LYMPH NODES	Lymph-BNHL	MESODERM	Lymphoid	Mature B-cell lymphoma	Diffse large B-cell lymphoma	9680/3	ML, large B-cell, diffuse	36	0.0284969	0.0001	0.0001	0.0001	0.971203	EUR	0.971203	52	5206	0	24	4	437	159	2	1	SP116709	MALY-DE	tumor_4111326	tumor_4111326		SA542143		MALY-DE::4111326	DO52690	4111326		unknown	DLBCL grade cb	80
3b590d75-ccfb-4da8-a2e9-10fb07e02cea	484b41b1-c917-4b53-a7b2-abf9daae60b3	DO50374	SA528848	SP111031	Primary tumour - solid tissue	ESAD-UK	male	50	ESOPHAGUS	Eso-AdenoCA	ENDODERM	Esophagus	Adenocarcinoma	Adenocarcinoma	8140/3	Adenocarcinoma, NOS	218	0.0001	0.0001	0.0001	0.0001	0.9996	EUR	0.9996	261	33715	0	112	16	3378	665	357	3	SP111031	ESAD-UK	OC-RS-024-E-T1	LP6005690-DNA_E01		SA528848		ESAD-UK::OCCAMS-RS-024	DO50374	OCCAMS-RS-024		3c	2	NA
3b7810f7-f8ff-4d62-b766-3ba06170194c	5d5a6488-dc29-4ab5-8a98-e94fd5be113f	DO46877	SA507314	SP102897	Primary tumour - solid tissue	RECA-EU	male	61	KIDNEY	Kidney-RCC	MESODERM	Kidney	Renal cell carcinoma (proximal tubules)	Adenocarcinoma, clear cell type	8310/3	Clear cell adenocarcinoma, NOS	16	0.0001	0.0001	0.0001	0.0001	0.9996	EUR	0.9996	392	27137	0	124	61	13710	129	0	3	SP102897	RECA-EU	C0021T	C0021T		SA507314		RECA-EU::C0021	DO46877	C0021		T3aN0MX	4	NA	>81%
3bacc189-01b8-46cc-a442-f393c0f428c6	bf471c04-91b1-4ccc-9cd2-101b7f008edc	DO22860	SA268333	SP49175	Primary tumour - solid tissue	LIHC-US	female	61	LIVER	Liver-HCC	ENDODERM	Liver	Hepatocellular carcinoma	Hepatocellular carcinoma	8170/3	Hepatocellular carcinoma, NOS	125	0.0001	0.967272	0.0001	0.0324284	0.0001	ASN	0.967272	53	6515	0	28	7	640	330	0	2	SP49175	LIHC-US	TCGA-CC-5260-01A	TCGA-CC-5260-01A-01D-A12Z-10	7f347680-cd4d-4289-8f8f-3b0541381a42	SA268333	3bacc189-01b8-46cc-a442-f393c0f428c6	LIHC-US::ca8afb2c-be3d-41e8-8dbc-19fe7ab6154b	DO22860	TCGA-CC-5260	ca8afb2c-be3d-41e8-8dbc-19fe7ab6154b			NA	85-	Hepatocellular Carcinoma
3baecfba-6977-4374-8bc9-22240abad9b5	d29d3484-8eec-4bc6-b258-70beece61d55	DO36083	SA413842	SP79387	Primary tumour - solid tissue	PBCA-DE	female	9	BRAIN, & CRANIAL NERVES, & SPINAL CORD, (EXCL. VENTRICLE, CEREBELLUM)	CNS-PiloAstro	NEURAL_CREST	CNS	Non-diffuse glioma	Pilocytic astrocytoma	9421/1	Pilocytic astrocytoma	2	0.0001	0.0001	0.0001	0.0001	0.9996	EUR	0.9996	2	127	0	0	0	4	92	0	0	SP79387	PBCA-DE	ICGC_PA126	ICGC_PA126		SA413842		PBCA-DE::ICGC_PA126	DO36083	ICGC_PA126		N/A	1	NA
3bb25b72-ceb1-4169-891e-339f22cb0f03	a6ac8cfa-9c01-443b-8f91-048d0b5e4ae3	DO48581	SA514937	SP106815	Primary tumour - solid tissue	PAEN-AU	male	64	PANCREAS	Panc-Endocrine	ENDODERM	Pancreas	Neuroendocrine tumor	Neoroendocrine carcinoma	8246/3	Neuroendocrine carcinoma	5	0.0221884	0.0001	0.0001	0.0001	0.977512	EUR	0.977512	51	4121	0	23	0	201	105	0	0	SP106815	PAEN-AU	8069314	8069314		SA514937		PAEN-AU::ICGC_0501	DO48581	ICGC_0501		T3N0MX	2 - Moderately differentiated	87	>81%
3bb4c27b-4d0d-4d13-b910-41a9ebf95880	9cd9f579-ae9b-4052-b1d2-76780852667d	DO10839	SA130917	SP23496	Primary tumour - solid tissue	ESAD-UK	female	79	ESOPHAGUS	Eso-AdenoCA	ENDODERM	Esophagus	Adenocarcinoma	Adenocarcinoma	8140/3	Adenocarcinoma, NOS	165	0.0001	0.0001	0.0001	0.0001	0.9996	EUR	0.9996	180	23404	0	81	3	1019	496	133	1	SP23496	ESAD-UK	EN-109-10C	SS6003109		SA130917		ESAD-UK::OCCAMS-PS-012	DO10839	OCCAMS-PS-012				NA
3bfbc33d-804b-4bb3-97ac-97563d77b13d	e346bd3f-62e9-40b9-8659-76ec34f95a74	DO33376	SA410918	SP71480	Primary tumour - solid tissue	PACA-AU	female	62	PANCREAS	Panc-AdenoCA	ENDODERM	Pancreas	Adenocarcinoma	Pancreatic ductal carcinoma	8500/3	Infiltrating duct carcinoma, NOS	78	0.0001	0.984027	0.0156726	0.0001	0.0001	ASN	0.984027	61	4679	0	12	5	569	252	6	2	SP71480	PACA-AU	8034278	8034278		SA410918		PACA-AU::ICGC_0135	DO33376	ICGC_0135		T3N0MX	2 - Moderately differentiated	40	21-40%
3c019b2f-52ec-40a8-99b5-98c1423ce627	7436a99f-5de9-496f-ad6e-a0aeb09951f5	DO9700	SA100232	SP20993	Primary tumour - solid tissue	COAD-US	male	65	LARGE INTESTINE, (EXCL. APPENDIX)	ColoRect-AdenoCA	ENDODERM	Colon/Rectum	Adenocarcinoma	Adenocarcinoma	8140/3	Adenocarcinoma, NOS	68	NA	NA	NA	NA	NA		NA	181	18364	1	63	5	2065	238	8	3	SP20993	COAD-US	TCGA-AA-3956-01A	TCGA-AA-3956-01A-02D-1981-10	dc1ffda5-5b8f-4227-be04-321643f73731	SA100232	3c019b2f-52ec-40a8-99b5-98c1423ce627	COAD-US::7b47489f-c3cc-4388-b5d7-c7c02790a5f6	DO9700	TCGA-AA-3956	7b47489f-c3cc-4388-b5d7-c7c02790a5f6			60	80-60
3c2b1509-1eb9-4b79-9569-57810f291499	c5cc4709-6171-4c52-ba6a-b1b7fcb616a7	DO46568	SA505738	SP102084	Primary tumour - solid tissue	OV-AU	female	66	OVARY	Ovary-AdenoCA	MESODERM	Ovary	Adenocarcinoma	Serous cystadenocarcinoma	8441/3	Serous cystadenocarcinoma, NOS	169	0.0001	0.0001	0.000100001	0.000100001	0.9996	EUR	0.9996	64	6569	0	27	2	535	454	3	8	SP102084	OV-AU	AOCS-160-1	AOCS-160-1-6		SA505738		OV-AU::AOCS-160	DO46568	AOCS-160		III	2	89	>81%
3c30b10e-c623-11e3-bf01-24c6515278c0	3bd4dca8-c623-11e3-bf01-24c6515278c0	DO50787	SA529728	SP112156	Primary tumour - solid tissue	LIRI-JP	male	63	LIVER	Liver-HCC	ENDODERM	Liver	Hepatocellular carcinoma	Hepatocellular carcinoma	8170/3	Hepatocellular carcinoma, NOS	27	0.000100002	0.979904	0.0001	0.0197958	0.0001	ASN	0.979904	63	9233	1	65	3	341	155	1	7	SP112156	LIRI-JP	RK229_C01	RK229_C01		SA529728		LIRI-JP::RK229	DO50787	RK229		3	II	100
3c78970e-c622-11e3-bf01-24c6515278c0	3bc4b14e-c622-11e3-bf01-24c6515278c0	DO45107	SA501471	SP98933	Primary tumour - solid tissue	LIRI-JP	female	63	LIVER	Liver-HCC	ENDODERM	Liver	Hepatocellular carcinoma	Hepatocellular carcinoma	8170/3	Hepatocellular carcinoma, NOS	NA	0.0001	0.991977	0.00772303	0.0001	0.0001	ASN	0.991977	77	11530	1	87	6	487	90	105	4	SP98933	LIRI-JP	RK016_C01	RK016_C01		SA501471		LIRI-JP::RK016	DO45107	RK016		2	I	80
3c86ba21-7b11-4ec7-9d20-a2325197c676	c6c10e22-b0a4-40df-95d5-36c7e134b69c	DO33042	SA409694	SP70313	Primary tumour - solid tissue	PACA-AU	male	76	PANCREAS	Panc-AdenoCA	ENDODERM	Pancreas	Adenocarcinoma	Pancreatic ductal carcinoma	8500/3	Infiltrating duct carcinoma, NOS	83	0.0455802	0.0001	0.0001	0.0672757	0.886944	EUR	0.886944	113	9992	0	24	3	389	279	18	3	SP70313	PACA-AU	8015858	8015858		SA409694		PACA-AU::ICGC_0052	DO33042	ICGC_0052		T3N0MX	2 - Moderately differentiated	52	41-60%
3c92c0e9-68e0-4354-8ed1-b6506878145d	355dab4b-a59c-4d6f-9165-d5871a3881ae	DO10817	SA130913	SP23455	Primary tumour - solid tissue	EOPC-DE	male	49	PROSTATE GLAND	Prost-AdenoCA	ENDODERM	Prostate	Adenocarcinoma	Adenocarcinoma	8140/3	Adenocarcinoma, NOS	28	0.00764708	0.0001	0.0001	0.0001	0.992053	EUR	0.992053	15	1543	0	10	0	96	143	0	6	SP23455	EOPC-DE	EOPC-07_tumor	EOPC-07_tumor		SA130913		EOPC-DE::EOPC-07	DO10817	EOPC-07		T2cN0	3+4	NA	61-80%
3c963890-6e79-4b16-a4aa-bac04938b4d7	d88d98c1-20d6-4351-a37b-39915181ba3f	DO219972	SA554785	SP121859	Primary tumour - solid tissue	SARC-US	male	52	BONE & SOFT TISSUE	SoftTissue-Liposarc	MESODERM	Bone/SoftTissue	Liposarcoma, soft tissue	Liposarcoma	8858/3	Liposarcoma	782	0.029196	0.0001	0.0001	0.0001	0.970504	EUR	0.970504	32	5238	0	33	1	231	1711	2	3	SP121859	SARC-US	TCGA-DX-A3U5-01A	TCGA-DX-A3U5-01A-11D-A228-09	fb5c61d6-717e-4798-8306-86eb196d5609	SA554785	3c963890-6e79-4b16-a4aa-bac04938b4d7	SARC-US::8f3f6f7c-4b50-467e-a6e8-d836735913f6	DO219972	TCGA-DX-A3U5	8f3f6f7c-4b50-467e-a6e8-d836735913f6			NA
3d400522-c623-11e3-bf01-24c6515278c0	3cebf162-c623-11e3-bf01-24c6515278c0	DO50789	SA529730	SP112160	Primary tumour - solid tissue	LIRI-JP	female	73	LIVER	Liver-HCC	ENDODERM	Liver	Hepatocellular carcinoma	Hepatocellular carcinoma	8170/3	Hepatocellular carcinoma, NOS	29	0.0001	0.9996	0.000100001	0.0001	0.0001	ASN	0.9996	85	10710	1	118	5	563	270	0	2	SP112160	LIRI-JP	RK230_C01	RK230_C01		SA529730		LIRI-JP::RK230	DO50789	RK230		2	III	100
3d477ac1-3bdf-4410-9594-1a3a1412c6ae	baa7b05c-d0b5-4b1c-b4fa-8955abe5c3db	DO22356	SA262126	SP48135	Primary tumour - solid tissue	LGG-US	male	43	BRAIN, & CRANIAL NERVES, & SPINAL CORD, (EXCL. VENTRICLE, CEREBELLUM)	CNS-Oligo	NEURAL_CREST	CNS	Diffuse glioma	Oligodendroglioma	9450/3	Oligodendroglioma, NOS	22	0.948622	0.0001	0.0510781	0.0001	0.0001	AFR	0.948622	41	5393	0	6	1	360	138	0	0	SP48135	LGG-US	TCGA-CS-5395-01A	TCGA-CS-5395-01A-01D-1468-08	cb40f8bb-879e-496d-ae52-5535b277a952	SA262126	3d477ac1-3bdf-4410-9594-1a3a1412c6ae	LGG-US::f86fa219-34e9-4812-8edf-2b66d7219779	DO22356	TCGA-CS-5395	f86fa219-34e9-4812-8edf-2b66d7219779			75	75-75
3da169e8-844a-4eee-b794-a2eb81db779a	0aa300af-b9f8-4364-aa22-0183e1f770de	DO50372	SA528846	SP111030	Primary tumour - solid tissue	ESAD-UK	male	63	ESOPHAGUS	Eso-AdenoCA	ENDODERM	Esophagus	Adenocarcinoma	Adenocarcinoma	8140/3	Adenocarcinoma, NOS	85	0.0001	0.0001	0.0001	0.000100001	0.9996	EUR	0.9996	180	23876	2	86	5	535	281	8	7	SP111030	ESAD-UK	OC-RS-022-E-T2	SM-4AX86		SA528846		ESAD-UK::OCCAMS-RS-022	DO50372	OCCAMS-RS-022		2a	3	NA
3db3b7b1-da1d-4b9c-a92a-c60fecf4328c	865f246b-0e3f-46b7-8112-6c1475198b42	DO38571	SA440179	SP84790	Primary tumour - solid tissue	STAD-US	male	74	STOMACH	Stomach-AdenoCA	ENDODERM	Stomach	Adenocarcinoma	Adenocarcinoma, mucinous	8480/3	Mucinous adenocarcinoma	363	0.0001	0.000100001	0.000706542	0.000100002	0.998993	EUR	0.998993	187	28935	1	112	3	1220	861	10	1	SP84790	STAD-US	TCGA-D7-5579-01A	TCGA-D7-5579-01A-01D-1600-08	633dce5b-7a88-46dc-ad06-8897a609675b	SA440179	3db3b7b1-da1d-4b9c-a92a-c60fecf4328c	STAD-US::8b5746f9-dbee-40bd-9141-1081960cf286	DO38571	TCGA-D7-5579	8b5746f9-dbee-40bd-9141-1081960cf286			75	80-75	Diffuse type gastric adenocarcinoma, Poorly cohesive adenocarcinoma (NOT signet ring)
3db6e6cc-1a06-49b9-834e-b6611cde4c4b	2ced1edd-817a-4e6b-96b5-c192f0a91663	DO219960	SA560590	SP121808	Primary tumour - solid tissue	SARC-US	male	51	BONE & SOFT TISSUE	SoftTissue-Liposarc	MESODERM	Bone/SoftTissue	Liposarcoma, soft tissue	Liposarcoma	8858/3	Liposarcoma	448	0.0499618	0.0001	0.0001	0.0323541	0.917484	EUR	0.917484	22	1940	0	13	1	140	974	1	1	SP121808	SARC-US	TCGA-DX-A240-01A	TCGA-DX-A240-01A-32D-A27P-09	8acaf190-5a0d-440c-9c9a-b9eabdf661be	SA560590	3db6e6cc-1a06-49b9-834e-b6611cde4c4b	SARC-US::3608bfbb-2a92-4ec2-a330-bf4790a8b65c	DO219960	TCGA-DX-A240	3608bfbb-2a92-4ec2-a330-bf4790a8b65c			NA
3de261ea-6478-4f96-8ca1-30be130e945f	7a3ec35d-ee3a-47f5-8724-07469f27bcfd	DO6430	SA86545	SP13359	Primary tumour - blood derived (peripheral blood)	CLLE-ES	male	52	BLOOD, BONE MARROW, & HEMATOPOIETIC SYS	Lymph-CLL	MESODERM	Lymphoid	Chronic lymphocytic leukemia	Chronic lymphocytic leukemia	9823/3	Chronic lymphocytic leukemia/small lymphocytic lymphoma	5	0.0112656	0.0001	0.0001	0.0001	0.988434	EUR	0.988434	12	1626	0	6	2	93	98	0	3	SP13359	CLLE-ES	063-0127-01TD	063-0127-01TD		SA86545		CLLE-ES::63	DO6430	63		B		98
3e012b50-06d1-4120-971b-5e54139b00ee	b390a82f-9143-474e-ab83-aa1b9ffc861d	DO27851	SA321106	SP59448	Primary tumour - lymph node	MALY-DE	female	41	LYMPH NODES	Lymph-BNHL	MESODERM	Lymphoid	Mature B-cell lymphoma	Diffse large B-cell lymphoma	9680/3	ML, large B-cell, diffuse	101	0.0142002	0.0001	0.00454708	0.0001	0.981053	EUR	0.981053	249	28274	2	152	10	3372	299	0	0	SP59448	MALY-DE	tumor_4120193	tumor_4120193		SA321106		MALY-DE::4120193	DO27851	4120193		unknown	DLBCL grade cb	60
3e1180a5-149c-4e6c-9a29-696e3ba567e3	57bf12a6-d766-4185-bd62-8917d290d96e	DO48891	SA517321	SP107359	Primary tumour - solid tissue	PBCA-DE	female	32	BRAIN, & CRANIAL NERVES, & SPINAL CORD, (EXCL. VENTRICLE, CEREBELLUM)	CNS-Medullo	NEURAL_CREST	CNS	Medulloblastoma	Desmoplastic medulloblastoma	9471/3	Desmoplastic medulloblastoma	1	0.0001	0.00979229	0.0001	0.0466596	0.943348	EUR	0.943348	32	2623	0	7	3	367	88	0	0	SP107359	PBCA-DE	ICGC_MB59	ICGC_MB59		SA517321		PBCA-DE::ICGC_MB59	DO48891	ICGC_MB59		M0	G4	NA
3e2a85d0-c622-11e3-bf01-24c6515278c0	3dbe5748-c622-11e3-bf01-24c6515278c0	DO45109	SA501473	SP98937	Primary tumour - solid tissue	LIRI-JP	male	63	LIVER	Liver-HCC	ENDODERM	Liver	Hepatocellular carcinoma	Hepatocellular carcinoma	8170/3	Hepatocellular carcinoma, NOS	27	0.00456523	0.981061	0.0141733	0.0001	0.0001	ASN	0.981061	42	6657	0	66	2	148	142	3	10	SP98937	LIRI-JP	RK018_C01	RK018_C01		SA501473		LIRI-JP::RK018	DO45109	RK018		2	II	100
3e4d0e50-8cf4-4eb0-a00a-ccf0484ecc2f	02f41a96-c9cb-49df-ab88-8957c2631b0a	DO33984	SA408187	SP73319	Primary tumour - solid tissue	PACA-AU	male	64	PANCREAS	Panc-AdenoCA	ENDODERM	Pancreas	Adenocarcinoma	Pancreatic ductal carcinoma	8500/3	Infiltrating duct carcinoma, NOS	124	0.00429071	0.0001	0.0001	0.00473808	0.990771	EUR	0.990771	31	2606	0	6	3	370	368	1	4	SP73319	PACA-AU	8035693	8035693		SA408187		PACA-AU::ICGC_0144	DO33984	ICGC_0144		T3N0MX	2 - Moderately differentiated	58	41-60%
3e604a1c-b95f-44ff-9723-e2fac845da3b	c051b998-1cec-4ffb-a1aa-32a3c05dd30a	DO14250	SA494271	SP30113	Primary tumour - solid tissue	HNSC-US	male	62	GUM, FLOOR OF MOUTH, & OTHER MOUTH	Head-SCC	MESODERM	Head/Neck	Squamous cell carcinoma	Squamous cell carcinoma	8070/3	Squamous cell carcinoma, NOS	127	0.0001	0.0001	0.0001	0.0001	0.9996	EUR	0.9996	574	87049	5	1033	14	3578	408	95	4	SP30113	HNSC-US	TCGA-BA-6869-01A	TCGA-BA-6869-01A-11D-A32X-10	f4ed2c84-39f8-4ab3-8762-a9920acc2432	SA494271	3e604a1c-b95f-44ff-9723-e2fac845da3b	HNSC-US::fafd6f5b-1d76-4537-bd1c-e0bd7b4e2166	DO14250	TCGA-BA-6869	fafd6f5b-1d76-4537-bd1c-e0bd7b4e2166			90	95-90
3e68233a-c623-11e3-bf01-24c6515278c0	3de89caa-c623-11e3-bf01-24c6515278c0	DO50791	SA529732	SP112165	Primary tumour - solid tissue	LIRI-JP	female	79	LIVER	Liver-HCC	ENDODERM	Liver	Hepatocellular carcinoma	Hepatocellular carcinoma	8170/3	Hepatocellular carcinoma, NOS	56	0.000100007	0.997747	0.0001	0.0001	0.00195263	ASN	0.997747	63	7811	0	52	3	489	463	0	2	SP112165	LIRI-JP	RK232_C01	RK232_C01		SA529732		LIRI-JP::RK232	DO50791	RK232		1	II-III	100
3e6a17f9-c249-41b6-ba49-55aaa39d21c5	f823e195-17d9-4684-b781-328e09d49dfc	DO50355	SA528833	SP111019	Primary tumour - solid tissue	ESAD-UK	male	60	ESOPHAGUS	Eso-AdenoCA	ENDODERM	Esophagus	Adenocarcinoma	Adenocarcinoma	8140/3	Adenocarcinoma, NOS	223	0.0001	0.0001	0.0001	0.0001	0.9996	EUR	0.9996	187	42385	0	95	3	469	548	34	2	SP111019	ESAD-UK	OC-AH-182-E-T1	LP6005690-DNA_F02		SA528833		ESAD-UK::OCCAMS-AH-182	DO50355	OCCAMS-AH-182		3b	2	NA
3e7a30e6-2202-40bd-bfc1-0383604050da	4f59f580-7c1c-43c8-9ae9-82e67ec930d9	DO10829	SA130880	SP23475	Primary tumour - solid tissue	EOPC-DE	male	49	PROSTATE GLAND	Prost-AdenoCA	ENDODERM	Prostate	Adenocarcinoma	Adenocarcinoma	8140/3	Adenocarcinoma, NOS	16	0.0001	0.0001	0.0001	0.012437	0.987263	EUR	0.987263	18	1336	0	4	1	82	126	0	6	SP23475	EOPC-DE	EOPC-018_tumor	EOPC-018_tumor		SA130880		EOPC-DE::EOPC-018	DO10829	EOPC-018		T2c	3+3	NA
3e7ccab5-5b1d-4147-b907-77cab8f0837e	6f670734-57ed-4bae-8618-733d473ac8d0	DO52652	SA542027	SP116614	Primary tumour - lymph node	MALY-DE	female	75	LYMPH NODES	Lymph-BNHL	MESODERM	Lymphoid	Mature B-cell lymphoma	Follicular lymphoma	9698/3	Follicular lymphoma, grade 3	21	0.0001	0.00772666	0.0001	0.0001	0.991973	EUR	0.991973	93	10411	1	50	9	1284	138	0	1	SP116614	MALY-DE	tumor_4136702	tumor_4136702		SA542027		MALY-DE::4136702	DO52652	4136702		unknown	FL grade IIIa	70
3e86e68b-d083-4450-b056-4cd0f8d4a084	7380dc90-2aa6-4118-8b56-51da1d08e150	DO51131	SA530598	SP112949	Primary tumour - solid tissue	PRAD-CA	male	57	PROSTATE GLAND	Prost-AdenoCA	ENDODERM	Prostate	Adenocarcinoma	Adenocarcinoma	8140/3	Adenocarcinoma, NOS	48	0.0001	0.0001	0.0001	0.00585491	0.993845	EUR	0.993845	23	1640	0	5	1	87	1119	4	5	SP112949	PRAD-CA	CPCG0362-F1	CPCG0362-F1		SA530598		PRAD-CA::CPCG0362	DO51131	CPCG0362		T3b	3+4	NA
3e8a2c90-e747-4a22-bc9e-0b062479fec2	0515f5a3-6c2b-4327-9250-b3679165b69f	DO52701	SA542169	SP116734	Primary tumour - blood derived (peripheral blood)	CLLE-ES	male	57	BLOOD, BONE MARROW, & HEMATOPOIETIC SYS	Lymph-CLL	MESODERM	Lymphoid	Chronic lymphocytic leukemia	Chronic lymphocytic leukemia	9823/3	Chronic lymphocytic leukemia/small lymphocytic lymphoma	3	0.00468114	0.000100002	0.0001	0.0001	0.995019	EUR	0.995019	25	3255	0	29	1	193	98	0	1	SP116734	CLLE-ES	122-06-01TD	122-06-01TD		SA542169		CLLE-ES::122	DO52701	122		A		96
3e94aa64-7dd3-4d63-a5de-b4050d3dfafa	26b8f123-202a-4ff4-81a0-79bdcf1c5b70	DO27859	SA321137	SP59464	Primary tumour - lymph node	MALY-DE	female	47	LYMPH NODES	Lymph-BNHL	MESODERM	Lymphoid	Mature B-cell lymphoma	Follicular lymphoma	9695/3	Follicular lymphoma, grade 1	8	0.0001	0.0001	0.0001	0.0001	0.9996	EUR	0.9996	37	4485	0	21	0	286	105	0	1	SP59464	MALY-DE	tumor_4177810	tumor_4177810		SA321137		MALY-DE::4177810	DO27859	4177810		unknown	FL grade I	75
3ed783cf-2248-44a1-a2a2-d6b6519b91ef	f9143168-5f3e-47dc-822c-94248067a5b1	DO51495	SA533745	SP117656	Primary tumour - other	PACA-CA	male	66	PANCREAS	Panc-AdenoCA	ENDODERM	Pancreas	Adenocarcinoma	Adenocarcinoma	8140/3		75	0.0001	0.0001	0.0001	0.0163395	0.98336	EUR	0.98336	101	9645	1	82	1	576	288	0	0	SP117656	PACA-CA	PCSI_0310_Pa_P_526	PCSI_0310_Pa_P_526		SA533745		PACA-CA::PCSI_0310	DO51495	PCSI_0310				NA
3ee54a3c-69ba-479a-b1fe-79917e1b6dd5	f6f543bc-2388-404f-8c8e-cc3a8d20ba8b	DO52719	SA542205	SP116770	Primary tumour - blood derived (peripheral blood)	CLLE-ES	male	53	BLOOD, BONE MARROW, & HEMATOPOIETIC SYS	Lymph-CLL	MESODERM	Lymphoid	Chronic lymphocytic leukemia	Chronic lymphocytic leukemia	9823/3	Chronic lymphocytic leukemia/small lymphocytic lymphoma	9	0.0208558	0.0001	0.0001	0.0385993	0.940345	EUR	0.940345	10	1413	0	4	1	79	113	0	0	SP116770	CLLE-ES	661-06-01TD	661-06-01TD		SA542205		CLLE-ES::661	DO52719	661		B		100
3f039593-91d1-43cb-a06b-41e92f7e8d20	97808f8d-720c-41c2-ba0d-59922e48a182	DO39841	SA447818	SP87434	Primary tumour - solid tissue	THCA-US	male	50	THYROID GLAND	Thy-AdenoCA	ENDODERM	Thyroid	Adenocarcinoma	Adenocarcinoma, follicular type	8340/3	Papillary carcinoma, follicular variant	0	0.0229241	0.0001	0.0001	0.0001	0.976776	EUR	0.976776	17	1109	0	4	0	68	73	2	2	SP87434	THCA-US	TCGA-DJ-A13R-01A	TCGA-DJ-A13R-01A-11D-A10S-08	27b0ff79-4213-4b57-b6e0-a393b8983d20	SA447818	3f039593-91d1-43cb-a06b-41e92f7e8d20	THCA-US::3e787a0e-b5d2-401e-b1e5-077376090b3a	DO39841	TCGA-DJ-A13R	3e787a0e-b5d2-401e-b1e5-077376090b3a			95	95-95
3f2ecbcd-5c9e-4d57-8aa5-962e2e86a83c	58098074-341b-4873-895b-257de49cf264	DO37439	SA435224	SP82459	Metastatic tumour - NOS	SKCM-US	female	77	SKIN	Skin-Melanoma	NEURAL_CREST	Skin	Melanoma	Malignant melanoma	8720/3	Malignant melanoma, NOS	57	0.0001	0.0001	0.0276701	0.0537686	0.918361	EUR	0.918361	531	77755	20	1001	5	439	204	0	0	SP82459	SKCM-US	TCGA-EE-A2A0-06A	TCGA-EE-A2A0-06A-11D-A196-08	fde25bee-ed13-4128-a67c-23463d25a7c1	SA435224	3f2ecbcd-5c9e-4d57-8aa5-962e2e86a83c	SKCM-US::81cedb9e-ee43-476b-9ed9-8d0fdb346065	DO37439	TCGA-EE-A2A0	81cedb9e-ee43-476b-9ed9-8d0fdb346065			NA
3f3aff50-d71b-44af-85d4-f81e813ea420	f4d371bc-f5be-4f59-aeb3-efc76bd75d69	DO35543	SA413290	SP78664	Primary tumour - solid tissue	PBCA-DE	male	9	BRAIN, & CRANIAL NERVES, & SPINAL CORD, (EXCL. VENTRICLE, CEREBELLUM)	CNS-Medullo	NEURAL_CREST	CNS	Medulloblastoma	Medulloblastoma	9470/3	Medulloblastoma, NOS	1	0.000100001	0.0025813	0.0125705	0.0337718	0.950977	EUR	0.950977	14	1110	0	2	0	115	94	0	1	SP78664	PBCA-DE	ICGC_MB7	ICGC_MB7		SA413290		PBCA-DE::ICGC_MB7	DO35543	ICGC_MB7		M3	G4	NA
3f72f750-5666-44e7-acaf-a912d89475be	9d326842-318e-4594-a225-b3e5d6d99385	DO6394	SA86338	SP13323	Primary tumour - blood derived (peripheral blood)	CLLE-ES	male	64	BLOOD, BONE MARROW, & HEMATOPOIETIC SYS	Lymph-CLL	MESODERM	Lymphoid	Chronic lymphocytic leukemia	Chronic lymphocytic leukemia	9823/3	Chronic lymphocytic leukemia/small lymphocytic lymphoma	4	0.0001	0.0001	0.0001	0.000100001	0.9996	EUR	0.9996	30	2013	0	6	1	96	95	0	0	SP13323	CLLE-ES	030-0066-01TD	030-0066-01TD		SA86338		CLLE-ES::30	DO6394	30		B		96
3f98d326-5676-4257-9af8-0a5f5d3c2527	e694c1a2-86f0-43d0-95cc-4cfaf0b04060	DO51251	SA531152	SP113197	Metastatic tumour - NOS	SKCM-US	male	51	SKIN	Skin-Melanoma	NEURAL_CREST	Skin	Melanoma	Malignant melanoma	8720/3	Malignant melanoma, NOS	633	0.0001	0.0001	0.0001	0.0001	0.9996	EUR	0.9996	61	4996	0	30	2	176	1249	7	3	SP113197	SKCM-US	TCGA-ER-A19T-06A	TCGA-ER-A19T-06A-11D-A19A-08	d3ebc18d-e94b-4991-abb0-5324b67cd8ce	SA531152	3f98d326-5676-4257-9af8-0a5f5d3c2527	SKCM-US::b85b14d7-3b5a-4800-af12-622ec03b9fe5	DO51251	TCGA-ER-A19T	b85b14d7-3b5a-4800-af12-622ec03b9fe5			NA
3faeb03e-c622-11e3-bf01-24c6515278c0	3eed0eb6-c622-11e3-bf01-24c6515278c0	DO45111	SA501477	SP98941	Primary tumour - solid tissue	LIRI-JP	male	74	LIVER	Liver-HCC	ENDODERM	Liver	Hepatocellular carcinoma	Hepatocellular carcinoma	8170/3	Hepatocellular carcinoma, NOS	323	0.0001	0.98138	0.0183203	0.0001	0.0001	ASN	0.98138	105	19236	2	296	3	905	766	8	3	SP98941	LIRI-JP	RK019_C	RK019_C		SA501477		LIRI-JP::RK019	DO45111	RK019		1	I-II	100
3fb8f017-576f-4901-b8bf-3a58e5d43de3	b8f30fa3-80b6-478f-8992-7f1068e8c3c6	DO35138	SA412707	SP77872	Primary tumour - solid tissue	PACA-CA	female	69	PANCREAS	Panc-AdenoCA	ENDODERM	Pancreas	Adenocarcinoma	Adenocarcinoma	8140/3		24	0.0001	0.0001	0.0001	0.0001	0.9996	EUR	0.9996	19	2295	0	17	1	132	152	0	3	SP77872	PACA-CA	PCSI_0024_Pa_P	PCSI_0024_Pa_P		SA412707		PACA-CA::PCSI_0024	DO35138	PCSI_0024		T3N0M0	G3	NA
3fba4880-cb7b-4ac5-ab5f-728614faa1ea	d3c30f7b-afd6-4bec-8427-b510d1530756	DO49466	SA520235	SP117309	Primary tumour - other	PACA-CA	male	79	PANCREAS	Panc-AdenoCA	ENDODERM	Pancreas	Adenocarcinoma	Adenocarcinoma	8140/3		32	0.0349872	0.0001	0.0001	0.061221	0.903592	EUR	0.903592	79	5792	0	14	2	793	171	4	5	SP117309	PACA-CA	ASHPC_0015_Pa_P	ASHPC_0015_Pa_P		SA520235		PACA-CA::PCSI_0375	DO49466	PCSI_0375				NA
3feac02a-c99f-4dd9-9eff-e4f5e87f7dc5	ade59498-fbb4-4680-8ccd-b8d739e5ab50	DO19733	SA233266	SP41453	Primary tumour - solid tissue	KIRC-US	male	51	KIDNEY	Kidney-RCC	MESODERM	Kidney	Renal cell carcinoma (proximal tubules)	Adenocarcinoma, clear cell type	8310/3	Clear cell adenocarcinoma, NOS	24	0.0001	0.0001	0.0001	0.0001	0.9996	EUR	0.9996	40	3651	0	52	6	570	134	2	0	SP41453	KIRC-US	TCGA-CW-5585-01A	TCGA-CW-5585-01A-01D-2103-10	b5040da2-0d96-422a-9760-98a95c136fe8	SA233266	3feac02a-c99f-4dd9-9eff-e4f5e87f7dc5	KIRC-US::0487fc41-386c-4d76-9084-daf959bf5e98	DO19733	TCGA-CW-5585	0487fc41-386c-4d76-9084-daf959bf5e98			85	85-85
4019c219-c51e-479f-8a9d-cfa6816ed696	44a50ada-0ead-4235-89c1-3dd5607974f7	DO9226	SA90162	SP19983	Primary tumour - solid tissue	COAD-US	male	82	LARGE INTESTINE, (EXCL. APPENDIX)	ColoRect-AdenoCA	ENDODERM	Colon/Rectum	Adenocarcinoma	Adenocarcinoma	8140/3	Adenocarcinoma, NOS	74	0.0001	0.0001	0.0001	0.0001	0.9996	EUR	0.9996	104	21498	0	96	5	2322	245	20	5	SP19983	COAD-US	TCGA-AA-A02O-01A	TCGA-AA-A02O-01A-21D-A17O-10	2151dc9e-f76a-4cff-8a20-b7c107d59c27	SA90162	4019c219-c51e-479f-8a9d-cfa6816ed696	COAD-US::6fa41234-9077-4d05-a295-6820f3bedf5b	DO9226	TCGA-AA-A02O	6fa41234-9077-4d05-a295-6820f3bedf5b			NA
40378b7a-a65d-4510-aaba-a34c4058fac7	d6e43fe2-94f4-40eb-b302-39b6ea71b882	DO49424	SA520182	SP117201	Primary tumour - other	PACA-CA	male	84	PANCREAS	Panc-AdenoCA	ENDODERM	Pancreas	Adenocarcinoma	Pancreatic ductal carcinoma	8500/3	Infiltrating duct carcinoma, NOS	79	0.0001	0.0001	0.0001	0.0001	0.9996	EUR	0.9996	55	6742	0	37	2	737	234	18	4	SP117201	PACA-CA	ASHPC_0003_Pa_P_2	ASHPC_0003_Pa_P_2		SA520182		PACA-CA::PCSI_0301	DO49424	PCSI_0301		IIB	Moderately differentiated	NA
408ed640-75f6-4346-bdd0-3b93c51adae5	5925ff29-ab11-4a35-957f-0e6198757944	DO220118	SA553777	SP122372	Primary tumour - solid tissue	SARC-US	male	54	BONE & SOFT TISSUE	SoftTissue-Leiomyo	MESODERM	Bone/SoftTissue	Sarcoma, soft tissue	Leiomyosarcoma	8890/3	Leiomyosarcoma, NOS	25	0.000100001	0.0001	0.0001	0.0001	0.9996	EUR	0.9996	20	1941	0	12	2	283	141	0	1	SP122372	SARC-US	TCGA-FX-A3NJ-01A	TCGA-FX-A3NJ-01A-11D-A21Q-09	29fda349-d725-4f69-bb11-95d5454400f4	SA553777	408ed640-75f6-4346-bdd0-3b93c51adae5	SARC-US::7bab6742-4e3d-4fcf-9b90-d3e0218b4d79	DO220118	TCGA-FX-A3NJ	7bab6742-4e3d-4fcf-9b90-d3e0218b4d79			NA
40b1e928-c623-11e3-bf01-24c6515278c0	3f0aa0b0-c623-11e3-bf01-24c6515278c0	DO50793	SA529735	SP112170	Primary tumour - solid tissue	LIRI-JP	male	76	LIVER	Liver-HCC	ENDODERM	Liver	Hepatocellular carcinoma	Hepatocellular carcinoma	8170/3	Hepatocellular carcinoma, NOS	27	0.0001	0.9996	0.0001	0.0001	0.0001	ASN	0.9996	114	17594	3	198	4	935	139	0	3	SP112170	LIRI-JP	RK233_C02	RK233_C02		SA529735		LIRI-JP::RK233	DO50793	RK233		4	II	90
41027c0b-85af-4c78-bba0-0da63cd75fa9	02474e43-af9f-48b0-b51c-c2961fc0d705	DO51085	SA530556	SP112857	Primary tumour - solid tissue	PRAD-CA	male	71	PROSTATE GLAND	Prost-AdenoCA	ENDODERM	Prostate	Adenocarcinoma	Adenocarcinoma	8140/3	Adenocarcinoma, NOS	235	0.0001	0.0001	0.0001	0.0001	0.9996	EUR	0.9996	27	3376	0	19	2	296	854	2	5	SP112857	PRAD-CA	CPCG0232-F1	CPCG0232-F1		SA530556		PRAD-CA::CPCG0232	DO51085	CPCG0232		T3a	3+4	NA
41840dc1-5ea2-4f01-a0d4-8b65add641c8	ad831284-a522-4712-b7b4-134b92be8125	DO22884	SA268889	SP49223	Primary tumour - solid tissue	LIHC-US	female	45	LIVER	Liver-HCC	ENDODERM	Liver	Hepatocellular carcinoma	Hepatocellular carcinoma	8170/3	Hepatocellular carcinoma, NOS	111	0.0001	0.0195215	0.110908	0.00523226	0.864238	EUR	0.864238	42	3652	0	24	3	280	311	0	6	SP49223	LIHC-US	TCGA-G3-A25T-01A	TCGA-G3-A25T-01A-11D-A16V-10	d42d6e07-8e0e-4345-b1b9-1b8b4574d042	SA268889	41840dc1-5ea2-4f01-a0d4-8b65add641c8	LIHC-US::f6e5979d-d6a9-4408-bd1b-1b37d1064e83	DO22884	TCGA-G3-A25T	f6e5979d-d6a9-4408-bd1b-1b37d1064e83			NA
418a3dec-96ff-4719-becb-e1a8260cce2f	8aee029e-9da1-4714-933a-7613313dd998	DO639	SA3053	SP1305	Primary tumour - solid tissue	BLCA-US	male	69	URINARY BLADDER	Bladder-TCC	ENDODERM	Bladder	Transitional cell carcinoma	Transitional cell carcinoma	8120/3	Transitional cell carcinoma, NOS	98	0.913461	0.0252662	0.0001	0.0001	0.0610724	AFR	0.913461	403	36029	5	341	20	1805	307	5	1	SP1305	BLCA-US	TCGA-FD-A3N5-01A	TCGA-FD-A3N5-01A-11D-A21A-08	66559b5f-ab2f-406b-9edb-0f5085eec7c5	SA3053	418a3dec-96ff-4719-becb-e1a8260cce2f	BLCA-US::a658becf-3934-49f2-9e74-291dca61d4bb	DO639	TCGA-FD-A3N5	a658becf-3934-49f2-9e74-291dca61d4bb			NA
418e916b-7a4e-4fab-8616-15dcec4d79f8	dbc462f5-f723-4cf7-a48d-84001d2d51e9	DO1392	SA27437	SP3016	Primary tumour - solid tissue	BRCA-US	female	46	BREAST	Breast-AdenoCA	ECTODERM	Breast	Adenocarcinoma	Infiltrating duct carcinoma	8500/3	Infiltrating duct carcinoma, NOS	530	0.845488	0.00132346	0.0217108	0.0001	0.131377	AFR	0.845488	100	8472	1	50	6	709	1133	9	7	SP3016	BRCA-US	TCGA-A7-A13D-01A	TCGA-A7-A13D-01A-13D-A12Q-09	79fc9ed3-4e96-4c0e-869e-1756cbdabb39	SA27437	418e916b-7a4e-4fab-8616-15dcec4d79f8	BRCA-US::8785012f-f73e-4d68-87cf-1d804af32782	DO1392	TCGA-A7-A13D	8785012f-f73e-4d68-87cf-1d804af32782			70	50-70	IDC
41a7b031-d928-4a1f-891b-82fb3f6d548f	8bb3517f-9e54-4272-a6c2-a7b8e8cc567d	DO37474	SA436373	SP82532	Metastatic tumour - NOS	SKCM-US	male	68	SKIN	Skin-Melanoma	NEURAL_CREST	Skin	Melanoma	Malignant melanoma	8720/3	Malignant melanoma, NOS	573	0.0001	0.0001	0.0001	0.0138169	0.985883	EUR	0.985883	2022	210867	101	7011	6	1002	1251	0	0	SP82532	SKCM-US	TCGA-FS-A1ZK-06A	TCGA-FS-A1ZK-06A-11D-A197-08	07e2fea3-4ba5-49b3-ae9b-61ff8492026c	SA436373	41a7b031-d928-4a1f-891b-82fb3f6d548f	SKCM-US::1404791b-86bf-4dfd-85b4-c8ff356f109c	DO37474	TCGA-FS-A1ZK	1404791b-86bf-4dfd-85b4-c8ff356f109c			NA
41c565a9-d44a-447f-85c0-98f23bfee1b3	4b735a16-c639-4e91-a5a2-cfa1ab8d6dba	DO52504	SA541755	SP116227	Primary tumour - solid tissue	EOPC-DE	male	48	PROSTATE GLAND	Prost-AdenoCA	ENDODERM	Prostate	Adenocarcinoma	Adenocarcinoma	8140/3	Adenocarcinoma, NOS	90	0.0180143	0.0001	0.0001	0.0643728	0.917413	EUR	0.917413	28	2313	0	7	1	214	266	0	9	SP116227	EOPC-DE	EOPC-029_tumor	EOPC-029_tumor		SA541755		EOPC-DE::EOPC-029	DO52504	EOPC-029		T3bN0	4+3	NA
41d50a3c-49fc-4d8a-9c25-bbbcd3a5da6f	8e127a6b-b083-4907-95ff-899fb664e36b	DO12034	SA173009	SP25833	Primary tumour - solid tissue	GBM-US	male	59	BRAIN, & CRANIAL NERVES, & SPINAL CORD, (EXCL. VENTRICLE, CEREBELLUM)	CNS-GBM	NEURAL_CREST	CNS	Diffuse glioma	Glioblastoma	9440/3	Glioblastoma, NOS	114	0.0148595	0.0001	0.0001	0.0528927	0.932048	EUR	0.932048	53	6887	0	23	1	412	340	0	0	SP25833	GBM-US	TCGA-06-0745-01A	TCGA-06-0745-01A-01D-1492-08	6eb5b7ff-1797-4c31-ab5b-6db2b2641c5b	SA173009	41d50a3c-49fc-4d8a-9c25-bbbcd3a5da6f	GBM-US::386b629e-fab1-4033-b088-45d6eeb4a13e	DO12034	TCGA-06-0745	386b629e-fab1-4033-b088-45d6eeb4a13e			100	100-100
41dba8d1-8aad-474c-a82b-20b28ab818bd	1ae0766c-3d84-4403-a637-b8ae7b449559	DO27809	SA320962	SP59364	Primary tumour - lymph node	MALY-DE	female	73	LYMPH NODES	Lymph-BNHL	MESODERM	Lymphoid	Mature B-cell lymphoma	Diffse large B-cell lymphoma	9680/3	ML, large B-cell, diffuse	24	0.0001	0.0001	0.0001	0.0001	0.9996	EUR	0.9996	82	9115	1	36	3	600	148	0	0	SP59364	MALY-DE	tumor_4177376	tumor_4177376		SA320962		MALY-DE::4177376	DO27809	4177376		unknown	unknown	65
41de507a-c623-11e3-bf01-24c6515278c0	4175a98a-c623-11e3-bf01-24c6515278c0	DO50796	SA529737	SP112174	Primary tumour - solid tissue	LIRI-JP	male	69	LIVER	Liver-HCC	ENDODERM	Liver	Hepatocellular carcinoma	Hepatocellular carcinoma	8170/3	Hepatocellular carcinoma, NOS	51	0.0001	0.984636	0.0150641	0.0001	0.0001	ASN	0.984636	56	5581	0	34	2	361	208	2	2	SP112174	LIRI-JP	RK234_C01	RK234_C01		SA529737		LIRI-JP::RK234	DO50796	RK234		2	IV	90
41f140b8-72b9-4ae3-8b25-6144d9f94d0f	79ade75e-ad86-436d-b2e0-0b5100b472c9	DO5249	SA61440	SP11045	Primary tumour - solid tissue	BRCA-US	female	34	BREAST	Breast-AdenoCA	ECTODERM	Breast	Adenocarcinoma	Infiltrating duct carcinoma	8500/3	Infiltrating duct carcinoma, NOS	402	0.000417089	0.0417666	0.250328	0.0001	0.707388	EUR	0.707388	39	3933	0	6	2	115	932	6	0	SP11045	BRCA-US	TCGA-A2-A04X-01A	TCGA-A2-A04X-01A-21D-A19H-09	abff5667-7ef4-46c1-ad34-ceabc27e7992	SA61440	41f140b8-72b9-4ae3-8b25-6144d9f94d0f	BRCA-US::733a2a0f-b37a-4b81-b49e-3c0f30d1eb37	DO5249	TCGA-A2-A04X	733a2a0f-b37a-4b81-b49e-3c0f30d1eb37			85	80-85	IDC
42465bbd-289b-4e96-98fe-76809c5e1520	b41d6254-0839-4dcd-a2e6-05bec47d0961	DO46354	SA505516	SP101580	Primary tumour - solid tissue	OV-AU	female	73	OVARY	Ovary-AdenoCA	MESODERM	Ovary	Adenocarcinoma	Serous cystadenocarcinoma	8441/3	Serous cystadenocarcinoma, NOS	310	0.0001	0.0001	0.0001	0.0001	0.9996	EUR	0.9996	79	6962	2	83	6	475	701	0	4	SP101580	OV-AU	AOCS-079-1	AOCS-079-1-1		SA505516		OV-AU::AOCS-079	DO46354	AOCS-079		III	3	77	61-80%
4255582e-c622-11e3-bf01-24c6515278c0	413df96e-c622-11e3-bf01-24c6515278c0	DO45113	SA501480	SP98945	Primary tumour - solid tissue	LIRI-JP	male	58	LIVER	Liver-HCC	ENDODERM	Liver	Hepatocellular carcinoma	Hepatocellular carcinoma	8170/3	Hepatocellular carcinoma, NOS	20	0.000100007	0.9996	0.0001	0.0001	0.0001	ASN	0.9996	32	5329	0	38	2	333	196	0	1	SP98945	LIRI-JP	RK020_C01	RK020_C01		SA501480		LIRI-JP::RK020	DO45113	RK020		3	II-III	80
42629ae0-9410-4fac-8df1-2c276467deb5	fb95860e-9f70-4ffd-a176-07c7eafefa43	DO50447	SA528839	SP111026	Primary tumour - solid tissue	ESAD-UK	male	72	ESOPHAGUS	Eso-AdenoCA	ENDODERM	Esophagus	Adenocarcinoma	Adenocarcinoma	8140/3	Adenocarcinoma, NOS	241	0.000442786	0.0001	0.0001	0.0001	0.999257	EUR	0.999257	199	46590	0	107	4	1570	634	140	7	SP111026	ESAD-UK	OC-RS-007-E-T1	LP6005500-DNA_G01		SA528839		ESAD-UK::OCCAMS-RS-007	DO50447	OCCAMS-RS-007		4	3	NA
4283773c-c04b-4f33-a398-f3566f6d293a	f145bf31-7c4f-40c2-9754-dc180159b326	DO50320	SA528802	SP110860	Primary tumour - solid tissue	ESAD-UK	male	67	ESOPHAGUS	Eso-AdenoCA	ENDODERM	Esophagus	Adenocarcinoma	Adenocarcinoma	8140/3	Adenocarcinoma, NOS	217	0.0001	0.0001	0.0001	0.0001	0.9996	EUR	0.9996	187	39697	0	108	6	1970	738	584	2	SP110860	ESAD-UK	OC-AH-091-E-T2	LP6005690-DNA_D02		SA528802		ESAD-UK::OCCAMS-AH-091	DO50320	OCCAMS-AH-091		1a	1	NA
428c100f-d7d0-4860-a8fc-2bae6a4bba95	174f2caf-ec3c-4816-b9d9-b9421c791ba5	DO36386	SA420384	SP80271	Primary tumour - solid tissue	READ-US	male	63	RECTUM	ColoRect-AdenoCA	ENDODERM	Colon/Rectum	Adenocarcinoma	Adenocarcinoma	8140/3	Adenocarcinoma, NOS	82	0.0001	0.0001	0.0001	0.0131478	0.986552	EUR	0.986552	98	14871	1	35	6	1398	239	4	2	SP80271	READ-US	TCGA-AG-4008-01A	TCGA-AG-4008-01A-01D-1989-10	d803f092-3340-485d-9964-d6554d210e2e	SA420384	428c100f-d7d0-4860-a8fc-2bae6a4bba95	READ-US::72802851-9340-4c5f-a90b-23b7afd7577a	DO36386	TCGA-AG-4008	72802851-9340-4c5f-a90b-23b7afd7577a			75	65-75
429aad6f-816d-4739-baa3-b0ebf2fcd501	37b5cb53-cfff-47ae-9769-b5df2c72f1e5	DO48040	SA512902	SP105673	Primary tumour - solid tissue	STAD-US	male	44	STOMACH	Stomach-AdenoCA	ENDODERM	Stomach	Adenocarcinoma	Adenocarcinoma, tubular	8211/3	Tubular adenocarcinoma	176	0.0001	0.0001	0.0001	0.0001	0.9996	EUR	0.9996	162	15502	0	126	17	1362	438	0	10	SP105673	STAD-US	TCGA-D7-8570-01A	TCGA-D7-8570-01A-11D-2340-08	e23e2a9c-5080-4276-8982-9cf078027a48	SA512902	429aad6f-816d-4739-baa3-b0ebf2fcd501	STAD-US::1e1cdf72-820f-48a4-8fb6-89575d07cde9	DO48040	TCGA-D7-8570	1e1cdf72-820f-48a4-8fb6-89575d07cde9			78	80-78	Mixed intestinal/diffuse gastric adenocarcinoma (defined as containing roughly equal components of intestinal and diffuse type)
42a548f0-d86a-4273-8bda-be0fe6a53b20	1f9e3e62-6e9c-4ac7-9f0e-f6c8bfc3895f	DO51078	SA530526	SP112843	Primary tumour - solid tissue	PRAD-CA	male	66	PROSTATE GLAND	Prost-AdenoCA	ENDODERM	Prostate	Adenocarcinoma	Adenocarcinoma	8140/3	Adenocarcinoma, NOS	173	0.0001	0.0001	0.0001	0.000195729	0.999504	EUR	0.999504	74	5142	1	34	8	386	464	4	2	SP112843	PRAD-CA	CPCG0206-F1	CPCG0206-F1		SA530526		PRAD-CA::CPCG0206	DO51078	CPCG0206		T1c	4+3	NA
42af8f74-fd4b-486d-bc11-db53cc471d62	d0e9f796-7d42-470a-a380-9337106a45fc	DO31150	SA518887	SP66159	Primary tumour - solid tissue	OV-US	female	50	OVARY	Ovary-AdenoCA	MESODERM	Ovary	Adenocarcinoma	Serous cystadenocarcinoma	8441/3	Serous cystadenocarcinoma, NOS	260	0.0244617	0.0001	0.0001	0.0001	0.975238	EUR	0.975238	118	11468	3	129	17	1249	592	10	3	SP66159	OV-US	TCGA-13-0906-01A	TCGA-13-0906-01A-01D-A312-08	a0c48680-3caf-49bd-b495-c9fd3a9cbe76	SA518887	42af8f74-fd4b-486d-bc11-db53cc471d62	OV-US::e43d3769-e25f-4fb7-9080-ea26defaf094	DO31150	TCGA-13-0906	e43d3769-e25f-4fb7-9080-ea26defaf094			NA
42d20028-0ddc-4dac-9f05-d674f8915f21	52d6ebb2-5e01-409b-bbf9-389d5086bf05	DO8360	SA111218	SP18121	Primary tumour - solid tissue	COAD-US	male	58	LARGE INTESTINE, (EXCL. APPENDIX)	ColoRect-AdenoCA	ENDODERM	Colon/Rectum	Adenocarcinoma	Adenocarcinoma	8140/3	Adenocarcinoma, NOS	68	0.0001	0.0001	0.0001	0.0001	0.9996	EUR	0.9996	1961	159178	1	144	321	102145	229	14	5	SP18121	COAD-US	TCGA-AD-6964-01A	TCGA-AD-6964-01A-11D-1924-10	4d16e41a-b100-4080-a759-1f62e54c1c91	SA111218	42d20028-0ddc-4dac-9f05-d674f8915f21	COAD-US::5e7074a6-5011-4dc5-950c-41365dbc6d09	DO8360	TCGA-AD-6964	5e7074a6-5011-4dc5-950c-41365dbc6d09			60	60
42de1441-6f3c-4b4d-b8b8-ad91e4b1dbe2	bac2cf85-be6d-4d68-91bf-83daab5ea3a6	DO43514	SA478484	SP94933	Primary tumour - solid tissue	UCEC-US	female	71	UTERUS, NOS	Uterus-AdenoCA	MESODERM	Uterus	Adenocarcinoma	Adenocarcinoma, endometrioid	8380/3	Endometrioid carcinoma	67	0.796231	0.0253754	0.0001	0.0439928	0.134301	AFR	0.796231	515	61927	1	124	181	66437	216	4	3	SP94933	UCEC-US	TCGA-B5-A11G-01A	TCGA-B5-A11G-01A-13D-A122-09	fe5d8e64-98b1-4ea7-adda-f28d12349a7e	SA478484	42de1441-6f3c-4b4d-b8b8-ad91e4b1dbe2	UCEC-US::d2aa7d70-a25f-4a9e-9d52-37e372461824	DO43514	TCGA-B5-A11G	d2aa7d70-a25f-4a9e-9d52-37e372461824			95	95-95
42e92d78-c623-11e3-bf01-24c6515278c0	4290101c-c623-11e3-bf01-24c6515278c0	DO50798	SA529739	SP112178	Primary tumour - solid tissue	LIRI-JP	male	77	LIVER	Liver-HCC	ENDODERM	Liver	Hepatocellular carcinoma	Hepatocellular carcinoma	8170/3	Hepatocellular carcinoma, NOS	41	0.0001	0.982912	0.00731918	0.0001	0.00956841	ASN	0.982912	152	16787	1	230	14	1077	271	0	5	SP112178	LIRI-JP	RK235_C01	RK235_C01		SA529739		LIRI-JP::RK235	DO50798	RK235		3	II	90
42f00950-09c9-461a-8423-d5b04a96af10	eb3e4c30-31f1-42cf-994e-ec887755bf2e	DO51472	SA533750	SP125685	Primary tumour - other	PACA-CA	female	65	PANCREAS	Panc-AdenoCA	ENDODERM	Pancreas	Adenocarcinoma	Pancreatic ductal carcinoma	8500/3	Infiltrating duct carcinoma, NOS	208	0.0001	0.0001	0.0001	0.0001	0.9996	EUR	0.9996	67	5577	0	20	1	444	521	1	7	SP125685	PACA-CA	PCSI_0300_Pa_P_526	PCSI_0300_Pa_P_526		SA533750		PACA-CA::PCSI_0300	DO51472	PCSI_0300		IIB	Moderately differentiated	NA
42f88b95-fa12-47c7-93f1-cf72f207291c	480372c8-a5f8-42ff-8f66-75b98634f9b3	DO20867	SA253231	SP43696	Primary tumour - solid tissue	KIRP-US	male	52	KIDNEY	Kidney-RCC	MESODERM	Kidney	Renal cell carcinoma (proximal tubules)	Adenocarcinoma, papillary type	8050/3	Papillary carcinoma, NOS	0	0.0148643	0.0001	0.0292312	0.0001	0.955705	EUR	0.955705	75	6154	0	158	7	1351	103	1	6	SP43696	KIRP-US	TCGA-B3-3925-01A	TCGA-B3-3925-01A-02D-1402-10	16223531-33c3-4d2c-8715-fa9899cee168	SA253231	42f88b95-fa12-47c7-93f1-cf72f207291c	KIRP-US::75a53bff-bf0f-4ad8-9b8e-14a27914d4f2	DO20867	TCGA-B3-3925	75a53bff-bf0f-4ad8-9b8e-14a27914d4f2			85	85-85	Unclassified Papillary RCC
43206cb7-787d-4f68-8019-55e8585c4b4d	4ad9e4e7-a936-4c2c-927b-d1b48272e80b	DO45073	SA501409	SP98877	Primary tumour - solid tissue	LINC-JP	male	50	LIVER	Liver-HCC	ENDODERM	Liver	Hepatocellular carcinoma	Hepatocellular carcinoma	8170/3	Hepatocellular carcinoma, NOS	7	0.00464807	0.995052	0.0001	0.0001	0.0001	ASN	0.995052	105	10619	1	73	6	522	110	0	4	SP98877	LINC-JP	HX29T	HX29T		SA501409		LINC-JP::HX29	DO45073	HX29				NA
436af904-65b2-4196-ad8c-a4e98081ee41	8c9b9c27-c5e7-4b3e-b03e-ff908a4ae49e	DO35733	SA414159	SP78931	Primary tumour - solid tissue	PBCA-DE	male	3	BRAIN, & CRANIAL NERVES, & SPINAL CORD, (EXCL. VENTRICLE, CEREBELLUM)	CNS-Medullo	NEURAL_CREST	CNS	Medulloblastoma	Medulloblastoma	9470/3	Medulloblastoma, NOS	12	0.0001	0.0223872	0.00468391	0.0001	0.972729	EUR	0.972729	7	426	0	0	1	106	122	0	3	SP78931	PBCA-DE	ICGC_MB106	ICGC_MB106		SA414159		PBCA-DE::ICGC_MB106	DO35733	ICGC_MB106		unknown	G4	NA
43aa4123-0fe2-4071-8a81-cbdd0410b917	b8e72d67-3fc5-499d-acc8-9f7174989dfe	DO26459	SA305293	SP56533	Primary tumour - solid tissue	LUSC-US	male	53	LUNG & BRONCHUS	Lung-SCC	ENDODERM	Lung	Squamous cell carcinoma	Squamous cell carcinoma	8070/3	Squamous cell carcinoma, NOS	113	0.0001	0.0294261	0.00862933	0.0001	0.961745	EUR	0.961745	156	21454	3	396	10	1101	345	25	5	SP56533	LUSC-US	TCGA-85-8052-01A	TCGA-85-8052-01A-11D-2244-08	9248b38e-ec7b-4c7c-bcb0-e942ce3c4847	SA305293	43aa4123-0fe2-4071-8a81-cbdd0410b917	LUSC-US::395babb3-3f5d-4e71-a675-af4443f23028	DO26459	TCGA-85-8052	395babb3-3f5d-4e71-a675-af4443f23028			70	70
43b675e0-22e0-42d6-a060-afc93e22ac95	9f87939c-04b7-4793-bd5d-8403adc99271	DO51114	SA530532	SP112915	Primary tumour - solid tissue	PRAD-CA	male	61	PROSTATE GLAND	Prost-AdenoCA	ENDODERM	Prostate	Adenocarcinoma	Adenocarcinoma	8140/3	Adenocarcinoma, NOS	139	0.0001	0.0001	0.00494729	0.0238781	0.970975	EUR	0.970975	39	4105	0	25	1	273	807	1	11	SP112915	PRAD-CA	CPCG0340-F1	CPCG0340-F1		SA530532		PRAD-CA::CPCG0340	DO51114	CPCG0340		T2c	3+4	NA
43be43cb-a367-4a74-94e4-973acafcf576	23d0a67e-cc2b-4f7a-8756-537d93e0798a	DO49009	SA517730	SP107640	Primary tumour - solid tissue	CESC-US	female	34	CERVIX UTERI	Cervix-SCC	MESODERM	Cervix	Squamous cell carcinoma	Squamous Cell Carcinoma	8070/3	Squamous cell carcinoma, NOS	56	0.0001	0.0001	0.0001	0.0323701	0.96733	EUR	0.96733	168	13232	1	25	0	303	200	6	7	SP107640	CESC-US	TCGA-C5-A1BJ-01A	TCGA-C5-A1BJ-01A-11D-A200-09	c7b95d35-7fe9-4c25-94c6-ae6d7416a5c7	SA517730	43be43cb-a367-4a74-94e4-973acafcf576	CESC-US::7941d1c7-5319-4e8d-a15f-60b61cb68a9b	DO49009	TCGA-C5-A1BJ	7941d1c7-5319-4e8d-a15f-60b61cb68a9b			80	80	Squamous Cell Carcinoma
43bf37e0-3dbc-4360-818c-fc1356d77495	36a5c25c-b22d-4865-992e-44f075d8e5d0	DO36003	SA413734	SP79306	Primary tumour - solid tissue	PBCA-DE	male	12	BRAIN, & CRANIAL NERVES, & SPINAL CORD, (EXCL. VENTRICLE, CEREBELLUM)	CNS-PiloAstro	NEURAL_CREST	CNS	Non-diffuse glioma	Pilocytic astrocytoma	9421/1	Pilocytic astrocytoma	2	0.0001	0.0001	0.0233102	0.0415007	0.934989	EUR	0.934989	4	256	0	2	0	18	88	0	2	SP79306	PBCA-DE	ICGC_PA82	ICGC_PA82		SA413734		PBCA-DE::ICGC_PA82	DO36003	ICGC_PA82		N/A	1	NA
43d630aa-3890-401c-bf56-e3a9f325734f	32274996-a4ba-4c38-b851-3955f64ed221	DO6438	SA86594	SP13367	Primary tumour - blood derived (peripheral blood)	CLLE-ES	female	57	BLOOD, BONE MARROW, & HEMATOPOIETIC SYS	Lymph-CLL	MESODERM	Lymphoid	Chronic lymphocytic leukemia	Chronic lymphocytic leukemia	9823/3	Chronic lymphocytic leukemia/small lymphocytic lymphoma	4	0.0001	0.0001	0.000998006	0.0001	0.998702	EUR	0.998702	27	3618	0	26	3	244	97	0	3	SP13367	CLLE-ES	090-02-1TD	090-02-1TD		SA86594		CLLE-ES::90	DO6438	90		B		95
43dadc68-c623-11e3-bf01-24c6515278c0	438232ca-c623-11e3-bf01-24c6515278c0	DO50799	SA529741	SP112180	Primary tumour - solid tissue	LIRI-JP	female	66	LIVER	Liver-HCC	ENDODERM	Liver	Hepatocellular carcinoma	Hepatocellular carcinoma	8170/3	Hepatocellular carcinoma, NOS	148	0.0001	0.9996	0.0001	0.0001	0.0001	ASN	0.9996	92	11754	0	79	3	674	501	2	7	SP112180	LIRI-JP	RK236_C01	RK236_C01		SA529741		LIRI-JP::RK236	DO50799	RK236		2	II-III	80
43f7a2e0-fec9-4e43-872d-18c6c946fa17	67d6596d-d6a8-4d16-a10b-c744b2db8117	DO1301	SA22515	SP2826	Primary tumour - solid tissue	BRCA-US	female	53	BREAST	Breast-AdenoCA	ECTODERM	Breast	Adenocarcinoma	Infiltrating duct carcinoma	8500/3	Infiltrating duct carcinoma, NOS	280	0.00437385	0.0001	0.0001	0.0001	0.995326	EUR	0.995326	36	3164	0	15	3	323	716	0	4	SP2826	BRCA-US	TCGA-BH-A0B3-01A	TCGA-BH-A0B3-01A-11D-A128-09	fc1f0ad4-8412-4143-8ebf-fa6592f396e9	SA22515	43f7a2e0-fec9-4e43-872d-18c6c946fa17	BRCA-US::18eb4dfc-556f-4bf3-a411-4780209ed1e0	DO1301	TCGA-BH-A0B3	18eb4dfc-556f-4bf3-a411-4780209ed1e0			70	70-70	IDC
44083f54-0953-48e3-a704-11ad0988ad2e	858423c2-932c-4cc6-8833-8dec277b4aa9	DO51075	SA530514	SP112837	Primary tumour - solid tissue	PRAD-CA	male	63	PROSTATE GLAND	Prost-AdenoCA	ENDODERM	Prostate	Adenocarcinoma	Adenocarcinoma	8140/3	Adenocarcinoma, NOS	350	0.0001	0.0001	0.0001	0.020811	0.978889	EUR	0.978889	52	4271	0	21	4	416	787	2	7	SP112837	PRAD-CA	CPCG0201-F1	CPCG0201-F1		SA530514		PRAD-CA::CPCG0201	DO51075	CPCG0201		T1c	4+3	NA
441d2f21-b448-4fc8-8c54-9b85aca56237	d6a784ab-2dda-4b35-94fc-37f38598438a	DO35126	SA520193	SP117463	Primary tumour - other	PACA-CA	female	55	PANCREAS	Panc-AdenoCA	ENDODERM	Pancreas	Adenocarcinoma	Pancreatic ductal carcinoma	8500/3	Infiltrating duct carcinoma, NOS	101	0.0001	0.0001	0.0001	0.0001	0.9996	EUR	0.9996	62	5559	0	9	4	600	303	0	5	SP117463	PACA-CA	PCSI_0078_Pa_P_526	PCSI_0078_Pa_P_526		SA520193		PACA-CA::PCSI_0078	DO35126	PCSI_0078		IIB	Moderately differentiated	NA
44406493-37f4-48c7-961b-8714be50773a	0fe36b80-d7fe-440a-8a5f-2a14eccedc49	DO48545	SA514905	SP106734	Primary tumour - solid tissue	PAEN-AU	male	56	PANCREAS	Panc-Endocrine	ENDODERM	Pancreas	Neuroendocrine tumor	Neoroendocrine carcinoma	8246/3	Neuroendocrine carcinoma	1	0.0001	0.0001	0.000100001	0.0001	0.9996	EUR	0.9996	13	1375	0	5	0	50	90	2	2	SP106734	PAEN-AU	8067513	8067513		SA514905		PAEN-AU::ICGC_0459	DO48545	ICGC_0459		T1N0MX	1 - Well differentiated	91	>81%
446437de-c622-11e3-bf01-24c6515278c0	43a3f0fa-c622-11e3-bf01-24c6515278c0	DO45115	SA501484	SP98949	Primary tumour - solid tissue	LIRI-JP	male	81	LIVER	Liver-HCC	ENDODERM	Liver	Hepatocellular carcinoma	Hepatocellular carcinoma	8170/3	Hepatocellular carcinoma, NOS	90	0.0001	0.995626	0.0001	0.0001	0.00407371	ASN	0.995626	122	18022	1	225	3	926	284	19	2	SP98949	LIRI-JP	RK021_C01	RK021_C01		SA501484		LIRI-JP::RK021	DO45115	RK021		2	II-III	80
448af8b4-e071-48b0-a65b-b4ad17afdc0c	95779034-450c-4511-91a7-40bacf8e2f78	DO26553	SA313324	SP56730	Primary tumour - solid tissue	LUSC-US	female	58	LUNG & BRONCHUS	Lung-SCC	ENDODERM	Lung	Squamous cell carcinoma	Squamous cell carcinoma	8070/3	Squamous cell carcinoma, NOS	92	0.0001	0.0001	0.0001	0.0001	0.9996	EUR	0.9996	251	35341	2	719	15	1687	268	28	6	SP56730	LUSC-US	TCGA-22-5485-01A	TCGA-22-5485-01A-01D-1632-08	abc3a25f-d5bc-469e-8c3e-8e6f5b129e8f	SA313324	448af8b4-e071-48b0-a65b-b4ad17afdc0c	LUSC-US::305f72a8-069b-410b-bbe4-4ecb761c748d	DO26553	TCGA-22-5485	305f72a8-069b-410b-bbe4-4ecb761c748d			80	80
448fe471-3f4e-4dc8-a4e0-6f147dc93abe	68402877-a578-4bfd-a05e-58c6e06fb6a3	DO477	SA3616	SP963	Primary tumour - solid tissue	BLCA-US	male	79	URINARY BLADDER	Bladder-TCC	ENDODERM	Bladder	Transitional cell carcinoma	Transitional cell carcinoma	8120/3	Transitional cell carcinoma, NOS	274	0.0001	0.0001	0.0001	0.0001	0.9996	EUR	0.9996	360	33756	0	93	7	526	656	0	8	SP963	BLCA-US	TCGA-DK-A1A5-01A	TCGA-DK-A1A5-01A-11D-A13W-08	a9ef3ec5-b1c1-481f-89cf-1729fab50173	SA3616	448fe471-3f4e-4dc8-a4e0-6f147dc93abe	BLCA-US::904a8757-e0c5-41ef-b583-c8f170caaac1	DO477	TCGA-DK-A1A5	904a8757-e0c5-41ef-b583-c8f170caaac1			70	70	NOS
44e4f08a-c623-11e3-bf01-24c6515278c0	4465404c-c623-11e3-bf01-24c6515278c0	DO50800	SA529743	SP112182	Primary tumour - solid tissue	LIRI-JP	male	74	LIVER	Liver-HCC	ENDODERM	Liver	Hepatocellular carcinoma	Hepatocellular carcinoma	8170/3	Hepatocellular carcinoma, NOS	68	0.0001	0.9996	0.0001	0.0001	0.0001	ASN	0.9996	73	9994	0	100	5	456	369	0	3	SP112182	LIRI-JP	RK237_C01	RK237_C01		SA529743		LIRI-JP::RK237	DO50800	RK237		2	I-II	80
44eebc04-c027-45ae-beca-c4012b494f29	8583dbba-aae2-41b9-9d07-6740b2655d72	DO29760	SA520113	SP63356	Primary tumour - solid tissue	OV-US	female	74	OVARY	Ovary-AdenoCA	MESODERM	Ovary	Adenocarcinoma	Serous cystadenocarcinoma	8441/3	Serous cystadenocarcinoma, NOS	377	0.0282234	0.0001	0.0001	0.0709836	0.900593	EUR	0.900593	57	6540	0	41	2	370	880	33	2	SP63356	OV-US	TCGA-13-1487-01A	TCGA-13-1487-01A-01D-A312-08	bff12f06-dabc-4424-ac53-65ca01d0a406	SA520113	44eebc04-c027-45ae-beca-c4012b494f29	OV-US::c9e28934-8379-4511-817c-d787f2c4ca3a	DO29760	TCGA-13-1487	c9e28934-8379-4511-817c-d787f2c4ca3a			NA
4508ce0a-5a2e-4502-98e9-2fd76c4eebef	6bf2a15d-30a4-467f-ae6f-36cc5e7616c8	DO52503	SA541753	SP116226	Primary tumour - solid tissue	EOPC-DE	male	40	PROSTATE GLAND	Prost-AdenoCA	ENDODERM	Prostate	Adenocarcinoma	Adenocarcinoma	8140/3	Adenocarcinoma, NOS	5	0.0001	0.0001	0.0001	0.058927	0.940773	EUR	0.940773	7	1290	0	5	2	64	82	0	5	SP116226	EOPC-DE	EOPC-028_tumor_01	EOPC-028_tumor_01		SA541753		EOPC-DE::EOPC-028	DO52503	EOPC-028		T2cN0	3+4	NA
450e8eba-a3a9-4dcb-b423-e33dfcd5c34e	bee27bc1-98f6-4819-b8af-ad2d0aaa3dce	DO37527	SA437192	SP82636	Metastatic tumour - NOS	SKCM-US	male	60	SKIN	Skin-Melanoma	NEURAL_CREST	Skin	Melanoma	Malignant melanoma	8720/3	Malignant melanoma, NOS	245	0.0001	0.0078046	0.017732	0.0001	0.974263	EUR	0.974263	59	7258	0	30	4	395	603	0	1	SP82636	SKCM-US	TCGA-GN-A264-06A	TCGA-GN-A264-06A-11D-A196-08	e6b93ba0-fc9c-40c0-b82f-f7e71319ee0a	SA437192	450e8eba-a3a9-4dcb-b423-e33dfcd5c34e	SKCM-US::76cc1d42-acec-46b3-9663-5e4de2550353	DO37527	TCGA-GN-A264	76cc1d42-acec-46b3-9663-5e4de2550353			NA
45348eff-4b09-4776-825e-b18de9dba937	94dce387-c150-424a-870d-503aba5dab4a	DO46873	SA507302	SP102881	Primary tumour - solid tissue	RECA-EU	male	69	KIDNEY	Kidney-RCC	MESODERM	Kidney	Renal cell carcinoma (proximal tubules)	Adenocarcinoma, clear cell type	8310/3	Clear cell adenocarcinoma, NOS	32	0.0001	0.0001	0.0001	0.0001	0.9996	EUR	0.9996	58	5317	1	54	8	511	147	0	3	SP102881	RECA-EU	C0020T	C0020T		SA507302		RECA-EU::C0020	DO46873	C0020		T3aNXMX	4	NA	>81%
45614404-2149-4468-848c-0796e3757d62	3d774cac-7160-41aa-a8e1-561c76c3f1a9	DO35618	SA413894	SP78815	Primary tumour - solid tissue	PBCA-DE	female	5	BRAIN, & CRANIAL NERVES, & SPINAL CORD, (EXCL. VENTRICLE, CEREBELLUM)	CNS-Medullo	NEURAL_CREST	CNS	Medulloblastoma	Medulloblastoma	9470/3	Medulloblastoma, NOS	4	0.0001	0.201984	0.0643894	0.0335121	0.700015	EUR	0.700015	4	333	0	1	1	47	100	0	1	SP78815	PBCA-DE	ICGC_MB85	ICGC_MB85		SA413894		PBCA-DE::ICGC_MB85	DO35618	ICGC_MB85		M0	G4	NA
45a7949d-e63f-4956-866c-df51257032de	a2b2e34b-005f-4803-9bc2-5f16b5cc8534	DO561	SA1694	SP1144	Primary tumour - solid tissue	BLCA-US	male	54	URINARY BLADDER	Bladder-TCC	ENDODERM	Bladder	Transitional cell carcinoma	Transitional cell carcinoma	8120/3	Transitional cell carcinoma, NOS	145	0.00250356	0.0001	0.0001	0.0164036	0.980893	EUR	0.980893	245	19977	2	55	3	387	463	2	0	SP1144	BLCA-US	TCGA-BT-A2LA-01A	TCGA-BT-A2LA-01A-11D-A18F-08	6ed52558-8039-4658-a245-78a29968ce2f	SA1694	45a7949d-e63f-4956-866c-df51257032de	BLCA-US::797a71ee-372d-41e5-aeee-5ab3c4661110	DO561	TCGA-BT-A2LA	797a71ee-372d-41e5-aeee-5ab3c4661110			NA
45aedf22-c622-11e3-bf01-24c6515278c0	4557cea8-c622-11e3-bf01-24c6515278c0	DO45117	SA501487	SP98953	Primary tumour - solid tissue	LIRI-JP	female	73	LIVER	Liver-HCC	ENDODERM	Liver	Hepatocellular carcinoma	Hepatocellular carcinoma	8170/3	Hepatocellular carcinoma, NOS	35	0.000547916	0.999152	0.0001	0.0001	0.000100001	ASN	0.999152	126	13655	3	105	8	1205	169	4	1	SP98953	LIRI-JP	RK022_C01	RK022_C01		SA501487		LIRI-JP::RK022	DO45117	RK022		2	III	90
45d0ccb2-641f-4348-b3a8-61f4113cd85b	78c22dc5-66f1-470a-9436-fcaf933cf5cd	DO51068	SA530483	SP112823	Primary tumour - solid tissue	PRAD-CA	male	56	PROSTATE GLAND	Prost-AdenoCA	ENDODERM	Prostate	Adenocarcinoma	Adenocarcinoma	8140/3	Adenocarcinoma, NOS	44	0.0001	0.0001	0.0001	0.0001	0.9996	EUR	0.9996	25	2197	0	4	1	187	279	2	1	SP112823	PRAD-CA	CPCG0182-F1	CPCG0182-F1		SA530483		PRAD-CA::CPCG0182	DO51068	CPCG0182		T2c	4+3	NA
45e16b70-c3ec-493e-86d1-505ffdf5056c	1d6dfc28-8a39-4976-868e-c78f96551048	DO27747	SA320731	SP59245	Primary tumour - solid tissue	LUSC-US	male	54	LUNG & BRONCHUS	Lung-SCC	ENDODERM	Lung	Squamous cell carcinoma	Squamous cell carcinoma	8070/3	Squamous cell carcinoma, NOS	943	0.0001	0.0001	0.0001	0.0001	0.9996	EUR	0.9996	417	54703	4	971	10	2045	2033	76	7	SP59245	LUSC-US	TCGA-66-2766-01A	TCGA-66-2766-01A-01D-1180-08	09215e83-edac-472d-b849-9225c532358c	SA320731	45e16b70-c3ec-493e-86d1-505ffdf5056c	LUSC-US::b913d254-8307-4b8a-8313-d978e32bb38f	DO27747	TCGA-66-2766	b913d254-8307-4b8a-8313-d978e32bb38f			90	90-90
460f7427-ebcf-404b-9e9e-e0278d0bca95	1d931d9e-37a8-401f-89cf-e621ce8d56a8	DO43610	SA480023	SP95126	Primary tumour - solid tissue	UCEC-US	female	82	UTERUS, NOS	Uterus-AdenoCA	MESODERM	Uterus	Adenocarcinoma	Adenocarcinoma, endometrioid	8380/3	Endometrioid carcinoma	409	0.0001	0.0001	0.0001	0.0001	0.9996	EUR	0.9996	287	26005	2	118	7	808	1103	32	1	SP95126	UCEC-US	TCGA-AP-A0LF-01A	TCGA-AP-A0LF-01A-11D-A122-09	902e2dd8-81e5-4949-a57b-92b3efd86c63	SA480023	460f7427-ebcf-404b-9e9e-e0278d0bca95	UCEC-US::748e38b1-2ead-4a0a-8881-d640617b856b	DO43610	TCGA-AP-A0LF	748e38b1-2ead-4a0a-8881-d640617b856b			60	60-60
461df2ae-fcf1-4b93-be0a-c14954fe7c42	75dbef79-86a6-4f85-9adb-1742e854c280	DO52672	SA542084	SP116663	Primary tumour - lymph node	MALY-DE	female	55	LYMPH NODES	Lymph-BNHL	MESODERM	Lymphoid	Mature B-cell lymphoma	Diffse large B-cell lymphoma	9680/3	ML, large B-cell, diffuse	52	0.0001	0.000132926	0.0001	0.0001	0.999567	EUR	0.999567	122	16917	0	75	9	1935	199	0	0	SP116663	MALY-DE	tumor_4193638	tumor_4193638		SA542084		MALY-DE::4193638	DO52672	4193638		unknown	DLBCL grade cb	70
4624fd20-e2ad-4826-b606-a694b04e1076	eac002f0-7695-4df1-8ff0-2c5c976279df	DO22866	SA268465	SP49187	Primary tumour - solid tissue	LIHC-US	male	68	LIVER	Liver-HCC	ENDODERM	Liver	Hepatocellular carcinoma	Hepatocellular carcinoma	8170/3	Hepatocellular carcinoma, NOS	14	0.0001	0.0001	0.0001	0.0001	0.9996	EUR	0.9996	79	10801	2	182	5	414	118	1	8	SP49187	LIHC-US	TCGA-G3-A25V-01A	TCGA-G3-A25V-01A-11D-A16V-10	634ab666-0845-4b62-a2a1-abd408d8b829	SA268465	4624fd20-e2ad-4826-b606-a694b04e1076	LIHC-US::f435ec00-0db8-46b4-96bf-890a9d931df3	DO22866	TCGA-G3-A25V	f435ec00-0db8-46b4-96bf-890a9d931df3			NA
463bf060-8ba6-4a73-8173-172025f7b527	b2075602-828f-4788-9c30-978a3ca744bd	DO22854	SA268117	SP49157	Primary tumour - solid tissue	LIHC-US	male	70	LIVER	Liver-HCC	ENDODERM	Liver	Hepatocellular carcinoma	Hepatocellular carcinoma	8170/3	Hepatocellular carcinoma, NOS	21	0.0036303	0.0222759	0.0001	0.00134612	0.972648	EUR	0.972648	105	13190	1	170	5	709	134	0	2	SP49157	LIHC-US	TCGA-EP-A26S-01A	TCGA-EP-A26S-01A-11D-A16V-10	a0b2ff38-e6bf-4f27-98ab-5cf924b0e236	SA268117	463bf060-8ba6-4a73-8173-172025f7b527	LIHC-US::b7d6621c-8bce-4a01-8588-9d7761d9372b	DO22854	TCGA-EP-A26S	b7d6621c-8bce-4a01-8588-9d7761d9372b			NA
4652ae03-b096-42d0-bdfa-3f6281d4f023	3bc16bcb-6c1c-4b85-8ecb-d05a9e78785a	DO35236	SA533744	SP117568	Primary tumour - other	PACA-CA	female	58	PANCREAS	Panc-AdenoCA	ENDODERM	Pancreas	Adenocarcinoma	Pancreatic ductal carcinoma	8500/3	Infiltrating duct carcinoma, NOS	91	0.0001	0.0001	0.0001	0.0001	0.9996	EUR	0.9996	100	9788	0	42	7	790	278	0	1	SP117568	PACA-CA	PCSI_0105_Pa_P_526	PCSI_0105_Pa_P_526		SA533744		PACA-CA::PCSI_0105	DO35236	PCSI_0105		IIB	Well differentiated	NA
46693a2b-5105-4770-a9e1-031dfedeb694	32fe5a7b-6f0d-4245-86b9-35055cbd71f7	DO25010	SA278114	SP53387	Primary tumour - solid tissue	LUAD-US	male	72	LUNG & BRONCHUS	Lung-AdenoCA	ENDODERM	Lung	Adenocarcinoma	Adenocarcinoma, invasive	8050/3	Papillary carcinoma, NOS	136	0.0001	0.0001	0.0001	0.0001	0.9996	EUR	0.9996	354	41966	4	694	12	1289	411	0	6	SP53387	LUAD-US	TCGA-55-6972-01A	TCGA-55-6972-01A-11D-1945-08	38c83b40-fba4-48d4-ad6e-93768cb6139f	SA278114	46693a2b-5105-4770-a9e1-031dfedeb694	LUAD-US::c4d1e105-28b7-48df-abef-fbe09782fdb2	DO25010	TCGA-55-6972	c4d1e105-28b7-48df-abef-fbe09782fdb2			85	85	Acinar predominant Adc
4679f37a-4f09-449b-a1d8-1f02847996da	78398927-9983-4e49-9d24-2f3f99d4a9ec	DO46561	SA505711	SP102064	Primary tumour - solid tissue	OV-AU	female	52	OVARY	Ovary-AdenoCA	MESODERM	Ovary	Adenocarcinoma	Serous cystadenocarcinoma	8441/3	Serous cystadenocarcinoma, NOS	236	0.0001	0.0001	0.0001	0.0001	0.9996	EUR	0.9996	75	6740	1	53	11	701	554	3	0	SP102064	OV-AU	AOCS-158-1	AOCS-158-1-6		SA505711		OV-AU::AOCS-158	DO46561	AOCS-158		III	3	94	>81%
467ef778-f481-44f3-9768-b9900252d2ba	5bf42cfb-bfe4-4666-9d7e-7d50500bdebd	DO5312	SA63181	SP11171	Primary tumour - solid tissue	BRCA-US	female	45	BREAST	Breast-AdenoCA	ECTODERM	Breast	Adenocarcinoma	Infiltrating duct carcinoma	8500/3	Infiltrating duct carcinoma, NOS	361	0.0023917	0.0001	0.0001	0.0001	0.997308	EUR	0.997308	53	5936	0	51	3	527	834	23	2	SP11171	BRCA-US	TCGA-AQ-A04J-01A	TCGA-AQ-A04J-01A-02D-A128-09	09d6f42c-5e9f-4adc-bd8c-e5dca597fc01	SA63181	467ef778-f481-44f3-9768-b9900252d2ba	BRCA-US::9938ce5c-e74e-446e-a932-f096f85cc3b1	DO5312	TCGA-AQ-A04J	9938ce5c-e74e-446e-a932-f096f85cc3b1			80	65-80	IDC
468083cb-95c3-47c1-9d96-79bcf7bf3f26	19737521-c3e3-4497-9f06-560bf49c153b	DO44832	SA499815	SP97775	Primary tumour - solid tissue	LICA-FR	male	70	LIVER	Liver-HCC	ENDODERM	Liver	Hepatocellular carcinoma	Hepatocellular carcinoma	8170/3	Hepatocellular carcinoma, NOS	51	0.00720333	0.0001	0.0001	0.0001	0.992497	EUR	0.992497	251	35796	1	311	9	1002	200	0	9	SP97775	LICA-FR	CHC433T	CHC433T		SA499815		LICA-FR::CHC433	DO44832	CHC433		T2N0M0	II	NA	61-80%
469eddf2-6e02-46bf-820f-6296a2b776e2	743f6fb6-fd73-445f-8acc-f342a7ae06ae	DO218034	SA542869	SP117217	Primary tumour - solid tissue	ORCA-IN	male	47	GUM, FLOOR OF MOUTH, & OTHER MOUTH	Head-SCC	MESODERM	Head/Neck	Squamous cell carcinoma	Squamous cell carcinoma	8070/3	Squamous cell carcinoma, NOS	1	0.0001	0.0225899	0.0001	0.97711	0.0001	SAN	0.97711	5	775	0	2	0	25	121	2	2	SP117217	ORCA-IN	OSCC-GB_0120011	OSCC-GB_01200111		SA542869		ORCA-IN::OSCC-GB_012001	DO218034	OSCC-GB_012001		pT2N0M0	G3	NA
46d35b82-e1b7-4d35-be5e-3a70fd47e421	6527e1be-0d25-4846-89b7-6c6b407e25e9	DO14678	SA202903	SP31030	Primary tumour - solid tissue	HNSC-US	female	76	GUM, FLOOR OF MOUTH, & OTHER MOUTH	Head-SCC	MESODERM	Head/Neck	Squamous cell carcinoma	Squamous cell carcinoma	8070/3	Squamous cell carcinoma, NOS	44	0.0001	0.0001	0.0001	0.0001	0.9996	EUR	0.9996	288	26937	0	39	6	987	193	59	1	SP31030	HNSC-US	TCGA-CV-5442-01A	TCGA-CV-5442-01A-01D-2266-10	698208bb-7272-4ad5-9cc0-909cb669bdaf	SA202903	46d35b82-e1b7-4d35-be5e-3a70fd47e421	HNSC-US::3c975b68-4a6e-4c97-a8d1-b9a427d4957c	DO14678	TCGA-CV-5442	3c975b68-4a6e-4c97-a8d1-b9a427d4957c			90	90
46e166fe-3b20-49ad-98db-42c854c61c93	795319c3-1a83-4c07-9322-9be62d90cc24	DO51470	SA533625	SP125717	Primary tumour - other	PACA-CA	female	51	PANCREAS	Panc-AdenoCA	ENDODERM	Pancreas	Adenocarcinoma	Pancreatic ductal carcinoma	8500/3	Infiltrating duct carcinoma, NOS	47	0.0001	0.0001	0.0001	0.0001	0.9996	EUR	0.9996	30	3774	0	12	3	451	175	0	3	SP125717	PACA-CA	PCSI_0175_Pa_P_526	PCSI_0175_Pa_P_526		SA533625		PACA-CA::PCSI_0175	DO51470	PCSI_0175		IIB	Moderately differentiated	NA
46e503ae-461d-443a-869b-f261c5570de1	fd59a13d-5d6e-4d15-bd91-285b7b110867	DO35967	SA413684	SP79270	Primary tumour - solid tissue	PBCA-DE	female	5	BRAIN, & CRANIAL NERVES, & SPINAL CORD, (EXCL. VENTRICLE, CEREBELLUM)	CNS-PiloAstro	NEURAL_CREST	CNS	Non-diffuse glioma	Pilocytic astrocytoma	9421/1	Pilocytic astrocytoma	1	0.0001	0.0355375	0.0182714	0.0301358	0.915955	EUR	0.915955	0	126	0	0	0	12	87	0	0	SP79270	PBCA-DE	ICGC_PA59	ICGC_PA59		SA413684		PBCA-DE::ICGC_PA59	DO35967	ICGC_PA59		N/A	1	NA
46f19b5c-3eba-4b23-a1ab-9748090ca4e5	51e4aa65-d472-4844-9525-779a207954e3	DO32237	SA520078	SP68348	Primary tumour - solid tissue	OV-US	female	72	OVARY	Ovary-AdenoCA	MESODERM	Ovary	Adenocarcinoma	Serous cystadenocarcinoma	8441/3	Serous cystadenocarcinoma, NOS	189	0.897149	0.0149419	0.0001	0.0001	0.0877089	AFR	0.897149	97	9321	1	146	8	1097	468	11	2	SP68348	OV-US	TCGA-24-2024-01A	TCGA-24-2024-01A-02D-A324-10	a3f8dcad-c42a-4070-80c4-782627bbaca2	SA520078	46f19b5c-3eba-4b23-a1ab-9748090ca4e5	OV-US::0a48873a-092a-4b25-822b-b0b3c18c08a8	DO32237	TCGA-24-2024	0a48873a-092a-4b25-822b-b0b3c18c08a8			80	80-80
47050918-c623-11e3-bf01-24c6515278c0	469ab612-c623-11e3-bf01-24c6515278c0	DO50802	SA529747	SP112186	Primary tumour - solid tissue	LIRI-JP	male	49	LIVER	Liver-HCC	ENDODERM	Liver	Hepatocellular carcinoma	Hepatocellular carcinoma	8170/3	Hepatocellular carcinoma, NOS	10	0.0001	0.9996	0.000100002	0.000100002	0.0001	ASN	0.9996	76	11699	0	270	3	568	134	0	4	SP112186	LIRI-JP	RK241_C01	RK241_C01		SA529747		LIRI-JP::RK241	DO50802	RK241		2	II	100
4729fe4b-c1ac-489b-a67e-91e5c5e3ff8c	5d6a5ba0-8213-4f89-85e0-021e4b4cc894	DO220334	SA556251	SP123842	Primary tumour - solid tissue	KICH-US	male	69	KIDNEY	Kidney-ChRCC	MESODERM	Kidney	Renal cell carcinoma (distal tubules)	Adenocarcinoma, chromophobe type	8317/3	Renal cell carcinoma, chromophobe type	6	0.00269264	0.0001	0.0001	0.0001	0.997007	EUR	0.997007	18	1757	2	10	1	98	116	0	6	SP123842	KICH-US	TCGA-KL-8326-01A	TCGA-KL-8326-01A-11D-2310-10	59703768-8be1-47a7-8c7d-d794c0936019	SA556251	4729fe4b-c1ac-489b-a67e-91e5c5e3ff8c	KICH-US::03f3dd32-e1d1-485b-a968-3f55798f4d46	DO220334	TCGA-KL-8326	03f3dd32-e1d1-485b-a968-3f55798f4d46			90	90-90
47312f61-5ef4-4f25-9320-8fbb4758790e	63dc530d-0968-45a2-ba97-bfff1ef2e5cd	DO2694	SA67692	SP5784	Primary tumour - solid tissue	BRCA-US	female	73	BREAST	Breast-AdenoCA	ECTODERM	Breast	Adenocarcinoma	Infiltrating duct carcinoma	8500/3	Infiltrating duct carcinoma, NOS	596	0.79957	0.00892373	0.0001	0.0001	0.191306	AFR	0.79957	63	9242	0	34	1	451	1602	0	1	SP5784	BRCA-US	TCGA-E2-A1LL-01A	TCGA-E2-A1LL-01A-11D-A142-09	e57574e4-7e01-4e61-bd29-ee4ec63dddd6	SA67692	47312f61-5ef4-4f25-9320-8fbb4758790e	BRCA-US::2a84997d-ccee-4f46-bea2-752534f26416	DO2694	TCGA-E2-A1LL	2a84997d-ccee-4f46-bea2-752534f26416			75	75	Metaplastic carcinoma
473fe833-fcc6-485e-93d2-95e662c3ef53	c978bbee-66b4-4c0c-aa14-7667a1765dbb	DO39084	SA513920	SP85864	Primary tumour - solid tissue	THCA-US	female	18	THYROID GLAND	Thy-AdenoCA	ENDODERM	Thyroid	Adenocarcinoma	Adenocarcinoma, classical type	8050/3	Papillary carcinoma, NOS	0	0.0001	0.0001	0.0001	0.0001	0.9996	EUR	0.9996	11	570	0	5	0	26	73	0	2	SP85864	THCA-US	TCGA-FE-A233-01A	TCGA-FE-A233-01A-11D-A33C-08	76a6f76d-f33e-4b4a-b0ee-fb863345f194	SA513920	473fe833-fcc6-485e-93d2-95e662c3ef53	THCA-US::e70feafd-1390-4f4c-a635-da65c1a7daeb	DO39084	TCGA-FE-A233	e70feafd-1390-4f4c-a635-da65c1a7daeb			90	90
475bca00-9089-4f50-8638-4e5e8aca6dcd	cc360821-c36e-42f2-924c-1b92c997eba7	DO46793	SA506749	SP102633	Primary tumour - solid tissue	PRAD-CA	male	58	PROSTATE GLAND	Prost-AdenoCA	ENDODERM	Prostate	Adenocarcinoma	Adenocarcinoma	8140/3	Adenocarcinoma, NOS	26	0.0001	0.0001	0.0001	0.0001	0.9996	EUR	0.9996	11	1746	1	7	3	115	143	0	1	SP102633	PRAD-CA	CPCG0102-F1	CPCG0102-F1		SA506749		PRAD-CA::CPCG0102	DO46793	CPCG0102		T3b	4+3	70
47874ff4-0b1c-4a31-9192-2a10e93ce9a1	169b5bc1-0c35-43f7-8cbc-a3fa13b3edc2	DO50314	SA528792	SP110851	Primary tumour - solid tissue	ESAD-UK	female	81	ESOPHAGUS	Eso-AdenoCA	ENDODERM	Esophagus	Adenocarcinoma	Adenocarcinoma	8140/3	Adenocarcinoma, NOS	326	0.0001	0.0001	0.0001	0.0001	0.9996	EUR	0.9996	167	19154	1	95	6	1595	950	465	8	SP110851	ESAD-UK	OC-AH-096-E-T2	LP6005334-DNA_E01		SA528792		ESAD-UK::OCCAMS-AH-096	DO50314	OCCAMS-AH-096		unknown	2	NA
47b5d831-5287-4f62-b17a-6e5eff2e4184	57c92229-f196-429c-8c85-874e2906a3d4	DO1537	SA33121	SP3368	Primary tumour - solid tissue	BRCA-US	female	40	BREAST	Breast-LobularCA	ECTODERM	Breast	Lobular carcinoma	Lobular carcinoma	8022/3	Pleiomorphic carcinoma	86	NA	NA	NA	NA	NA		NA	41	2962	0	21	0	270	283	0	4	SP3368	BRCA-US	TCGA-B6-A0WX-01A	TCGA-B6-A0WX-01A-11D-A10G-09	7daa9124-2878-4708-ae74-28b17ef4898c	SA33121	47b5d831-5287-4f62-b17a-6e5eff2e4184	BRCA-US::a482fc4c-ff1d-46a0-a968-7df06422cc4b	DO1537	TCGA-B6-A0WX	a482fc4c-ff1d-46a0-a968-7df06422cc4b			75	75-75	Invasive carcinoma with ductal and lobular features_.Mucinous carcinoma
47d77750-c622-11e3-bf01-24c6515278c0	4676d3a6-c622-11e3-bf01-24c6515278c0	DO45119	SA501491	SP98955	Primary tumour - solid tissue	LIRI-JP	male	74	LIVER	Liver-HCC	ENDODERM	Liver	Hepatocellular carcinoma	Hepatocellular carcinoma	8170/3	Hepatocellular carcinoma, NOS	158	0.00499787	0.994702	0.0001	0.0001	0.0001	ASN	0.994702	143	21233	4	292	8	1523	408	1	7	SP98955	LIRI-JP	RK023_C	RK023_C		SA501491		LIRI-JP::RK023	DO45119	RK023		3	III	90
47e5ff56-9534-4fcf-a593-33027e877f93	aee5eb7c-536e-47c3-8f02-f362bfc72609	DO22953	SA267880	SP49379	Primary tumour - solid tissue	LIHC-US	male	67	LIVER	Liver-HCC	ENDODERM	Liver	Hepatocellular carcinoma	Hepatocellular carcinoma	8170/3	Hepatocellular carcinoma, NOS	37	0.00864287	0.97883	0.0001	0.0001	0.0123273	ASN	0.97883	124	15523	5	396	5	648	163	1	2	SP49379	LIHC-US	TCGA-CC-5262-01A	TCGA-CC-5262-01A-01D-A21X-10	dc595eed-d459-40fd-8417-6a1c56759ec8	SA267880	47e5ff56-9534-4fcf-a593-33027e877f93	LIHC-US::1b428ada-eb3f-40c2-b4bf-1bbf6b61729d	DO22953	TCGA-CC-5262	1b428ada-eb3f-40c2-b4bf-1bbf6b61729d			NA	85-	Hepatocellular Carcinoma
4808f9e1-452d-45eb-9b87-2f87c67d3452	4d1add62-3e3c-45ff-9df7-7cf1a0c8ca09	DO6934	SA86680	SP96882	Primary tumour - blood derived (peripheral blood)	CLLE-ES	male	68	BLOOD, BONE MARROW, & HEMATOPOIETIC SYS	Lymph-CLL	MESODERM	Lymphoid	Chronic lymphocytic leukemia	Chronic lymphocytic leukemia	9823/3	Chronic lymphocytic leukemia/small lymphocytic lymphoma	31	0.00832632	0.0001	0.0001	0.0001	0.991374	EUR	0.991374	34	4476	0	9	2	218	155	0	1	SP96882	CLLE-ES	141-02-3TD	141-02-3TD		SA86680		CLLE-ES::141	DO6934	141		C		100
4838b5a9-968c-4178-bffb-3fafe1f6dc09	c1da8eed-4919-4ba5-a735-3fba476c18a7	DO555	SA1556	SP1132	Primary tumour - solid tissue	BLCA-US	female	79	URINARY BLADDER	Bladder-TCC	ENDODERM	Bladder	Transitional cell carcinoma	Transitional cell carcinoma	8120/3	Transitional cell carcinoma, NOS	59	0.0277418	0.0001	0.0001	0.0706191	0.901439	EUR	0.901439	210	18726	0	76	14	828	303	2	9	SP1132	BLCA-US	TCGA-DK-A3IL-01A	TCGA-DK-A3IL-01A-11D-A20D-08	59d6683f-5eb7-493d-8e8e-78b88be2cd70	SA1556	4838b5a9-968c-4178-bffb-3fafe1f6dc09	BLCA-US::178b28cd-99c3-48dc-8d09-1ef71b4cee80	DO555	TCGA-DK-A3IL	178b28cd-99c3-48dc-8d09-1ef71b4cee80			NA
483bb781-0179-42e1-bf9c-487b240769b8	3c59a740-98eb-4a0d-8694-ac30ab89b553	DO44465	SA494956	SP97113	Primary tumour - solid tissue	KIRP-US	female	71	KIDNEY	Kidney-RCC	MESODERM	Kidney	Renal cell carcinoma (proximal tubules)	Adenocarcinoma, papillary type	8050/3	Papillary carcinoma, NOS	3	0.00264532	0.0001	0.0001	0.0001	0.997055	EUR	0.997055	45	4262	3	49	4	826	90	0	9	SP97113	KIRP-US	TCGA-A4-A4ZT-01A	TCGA-A4-A4ZT-01A-11D-A26P-10	460188e7-2a1e-4c3f-9c96-48c59a3fa9a0	SA494956	483bb781-0179-42e1-bf9c-487b240769b8	KIRP-US::8b3c068d-5090-4030-8e7e-39da005dee79	DO44465	TCGA-A4-A4ZT	8b3c068d-5090-4030-8e7e-39da005dee79			NA
484a41c8-fcaf-488d-97dc-bfe6a4b88a95	a9d75099-91a1-40aa-a8f1-e6035acd821d	DO23023	SA269323	SP49541	Primary tumour - solid tissue	LIHC-US	female	52	LIVER	Liver-HCC	ENDODERM	Liver	Hepatocellular carcinoma	Hepatocellular carcinoma	8170/3	Hepatocellular carcinoma, NOS	690	0.0001	0.0001	0.00315751	0.0001	0.996542	EUR	0.996542	122	12118	0	172	8	829	1525	1	2	SP49541	LIHC-US	TCGA-EP-A2KA-01A	TCGA-EP-A2KA-01A-11D-A183-10	e6e1bf11-da29-4052-85a1-584401f0fa3d	SA269323	484a41c8-fcaf-488d-97dc-bfe6a4b88a95	LIHC-US::440375d7-cdcd-418a-8992-0a8ca42d290d	DO23023	TCGA-EP-A2KA	440375d7-cdcd-418a-8992-0a8ca42d290d			NA
4853fd17-7214-4f0c-984b-1be0346ca4ab	ebcde902-4750-4e90-b94c-a635aa053ea4	DO22117	SA261595	SP47652	Primary tumour - solid tissue	LGG-US	female	32	BRAIN, & CRANIAL NERVES, & SPINAL CORD, (EXCL. VENTRICLE, CEREBELLUM)	CNS-Oligo	NEURAL_CREST	CNS	Diffuse glioma	Oligodendroglioma	9450/3	Oligodendroglioma, NOS	3	0.0001	0.0001	0.0001	0.0001	0.9996	EUR	0.9996	19	1862	0	5	1	117	95	0	1	SP47652	LGG-US	TCGA-DU-7009-01A	TCGA-DU-7009-01A-11D-2024-08	c7ca8fee-bd73-435b-b351-216e5dc38726	SA261595	4853fd17-7214-4f0c-984b-1be0346ca4ab	LGG-US::01c4ca12-ac08-41dd-9e4f-bfb0971688a2	DO22117	TCGA-DU-7009	01c4ca12-ac08-41dd-9e4f-bfb0971688a2			70	70-70
48624a82-c623-11e3-bf01-24c6515278c0	47ddb48e-c623-11e3-bf01-24c6515278c0	DO50803	SA529749	SP112188	Primary tumour - solid tissue	LIRI-JP	female	62	LIVER	Liver-HCC	ENDODERM	Liver	Hepatocellular carcinoma	Hepatocellular carcinoma	8170/3	Hepatocellular carcinoma, NOS	30	0.0001	0.9996	0.000100002	0.000100001	0.0001	ASN	0.9996	125	20488	2	92	3	323	390	0	1	SP112188	LIRI-JP	RK243_C01	RK243_C01		SA529749		LIRI-JP::RK243	DO50803	RK243		1	II	100
48a0da38-8147-40fe-b683-3f070413a792	70a3c6ba-2965-4101-a60a-fce96cbe54b6	DO50412	SA528884	SP111059	Primary tumour - solid tissue	ESAD-UK	male	67	ESOPHAGUS	Eso-AdenoCA	ENDODERM	Esophagus	Adenocarcinoma	Adenocarcinoma	8140/3	Adenocarcinoma, NOS	190	0.0001	0.000910377	0.0234004	0.0001	0.975489	EUR	0.975489	167	18889	0	54	4	1421	494	33	2	SP111059	ESAD-UK	Cou01-0079-Lesion	SM-4AX82		SA528884		ESAD-UK::OCCAMS-ZZ-019	DO50412	OCCAMS-ZZ-019		3c	2	NA
48b15122-b1e9-4c30-8fc5-70a07686779a	0fe5241f-176c-4146-9c29-bb2523285f62	DO51178	SA543820	SP117796	Primary tumour - solid tissue	PAEN-AU	male	53	PANCREAS	Panc-Endocrine	ENDODERM	Pancreas	Neuroendocrine tumor	Neoroendocrine carcinoma	8246/3	Neuroendocrine carcinoma	9	0.000100001	0.0001	0.0001	0.0001	0.9996	EUR	0.9996	12	1456	0	5	3	138	120	1	3	SP117796	PAEN-AU	1301T	1301T		SA543820		PAEN-AU::ITNET-1301	DO51178	ITNET-1301		T3N1M1	1 - Well differentiated	80	61-80%
48c33a30-557b-4ecf-8066-5b4b068b5e3a	ac898a3a-efe6-4d58-9991-d2f2196c784a	DO51106	SA530500	SP112899	Primary tumour - solid tissue	PRAD-CA	male	44	PROSTATE GLAND	Prost-AdenoCA	ENDODERM	Prostate	Adenocarcinoma	Adenocarcinoma	8140/3	Adenocarcinoma, NOS	63	0.795086	0.0001	0.0240793	0.0001	0.180635	AFR	0.795086	15	2983	0	15	0	187	373	44	4	SP112899	PRAD-CA	CPCG0267-F1	CPCG0267-F1		SA530500		PRAD-CA::CPCG0267	DO51106	CPCG0267		T2c	3+4	NA
48f68f73-3ac0-44ac-ba12-b8889fcb7f38	e1601870-c2b6-48af-9697-41b62d967e10	DO26692	SA504079	SP57024	Primary tumour - solid tissue	LUSC-US	male	56	LUNG & BRONCHUS	Lung-SCC	ENDODERM	Lung	Squamous cell carcinoma	Squamous cell carcinoma	8070/3	Squamous cell carcinoma, NOS	75	0.0001	0.0001	0.0001	0.00204179	0.997658	EUR	0.997658	131	23347	1	280	3	939	271	6	1	SP57024	LUSC-US	TCGA-90-7767-01A	TCGA-90-7767-01A-11D-A320-08	609d3070-4b64-42ee-b071-42be33df7600	SA504079	48f68f73-3ac0-44ac-ba12-b8889fcb7f38	LUSC-US::9dff11cd-0784-4a60-9c77-43f8957d3dfa	DO26692	TCGA-90-7767	9dff11cd-0784-4a60-9c77-43f8957d3dfa			61	57-61
48fadd0f-6561-4294-bff4-d5e4f7dfe79f	ed7044aa-df0d-428e-8aa4-f5cf57d0f174	DO48946	SA517277	SP107466	Primary tumour - solid tissue	PBCA-DE	female	22	BRAIN, & CRANIAL NERVES, & SPINAL CORD, (EXCL. VENTRICLE, CEREBELLUM)	CNS-Medullo	NEURAL_CREST	CNS	Medulloblastoma	Desmoplastic medulloblastoma	9471/3	Desmoplastic medulloblastoma	6	0.0001	0.0214304	0.00345455	0.0405641	0.934451	EUR	0.934451	15	1257	0	2	3	205	100	0	0	SP107466	PBCA-DE	ICGC_MB181	ICGC_MB181		SA517277		PBCA-DE::ICGC_MB181	DO48946	ICGC_MB181		unknown	G4	NA
4904d56f-0fe7-4482-8f6d-9e54d261f399	e31c3b51-9a28-4191-b67f-21ac68e47c1e	DO44919	SA500100	SP98164	Primary tumour - solid tissue	LIHC-US	male	80	LIVER	Liver-HCC	ENDODERM	Liver	Hepatocellular carcinoma	Hepatocellular carcinoma	8170/3	Hepatocellular carcinoma, NOS	82	0.0001	0.0001	0.0001	0.0001	0.9996	EUR	0.9996	134	16398	2	260	11	875	266	0	4	SP98164	LIHC-US	TCGA-FV-A2QQ-01A	TCGA-FV-A2QQ-01A-11D-A22F-10	a0096af4-abd3-4f6e-a6ac-2cf2e57c7bd9	SA500100	4904d56f-0fe7-4482-8f6d-9e54d261f399	LIHC-US::d680df09-368e-42b5-b540-45c41ed31042	DO44919	TCGA-FV-A2QQ	d680df09-368e-42b5-b540-45c41ed31042			NA
492694a7-bb41-4128-a909-c424e7fc0c9e	584e7f6c-9ece-40a8-804d-64393d049d78	DO35704	SA414099	SP78901	Primary tumour - solid tissue	PBCA-DE	male	3	BRAIN, & CRANIAL NERVES, & SPINAL CORD, (EXCL. VENTRICLE, CEREBELLUM)	CNS-Medullo	NEURAL_CREST	CNS	Medulloblastoma	Medulloblastoma	9470/3	Medulloblastoma, NOS	2	0.0839663	0.0001	0.0001	0.0809035	0.83493	EUR	0.83493	13	915	0	3	1	232	90	0	0	SP78901	PBCA-DE	MBRep_T54	MBRep_T54		SA414099		PBCA-DE::MBRep_T54	DO35704	MBRep_T54		M0	G4	NA
492b4e58-12e2-47b2-bd47-28f8607072fa	53057387-7374-4b37-b76b-0a47903baa5e	DO44092	SA491175	SP96122	Primary tumour - solid tissue	COAD-US	female	55	LARGE INTESTINE, (EXCL. APPENDIX)	ColoRect-AdenoCA	ENDODERM	Colon/Rectum	Adenocarcinoma	Adenocarcinoma, mucinous	8480/3	Mucinous adenocarcinoma	24	0.895199	0.012751	0.0001	0.0001	0.0918499	AFR	0.895199	218	19064	0	43	15	2457	154	44	4	SP96122	COAD-US	TCGA-A6-A566-01A	TCGA-A6-A566-01A-11D-A28G-10	615fdee9-637e-45c6-8909-36b9201a8eb7	SA491175	492b4e58-12e2-47b2-bd47-28f8607072fa	COAD-US::790266bc-c252-43f4-85d1-1b06ee529cf8	DO44092	TCGA-A6-A566	790266bc-c252-43f4-85d1-1b06ee529cf8			NA
493e7008-551c-4c0e-b567-a0f31868629e	7e34df03-ded2-493f-85b2-08289af95f88	DO43859	SA484286	SP95646	Primary tumour - solid tissue	UCEC-US	female	62	UTERUS, NOS	Uterus-AdenoCA	MESODERM	Uterus	Adenocarcinoma	Serous cystadenocarcinoma	8441/3	Serous cystadenocarcinoma, NOS	235	0.747266	0.0001	0.0001	0.0212943	0.231239	AFR	0.747266	68	6161	2	31	3	501	586	2	0	SP95646	UCEC-US	TCGA-B5-A1MY-01A	TCGA-B5-A1MY-01A-11D-A142-09	26189cf5-ae49-44cf-842b-35a3063ab93c	SA484286	493e7008-551c-4c0e-b567-a0f31868629e	UCEC-US::5d2f1a0f-a01b-48c2-b749-1ca710aa2bb4	DO43859	TCGA-B5-A1MY	5d2f1a0f-a01b-48c2-b749-1ca710aa2bb4			80	80
494701ce-05d4-440b-a65e-d925902b9d42	2a4d25ee-3a9d-4e66-a60d-63744879bdfa	DO47165	SA507473	SP103715	Primary tumour - solid tissue	RECA-EU	female	51	KIDNEY	Kidney-RCC	MESODERM	Kidney	Renal cell carcinoma (proximal tubules)	Adenocarcinoma, clear cell type	8310/3	Clear cell adenocarcinoma, NOS	3	0.0001	0.0001	0.0001	0.0001	0.9996	EUR	0.9996	52	4783	1	51	1	617	97	0	4	SP103715	RECA-EU	C0094T	C0094T		SA507473		RECA-EU::C0094	DO47165	C0094		T2bNXMX	3	NA	61-80%
49795e42-c623-11e3-bf01-24c6515278c0	491994d0-c623-11e3-bf01-24c6515278c0	DO50804	SA529751	SP112190	Primary tumour - solid tissue	LIRI-JP	male	81	LIVER	Liver-HCC	ENDODERM	Liver	Hepatocellular carcinoma	Hepatocellular carcinoma	8170/3	Hepatocellular carcinoma, NOS	24	0.0001	0.974244	0.0254565	0.0001	0.0001	ASN	0.974244	170	22245	3	358	13	1071	787	2	4	SP112190	LIRI-JP	RK244_C01	RK244_C01		SA529751		LIRI-JP::RK244	DO50804	RK244		2	I	100
498ecf81-921d-4df9-a6a4-a625f484e823	a1bf5af7-aae5-4a96-85d0-97fb1449d730	DO222275	SA569075	SP135180	Primary tumour - solid tissue	GACA-CN	male	69	STOMACH	Stomach-AdenoCA	ENDODERM	Stomach	Adenocarcinoma	Adenocarcinoma, tubular	8211/3	Tubular adenocarcinoma	2	0.0001	0.9996	0.0001	0.0001	0.0001	ASN	0.9996	2	50	0	2	0	5	101	0	0	SP135180	GACA-CN	CGP_specimen_GC12008T	GC12008T		SA569075		GACA-CN::CGP_donor_GC00001	DO222275	CGP_donor_GC00001		T1N0	I	60	61-80%
49900a43-d42e-4052-a8cb-1563b82ad0a0	8d421774-0eab-4e8a-b7c0-37fb9fec3f33	DO35907	SA413606	SP79210	Primary tumour - solid tissue	PBCA-DE	male	3	BRAIN, & CRANIAL NERVES, & SPINAL CORD, (EXCL. VENTRICLE, CEREBELLUM)	CNS-PiloAstro	NEURAL_CREST	CNS	Non-diffuse glioma	Pilocytic astrocytoma	9421/1	Pilocytic astrocytoma	1	0.0001	0.00948009	0.0001	0.0001	0.99022	EUR	0.99022	2	88	0	0	1	3	88	0	0	SP79210	PBCA-DE	ICGC_PA25	ICGC_PA25		SA413606		PBCA-DE::ICGC_PA25	DO35907	ICGC_PA25		N/A	1	NA
49ad3c8d-88cd-43cd-a273-1623fe2aec0b	3dae8b6b-69a0-4bb8-b858-68ce5c8295c5	DO46889	SA507338	SP102929	Primary tumour - solid tissue	RECA-EU	male	60	KIDNEY	Kidney-RCC	MESODERM	Kidney	Renal cell carcinoma (proximal tubules)	Adenocarcinoma, clear cell type	8310/3	Clear cell adenocarcinoma, NOS	4	0.0001	0.000100001	0.0001	0.0001	0.9996	EUR	0.9996	50	4753	1	78	4	718	95	0	5	SP102929	RECA-EU	C0027T	C0027T		SA507338		RECA-EU::C0027	DO46889	C0027		T3aNXMX	4	NA	61-80%
49b26ab5-2ca9-49b1-ae83-573fa41af2cd	d403ffdd-512b-4e27-a4e3-74f2400d1635	DO36123	SA413884	SP79427	Primary tumour - solid tissue	PBCA-DE	female	2	BRAIN, & CRANIAL NERVES, & SPINAL CORD, (EXCL. VENTRICLE, CEREBELLUM)	CNS-PiloAstro	NEURAL_CREST	CNS	Non-diffuse glioma	Pilocytic astrocytoma	9421/1	Pilocytic astrocytoma	4	0.0001	0.0203079	0.00697177	0.0490414	0.923579	EUR	0.923579	6	153	0	0	0	4	94	0	0	SP79427	PBCA-DE	ICGC_PA144	ICGC_PA144		SA413884		PBCA-DE::ICGC_PA144	DO36123	ICGC_PA144		N/A	1	NA
49dec0c2-8e75-4f44-a253-82b2ea605890	f09f9865-726d-41bd-b206-b8fae7d4a81b	DO25622	SA286926	SP54745	Primary tumour - solid tissue	LUAD-US	male	70	LUNG & BRONCHUS	Lung-AdenoCA	ENDODERM	Lung	Adenocarcinoma	Adenocarcinoma, invasive, mucinous	8480/3	Mucinous adenocarcinoma	71	0.006137	0.0001	0.0269852	0.0189487	0.947829	EUR	0.947829	332	47388	4	364	9	1092	312	10	5	SP54745	LUAD-US	TCGA-49-6742-01A	TCGA-49-6742-01A-11D-1855-08	f0a4ae58-d5bc-4ab0-b1cf-0d951ea91fc7	SA286926	49dec0c2-8e75-4f44-a253-82b2ea605890	LUAD-US::21fb46f9-4bbb-441c-af19-a687e9138344	DO25622	TCGA-49-6742	21fb46f9-4bbb-441c-af19-a687e9138344			60	50-60	Acinar predominant Adc
49fa7e44-c86f-4b1f-8849-e5fe5b9de734	b19b8b4a-5fa6-4a3a-b211-679ac9a83ed1	DO48906	SA517374	SP107384	Primary tumour - solid tissue	PBCA-DE	female	49	BRAIN, & CRANIAL NERVES, & SPINAL CORD, (EXCL. VENTRICLE, CEREBELLUM)	CNS-Medullo	NEURAL_CREST	CNS	Medulloblastoma	Medulloblastoma	9470/3	Medulloblastoma, NOS	91	0.0001	0.0001	0.0001	0.0001	0.9996	EUR	0.9996	48	5084	0	44	5	746	257	0	0	SP107384	PBCA-DE	ICGC_MB81	ICGC_MB81		SA517374		PBCA-DE::ICGC_MB81	DO48906	ICGC_MB81		unknown	G4	NA
4a1ad661-f6ae-44e8-b50b-72ff658ff22b	6d188f81-f062-4903-bb99-a634fdd47fb5	DO12070	SA174372	SP25905	Primary tumour - solid tissue	GBM-US	female	58	BRAIN, & CRANIAL NERVES, & SPINAL CORD, (EXCL. VENTRICLE, CEREBELLUM)	CNS-GBM	NEURAL_CREST	CNS	Diffuse glioma	Glioblastoma	9440/3	Glioblastoma, NOS	39	0.0078067	0.0001	0.0001	0.0001	0.991893	EUR	0.991893	62	6007	0	10	1	208	214	1	3	SP25905	GBM-US	TCGA-14-1823-01A	TCGA-14-1823-01A-01D-1494-08	7ead0574-478a-4fe1-aabe-34965101b05d	SA174372	4a1ad661-f6ae-44e8-b50b-72ff658ff22b	GBM-US::a515cf2d-e918-4958-9bf6-e611b425a97e	DO12070	TCGA-14-1823	a515cf2d-e918-4958-9bf6-e611b425a97e			95	95-95
4a35b01f-5e19-4673-abea-d87fd1d605d0	92a930d9-76bc-48bc-b07c-c508735f010e	DO35994	SA413722	SP79297	Primary tumour - solid tissue	PBCA-DE	male	14	BRAIN, & CRANIAL NERVES, & SPINAL CORD, (EXCL. VENTRICLE, CEREBELLUM)	CNS-PiloAstro	NEURAL_CREST	CNS	Non-diffuse glioma	Pilocytic astrocytoma	9421/1	Pilocytic astrocytoma	0	0.0001	0.0001	0.00878764	0.238758	0.752254	EUR	0.752254	6	696	0	0	0	19	82	0	2	SP79297	PBCA-DE	ICGC_PA75	ICGC_PA75		SA413722		PBCA-DE::ICGC_PA75	DO35994	ICGC_PA75		N/A	1	NA
4a4309b0-2aca-4d6a-ac50-039b28406bba	111c2ee1-f3e3-4548-b532-bf6909bd7d19	DO27849	SA321103	SP59444	Primary tumour - lymph node	MALY-DE	male	70	LYMPH NODES	Lymph-BNHL	MESODERM	Lymphoid	Mature B-cell lymphoma	Follicular lymphoma	9698/3	Follicular lymphoma, grade 3	33	0.0103889	0.0001	0.0001	0.0001	0.989311	EUR	0.989311	62	6599	0	21	2	275	164	0	3	SP59444	MALY-DE	tumor_4139696	tumor_4139696		SA321103		MALY-DE::4139696	DO27849	4139696		unknown	FL grade IIIb	NA
4a4e0397-8702-46ef-aaa8-3980f03a40bf	f8ceaa1a-1c04-44f9-8401-ac44ae9b702d	DO51521	SA533801	SP125707	Primary tumour - other	PACA-CA	female	78	PANCREAS	Panc-AdenoCA	ENDODERM	Pancreas	Adenocarcinoma	Adenocarcinoma	8140/3		0	0.0001	0.0001	0.0001	0.0202322	0.979468	EUR	0.979468	1	280	0	1	0	18	72	0	0	SP125707	PACA-CA	PCSI_0286_Pa_P_526	PCSI_0286_Pa_P_526		SA533801		PACA-CA::PCSI_0286	DO51521	PCSI_0286				NA
4a698352-25e6-4137-bef8-b6520d5b1b95	a95ab6da-90f6-4a9f-b847-ca221f7dd126	DO48948	SA517278	SP107467	Primary tumour - solid tissue	PBCA-DE	male	3	BRAIN, & CRANIAL NERVES, & SPINAL CORD, (EXCL. VENTRICLE, CEREBELLUM)	CNS-Medullo	NEURAL_CREST	CNS	Medulloblastoma	Medulloblastoma	9470/3	Medulloblastoma, NOS	14	0.0001	0.0001	0.0293158	0.0547528	0.915732	EUR	0.915732	10	1279	0	2	0	50	120	1	0	SP107467	PBCA-DE	ICGC_MB183	ICGC_MB183		SA517278		PBCA-DE::ICGC_MB183	DO48948	ICGC_MB183		unknown	G4	NA
4a703d3e-c623-11e3-bf01-24c6515278c0	4a176cd6-c623-11e3-bf01-24c6515278c0	DO50805	SA529753	SP112192	Primary tumour - solid tissue	LIRI-JP	male	72	LIVER	Liver-HCC	ENDODERM	Liver	Hepatocellular carcinoma	Hepatocellular carcinoma	8170/3	Hepatocellular carcinoma, NOS	48	0.000539557	0.996456	0.00149719	0.00140733	0.0001	ASN	0.996456	126	17112	4	159	7	676	226	0	6	SP112192	LIRI-JP	RK245_C01	RK245_C01		SA529753		LIRI-JP::RK245	DO50805	RK245		2	III	95
4a88981e-e409-440f-9bf0-71ca1bab8b4e	7a94f4c9-f0f7-4836-8a4a-b3aeabcf01dc	DO51534	SA533779	SP125794	Primary tumour - other	PACA-CA	female	79	PANCREAS	Panc-AdenoCA	ENDODERM	Pancreas	Adenocarcinoma	Adenocarcinoma	8140/3		12	0.00194316	0.00729076	0.0001	0.0001	0.990566	EUR	0.990566	55	4151	0	6	4	588	113	0	1	SP125794	PACA-CA	PCSI_0302_Pa_P_526	PCSI_0302_Pa_P_526		SA533779		PACA-CA::PCSI_0302	DO51534	PCSI_0302				NA
4aa7eabc-0419-4897-b7af-5dcccfd6ac2f	6d96389a-6787-4396-8dda-955c91414502	DO51476	SA533615	SP125756	Primary tumour - other	PACA-CA	female	45	PANCREAS	Panc-AdenoCA	ENDODERM	Pancreas	Adenocarcinoma	Adenocarcinoma, mucinous	8470/3	Mucinous cystadenocarcinoma, NOS	541	0.967314	0.00772234	0.0001	0.00677169	0.0180918	AFR	0.967314	149	14026	1	103	15	1167	1220	33	7	SP125756	PACA-CA	PCSI_0015_Pa_P_526	PCSI_0015_Pa_P_526		SA533615		PACA-CA::PCSI_0015	DO51476	PCSI_0015		IIB	Poorly differentiated	NA
4adc846a-42cb-4ebd-a954-e31eb29d7572	48e606cf-cb3e-487c-aa4f-78c3056960d2	DO52684	SA542111	SP116690	Primary tumour - lymph node	MALY-DE	male	46	LYMPH NODES	Lymph-BNHL	MESODERM	Lymphoid	Mature B-cell lymphoma	Diffse large B-cell lymphoma	9680/3	ML, large B-cell, diffuse	40	0.0001	0.0001	0.0001	0.0001	0.9996	EUR	0.9996	162	25396	2	116	6	1856	161	0	3	SP116690	MALY-DE	tumor_4120157	tumor_4120157		SA542111		MALY-DE::4120157	DO52684	4120157		unknown	DLBCL grade cb	75
4b44b313-6f74-4233-bec4-7e41c91c77f1	a5cf8bcc-2935-498d-9087-4a4bbfc59149	DO10811	SA130907	SP23443	Primary tumour - solid tissue	EOPC-DE	male	51	PROSTATE GLAND	Prost-AdenoCA	ENDODERM	Prostate	Adenocarcinoma	Adenocarcinoma	8140/3	Adenocarcinoma, NOS	57	0.0001	0.0001	0.0001	0.0001	0.9996	EUR	0.9996	23	2438	0	6	0	201	237	0	1	SP23443	EOPC-DE	EOPC-04_tumor	EOPC-04_tumor		SA130907		EOPC-DE::EOPC-04	DO10811	EOPC-04		T3bN1	4+3	NA	61-80%
4b5d9d8c-ff95-45f4-9287-2804e8a98ade	a6bebb20-1f4a-4ed6-ab14-7b823c373ff7	DO46759	SA506702	SP102537	Primary tumour - solid tissue	PAEN-AU	male	61	PANCREAS	Panc-Endocrine	ENDODERM	Pancreas	Neuroendocrine tumor	Neoroendocrine carcinoma	8246/3	Neuroendocrine carcinoma	21	0.0001	0.0001	0.0001	0.0001	0.9996	EUR	0.9996	42	3231	0	13	3	189	139	0	2	SP102537	PAEN-AU	8031157	8031157		SA506702		PAEN-AU::ICGC_0436	DO46759	ICGC_0436		T3N1MX	1 - Well differentiated	83	>81%
4b7a704b-e516-4275-be11-45cc935237e2	41dbe6b2-2f19-4544-b238-840a170467ee	DO6354	SA86170	SP13283	Primary tumour - blood derived (peripheral blood)	CLLE-ES	male	46	BLOOD, BONE MARROW, & HEMATOPOIETIC SYS	Lymph-CLL	MESODERM	Lymphoid	Chronic lymphocytic leukemia	Chronic lymphocytic leukemia	9823/3	Chronic lymphocytic leukemia/small lymphocytic lymphoma	6	0.00795979	0.0001	0.0001	0.0001	0.99174	EUR	0.99174	11	1518	0	1	0	64	101	0	1	SP13283	CLLE-ES	005-0015-01TD	005-0015-01TD		SA86170		CLLE-ES::5	DO6354	5		B		98
4b8943be-c623-11e3-bf01-24c6515278c0	4b18d5fc-c623-11e3-bf01-24c6515278c0	DO50806	SA529756	SP112194	Primary tumour - solid tissue	LIRI-JP	male	70	LIVER	Liver-HCC	ENDODERM	Liver	Hepatocellular carcinoma	Hepatocellular carcinoma	8170/3	Hepatocellular carcinoma, NOS	168	0.0001	0.9996	0.0001	0.0001	0.0001	ASN	0.9996	89	14559	1	139	6	697	429	0	5	SP112194	LIRI-JP	RK254_C01	RK254_C01		SA529756		LIRI-JP::RK254	DO50806	RK254		4	III	95
4b8c6b0c-0d0c-4834-a2f3-691e0919b902	34cefc23-55ca-4aea-b03b-37f1cc4108b8	DO52698	SA542163	SP116728	Primary tumour - blood derived (peripheral blood)	CLLE-ES	male	49	BLOOD, BONE MARROW, & HEMATOPOIETIC SYS	Lymph-CLL	MESODERM	Lymphoid	Chronic lymphocytic leukemia	Chronic lymphocytic leukemia	9823/3	Chronic lymphocytic leukemia/small lymphocytic lymphoma	5	0.00591892	0.0001	0.0001	0.00505862	0.988823	EUR	0.988823	17	1941	0	3	0	96	97	0	3	SP116728	CLLE-ES	058-0121-01TD	058-0121-01TD		SA542163		CLLE-ES::58	DO52698	58		B		99
4b91ece6-c9b2-4889-b18c-c63eb58eb061	017c2a24-5f12-43c4-b296-d97d3deebeda	DO6549	SA542389	SP13478	Primary tumour - blood derived (peripheral blood)	CLLE-ES	female	56	BLOOD, BONE MARROW, & HEMATOPOIETIC SYS	Lymph-CLL	MESODERM	Lymphoid	Chronic lymphocytic leukemia	Chronic lymphocytic leukemia	9823/3	Chronic lymphocytic leukemia/small lymphocytic lymphoma	1	0.00905549	0.0001	0.0001	0.0001	0.990645	EUR	0.990645	10	2086	0	7	0	61	97	0	1	SP13478	CLLE-ES	277-01-3TD	277-01-3TD		SA542389		CLLE-ES::277	DO6549	277		A		98
4bae2f08-da75-4991-acb8-5ba9912f9131	d2f5c569-964a-4cb4-a77e-a3df7bfbe36a	DO48103	SA513543	SP105807	Primary tumour - solid tissue	THCA-US	female	55	THYROID GLAND	Thy-AdenoCA	ENDODERM	Thyroid	Adenocarcinoma	Adenocarcinoma, classical type	8050/3	Papillary carcinoma, NOS	0	0.00128267	0.998417	0.0001	0.0001	0.0001	ASN	0.998417	18	1361	0	3	2	99	79	0	3	SP105807	THCA-US	TCGA-EM-A3FR-01A	TCGA-EM-A3FR-01A-11D-A21Z-08	319e3498-d5fb-4142-a09f-aba779dbc094	SA513543	4bae2f08-da75-4991-acb8-5ba9912f9131	THCA-US::2b84cfbc-7cf6-4cb1-a1e3-ba85dafb89f4	DO48103	TCGA-EM-A3FR	2b84cfbc-7cf6-4cb1-a1e3-ba85dafb89f4			65	65
4c027164-12de-456f-b933-6bc91f70b46f	9c5a1bb2-fae8-4610-9252-3082afdcdff0	DO49478	SA520243	SP117441	Primary tumour - other	PACA-CA	male	81	PANCREAS	Panc-AdenoCA	ENDODERM	Pancreas	Adenocarcinoma	Pancreatic ductal carcinoma	8500/3	Infiltrating duct carcinoma, NOS	115	0.0001	0.0001	0.0001	0.00674154	0.992958	EUR	0.992958	80	6060	1	15	2	500	332	3	8	SP117441	PACA-CA	ASHPC_0017_Pa_P	ASHPC_0017_Pa_P		SA520243		PACA-CA::PCSI_0403	DO49478	PCSI_0403		IIA	Well differentiated	NA
4c183106-c622-11e3-bf01-24c6515278c0	4a723c3e-c622-11e3-bf01-24c6515278c0	DO45121	SA501495	SP98959	Primary tumour - solid tissue	LIRI-JP	male	61	LIVER	Liver-HCC	ENDODERM	Liver	Hepatocellular carcinoma	Hepatocellular carcinoma	8170/3	Hepatocellular carcinoma, NOS	25	0.0001	0.9996	0.0001	0.0001	0.0001	ASN	0.9996	36	6282	1	42	0	294	136	0	4	SP98959	LIRI-JP	RK024_C	RK024_C		SA501495		LIRI-JP::RK024	DO45121	RK024		3	II-III	100
4c2ad4a0-5d57-4e27-9f35-058b2f205f50	50497294-50a7-42e2-b6f7-f5d379589860	DO27120	SA310395	SP57933	Primary tumour - solid tissue	LUSC-US	female	68	LUNG & BRONCHUS	Lung-SCC	ENDODERM	Lung	Squamous cell carcinoma	Squamous cell carcinoma	8070/3	Squamous cell carcinoma, NOS	325	0.000100003	0.013623	0.0001	0.0001	0.986077	EUR	0.986077	501	57046	8	822	26	3411	740	65	4	SP57933	LUSC-US	TCGA-21-5782-01A	TCGA-21-5782-01A-01D-1632-08	9abf3a20-b34d-429b-9c13-0468dfc20700	SA310395	4c2ad4a0-5d57-4e27-9f35-058b2f205f50	LUSC-US::e21964b8-47c7-4a5f-bfa7-7206222883d2	DO27120	TCGA-21-5782	e21964b8-47c7-4a5f-bfa7-7206222883d2			72	80-72
4c3840df-9824-40db-879e-6d24adc8c155	332ac9eb-64c2-474d-b772-07e504f3655d	DO26563	SA313680	SP56754	Primary tumour - solid tissue	LUSC-US	female	73	LUNG & BRONCHUS	Lung-SCC	ENDODERM	Lung	Squamous cell carcinoma	Basaloid squamous cell carcinoma	8083/3	Basaloid squamous cell carcinoma	51	0.0001	0.000100001	0.00906118	0.0001	0.990639	EUR	0.990639	193	29890	7	803	12	1078	225	23	3	SP56754	LUSC-US	TCGA-34-5240-01A	TCGA-34-5240-01A-01D-1441-08	49395d22-cd07-4ab7-bdf3-cfa56687ba43	SA313680	4c3840df-9824-40db-879e-6d24adc8c155	LUSC-US::e7d1b042-5b1c-4c29-b501-a5ef4810ecd2	DO26563	TCGA-34-5240	e7d1b042-5b1c-4c29-b501-a5ef4810ecd2			80	80-80
4c3eda94-56f4-46d3-8c88-50d476e773f6	09455f77-1bc1-4f4b-9b75-dd79fd3237c3	DO22998	SA268834	SP49481	Primary tumour - solid tissue	LIHC-US	male	68	LIVER	Liver-HCC	ENDODERM	Liver	Hepatocellular carcinoma	Hepatocellular carcinoma	8170/3	Hepatocellular carcinoma, NOS	20	0.0246634	0.0180152	0.0001	0.0744574	0.882764	EUR	0.882764	30	3310	0	22	2	180	128	0	7	SP49481	LIHC-US	TCGA-DD-A1ED-01A	TCGA-DD-A1ED-01A-11D-A152-10	1cf84c3e-e7e2-43a6-b9af-e0042312f02f	SA268834	4c3eda94-56f4-46d3-8c88-50d476e773f6	LIHC-US::0ff6364a-e6f4-47ca-a7e7-14705bf0a8df	DO22998	TCGA-DD-A1ED	0ff6364a-e6f4-47ca-a7e7-14705bf0a8df			92	92	Hepatocellular Carcinoma
4c3f733d-5fd5-4f67-af5f-8c36c5b37be2	ae42e865-6be5-4e4e-bcd9-dbcdd95be272	DO35559	SA413354	SP78680	Primary tumour - solid tissue	PBCA-DE	male	7	BRAIN, & CRANIAL NERVES, & SPINAL CORD, (EXCL. VENTRICLE, CEREBELLUM)	CNS-Medullo	NEURAL_CREST	CNS	Medulloblastoma	Medulloblastoma	9470/3	Medulloblastoma, NOS	1	0.0001	0.130286	0.0001	0.0330317	0.836483	EUR	0.836483	4	533	0	2	0	44	94	0	1	SP78680	PBCA-DE	ICGC_MB24	ICGC_MB24		SA413354		PBCA-DE::ICGC_MB24	DO35559	ICGC_MB24		M0	G4	NA
4c4aa1b1-fda3-4c5b-b588-68aa727500ad	16209117-5be9-4feb-9a1b-fa36b66e3d3d	DO51543	SA533777	SP125780	Primary tumour - other	PACA-CA	female	76	PANCREAS	Panc-AdenoCA	ENDODERM	Pancreas	Adenocarcinoma	Pancreatic ductal carcinoma	8500/3	Infiltrating duct carcinoma, NOS	24	0.0001	0.0001	0.000910977	0.0001	0.998789	EUR	0.998789	64	5926	1	22	5	704	141	0	2	SP125780	PACA-CA	PCSI_0171_Pa_P_526	PCSI_0171_Pa_P_526		SA533777		PACA-CA::PCSI_0171	DO51543	PCSI_0171		IIB	Moderately differentiated	NA
4c5228b5-bf31-4abd-a47c-d088e16dba13	61b0db32-5444-4ba0-9812-7ff40c9cf034	DO51103	SA530488	SP112893	Primary tumour - solid tissue	PRAD-CA	male	66	PROSTATE GLAND	Prost-AdenoCA	ENDODERM	Prostate	Adenocarcinoma	Adenocarcinoma	8140/3	Adenocarcinoma, NOS	67	0.446182	0.0183814	0.0258779	0.0001	0.509459	EUR	0.509459	30	3177	0	24	5	221	291	12	3	SP112893	PRAD-CA	CPCG0263-F1	CPCG0263-F1		SA530488		PRAD-CA::CPCG0263	DO51103	CPCG0263		T2a	3+3	NA
4c59fb2d-21b6-4b09-8174-6102de736e4d	bab2414e-d20b-4b79-ae79-1223a627736e	DO219951	SA554351	SP121781	Primary tumour - solid tissue	SARC-US	male	78	BONE & SOFT TISSUE	SoftTissue-Liposarc	MESODERM	Bone/SoftTissue	Liposarcoma, soft tissue	Liposarcoma	8858/3	Liposarcoma	1088	0.0378145	0.0001	0.0001	0.0769784	0.885007	EUR	0.885007	146	11571	1	99	3	550	2332	1	6	SP121781	SARC-US	TCGA-DX-A1L2-01A	TCGA-DX-A1L2-01A-22D-A24N-09	901dfd62-799d-4e40-926e-22a5fd859b5a	SA554351	4c59fb2d-21b6-4b09-8174-6102de736e4d	SARC-US::73d2e8ef-4e10-416a-845b-f48374e48ecb	DO219951	TCGA-DX-A1L2	73d2e8ef-4e10-416a-845b-f48374e48ecb			NA
4c8afa82-c623-11e3-bf01-24c6515278c0	4c31b6d4-c623-11e3-bf01-24c6515278c0	DO50807	SA529759	SP112196	Primary tumour - solid tissue	LIRI-JP	male	67	LIVER	Liver-HCC	ENDODERM	Liver	Hepatocellular carcinoma	Hepatocellular carcinoma	8170/3	Hepatocellular carcinoma, NOS	91	0.0001	0.9996	0.0001	0.0001	0.0001	ASN	0.9996	90	12103	3	187	6	785	283	0	4	SP112196	LIRI-JP	RK256_C01	RK256_C01		SA529759		LIRI-JP::RK256	DO50807	RK256		1	II	80
4cbe411b-b05e-46bd-bea8-126289a0866c	441312af-029c-4e92-bb22-ae6801848211	DO49090	SA518723	SP107813	Primary tumour - solid tissue	PACA-AU	female	77	PANCREAS	Panc-AdenoCA	ENDODERM	Pancreas	Adenocarcinoma	Pancreatic ductal carcinoma	8500/3	Infiltrating duct carcinoma, NOS	112	0.0001	0.0001	0.0001	0.000100002	0.9996	EUR	0.9996	56	4559	0	17	3	652	325	0	3	SP107813	PACA-AU	8068564	8068564		SA518723		PACA-AU::ICGC_0486	DO49090	ICGC_0486		T3N1MX	3 - Poorly differentiated	81	>81%
4ceeb025-2f16-4f80-b9b4-0151346349c6	c703a239-b0e5-4eee-8758-154b157f4925	DO49536	SA520430	SP109006	Primary tumour - blood derived (bone marrow)	LAML-KR	male	46	BLOOD, BONE MARROW, & HEMATOPOIETIC SYS	Myeloid-AML	MESODERM	Myeloid	Acute myeloid leukemia	Acute myeloid leukemia	9861/3	Acute myeloid leukemia	8	0.0001	0.9996	0.000100001	0.0001	0.0001	ASN	0.9996	16	1193	0	3	2	60	261	0	4	SP109006	LAML-KR	SNU_WGS_09_S1_sp	SNU_WGS_09_S1		SA520430		LAML-KR::SNU_WGS_09	DO49536	SNU_WGS_09				73	1-20%
4cfb0aee-6661-478a-8694-9d8ba15e46b7	b8f43f58-f4dc-456e-bb75-10c5bdf28f06	DO219106	SA547730	SP119755	Primary tumour - solid tissue	COAD-US	female	55	LARGE INTESTINE, (EXCL. APPENDIX)	ColoRect-AdenoCA	ENDODERM	Colon/Rectum	Adenocarcinoma	Adenocarcinoma, mucinous	8480/3	Mucinous adenocarcinoma	45	0.861905	0.01063	0.0001	0.0001	0.127265	AFR	0.861905	182	19093	0	55	6	2449	251	101	4	SP119755	COAD-US	TCGA-QG-A5YW-01A	TCGA-QG-A5YW-01A-11D-A28G-10	d8dce266-1073-4bf2-a714-748e7e942635	SA547730	4cfb0aee-6661-478a-8694-9d8ba15e46b7	COAD-US::9f45a227-1fd5-478c-a194-4a5c61b68cc3	DO219106	TCGA-QG-A5YW	9f45a227-1fd5-478c-a194-4a5c61b68cc3			NA
4cff8590-559e-4204-8635-96e11bfeda68	20e24e02-0caa-4e55-812b-b081b3bb03d8	DO44883	SA500397	SP98078	Primary tumour - solid tissue	LIHC-US	male	75	LIVER	Liver-HCC	ENDODERM	Liver	Hepatocellular carcinoma	Hepatocellular carcinoma	8170/3	Hepatocellular carcinoma, NOS	102	0.000100001	0.0001	0.0001	0.0001	0.9996	EUR	0.9996	149	15265	0	246	4	783	285	1	6	SP98078	LIHC-US	TCGA-DD-A3A8-01A	TCGA-DD-A3A8-01A-11D-A22F-10	93d007f8-84d9-427d-a1e9-54919605f7b3	SA500397	4cff8590-559e-4204-8635-96e11bfeda68	LIHC-US::69d6881b-9e9a-407b-8b02-bad5fc2455bf	DO44883	TCGA-DD-A3A8	69d6881b-9e9a-407b-8b02-bad5fc2455bf			NA
4d121008-0987-4142-a2b8-7dac58f3110a	adf60349-6761-4053-a888-0f9aa1e32d4d	DO35551	SA413322	SP78672	Primary tumour - solid tissue	PBCA-DE	male	3	BRAIN, & CRANIAL NERVES, & SPINAL CORD, (EXCL. VENTRICLE, CEREBELLUM)	CNS-Medullo	NEURAL_CREST	CNS	Medulloblastoma	Medulloblastoma	9470/3	Medulloblastoma, NOS	7	0.0001	0.0001	0.013113	0.0300743	0.956613	EUR	0.956613	6	598	0	1	0	53	102	0	0	SP78672	PBCA-DE	ICGC_MB16	ICGC_MB16		SA413322		PBCA-DE::ICGC_MB16	DO35551	ICGC_MB16		M2	G4	NA
4d1a4587-adb4-4a65-943e-f19efe8de142	dea407f3-a902-44f9-aa3a-a60d678780d2	DO27763	SA320818	SP59270	Primary tumour - lymph node	MALY-DE	male	10	LYMPH NODES	Lymph-BNHL	MESODERM	Lymphoid	Mature B-cell lymphoma	Burkitt lymphoma	9687/3	Burkitt lymphoma, NOS	11	0.0001	0.0001	0.0001	0.0001	0.9996	EUR	0.9996	28	1931	1	7	0	171	115	0	3	SP59270	MALY-DE	tumor_4182393	tumor_4182393		SA320818		MALY-DE::4182393	DO27763	4182393		unknown	unknown	90
4d409156-3a36-4c63-9ad6-b6af34f27b06	d1ed4413-2b27-4c4d-b1d0-14cfc39721db	DO4036	SA28963	SP8564	Primary tumour - solid tissue	BRCA-US	female	63	BREAST	Breast-AdenoCA	ECTODERM	Breast	Adenocarcinoma	Infiltrating duct carcinoma	8500/3	Infiltrating duct carcinoma, NOS	358	0.0001	0.0126594	0.0241735	0.0001	0.962967	EUR	0.962967	59	5391	0	27	1	435	841	0	10	SP8564	BRCA-US	TCGA-A2-A0YG-01A	TCGA-A2-A0YG-01A-21D-A19H-09	5006c942-bc9a-41cb-8674-2341b4e66230	SA28963	4d409156-3a36-4c63-9ad6-b6af34f27b06	BRCA-US::c0892598-1f7b-4f23-9cd8-731f797753d5	DO4036	TCGA-A2-A0YG	c0892598-1f7b-4f23-9cd8-731f797753d5			85	75-85	IDC
4d4eff82-ede0-47f1-b49a-ada025952114	546cfd48-e472-4186-a83a-09f5aef53000	DO220140	SA554054	SP122489	Primary tumour - solid tissue	SARC-US	female	58	BONE & SOFT TISSUE	SoftTissue-Leiomyo	MESODERM	Bone/SoftTissue	Sarcoma, soft tissue	Leiomyosarcoma	8890/3	Leiomyosarcoma, NOS	67	0.0001	0.0001	0.0001	0.0001	0.9996	EUR	0.9996	40	4009	0	19	1	181	225	0	6	SP122489	SARC-US	TCGA-HB-A5W3-01A	TCGA-HB-A5W3-01A-11D-A29N-09	e7e97623-5c8a-42b4-abc6-e7b424816713	SA554054	4d4eff82-ede0-47f1-b49a-ada025952114	SARC-US::c5b0e6be-48b5-40e5-9d90-f9112050aa88	DO220140	TCGA-HB-A5W3	c5b0e6be-48b5-40e5-9d90-f9112050aa88			NA
4d690424-b015-46ae-885d-aa6d9031f66f	3d435100-a895-4449-a02f-d6a82296c129	DO48896	SA517337	SP107365	Primary tumour - solid tissue	PBCA-DE	male	22	BRAIN, & CRANIAL NERVES, & SPINAL CORD, (EXCL. VENTRICLE, CEREBELLUM)	CNS-Medullo	NEURAL_CREST	CNS	Medulloblastoma	Medulloblastoma	9470/3	Medulloblastoma, NOS	2	0.0001	0.00812125	0.0283492	0.00819204	0.955237	EUR	0.955237	14	1129	0	1	2	147	92	0	0	SP107365	PBCA-DE	ICGC_MB67	ICGC_MB67		SA517337		PBCA-DE::ICGC_MB67	DO48896	ICGC_MB67		M0	G4	NA
4d6bb438-86f0-4414-962f-2b1cebee4524	b46e1828-cb6a-40a6-a52d-095037e4bf31	DO35539	SA413275	SP78660	Primary tumour - solid tissue	PBCA-DE	male	7	BRAIN, & CRANIAL NERVES, & SPINAL CORD, (EXCL. VENTRICLE, CEREBELLUM)	CNS-Medullo	NEURAL_CREST	CNS	Medulloblastoma	Medulloblastoma	9470/3	Medulloblastoma, NOS	12	0.0001	0.0129784	0.0001	0.022831	0.963991	EUR	0.963991	7	589	0	1	0	58	112	1	0	SP78660	PBCA-DE	ICGC_MB2	ICGC_MB2		SA413275		PBCA-DE::ICGC_MB2	DO35539	ICGC_MB2		M0	G4	NA
4d72d06d-b6af-4294-9eef-6e61e067761f	7a51380c-523c-4a3e-b8f5-ab34f5253b6a	DO27803	SA320944	SP59352	Primary tumour - lymph node	MALY-DE	male	67	LYMPH NODES	Lymph-BNHL	MESODERM	Lymphoid	Mature B-cell lymphoma	Follicular lymphoma	9695/3	Follicular lymphoma, grade 1	19	0.0001	0.0001	0.0001	0.000100001	0.9996	EUR	0.9996	84	9928	1	46	1	654	130	0	4	SP59352	MALY-DE	tumor_4134005	tumor_4134005		SA320944		MALY-DE::4134005	DO27803	4134005		unknown	FL grade I	80
4d7f2c74-862b-4aad-98e1-fa831f14a905	f191bb9c-1937-40e5-8491-76dede722cdd	DO12352	SA183702	SP26439	Primary tumour - solid tissue	GBM-US	male	43	BRAIN, & CRANIAL NERVES, & SPINAL CORD, (EXCL. VENTRICLE, CEREBELLUM)	CNS-GBM	NEURAL_CREST	CNS	Diffuse glioma	Glioblastoma	9440/3	Glioblastoma, NOS	102	0.0001	0.0001	0.0001	0.666204	0.333496	SAN	0.666204	47	4871	2	11	1	160	326	0	2	SP26439	GBM-US	TCGA-02-2483-01A	TCGA-02-2483-01A-01D-1494-08	724d75c1-7f82-4208-8510-3e89f3679bde	SA183702	4d7f2c74-862b-4aad-98e1-fa831f14a905	GBM-US::a2ac9937-f351-4d78-9261-264bf6c21e0c	DO12352	TCGA-02-2483	a2ac9937-f351-4d78-9261-264bf6c21e0c			80	80-80
4daa2708-d0db-40fe-a07a-763f003adcae	36c03c8a-354d-4c6f-b7a7-fb9aeb860725	DO35538	SA413272	SP78659	Primary tumour - solid tissue	PBCA-DE	female	6	BRAIN, & CRANIAL NERVES, & SPINAL CORD, (EXCL. VENTRICLE, CEREBELLUM)	CNS-Medullo	NEURAL_CREST	CNS	Medulloblastoma	Desmoplastic medulloblastoma	9471/3	Desmoplastic medulloblastoma	4	0.0001	0.0001	0.0001	0.097954	0.901746	EUR	0.901746	14	721	0	3	0	54	100	0	0	SP78659	PBCA-DE	ICGC_MB1	ICGC_MB1		SA413272		PBCA-DE::ICGC_MB1	DO35538	ICGC_MB1		M0	G4	NA
4dac9498-c623-11e3-bf01-24c6515278c0	4d496968-c623-11e3-bf01-24c6515278c0	DO50808	SA529766	SP112198	Primary tumour - solid tissue	LIRI-JP	male	68	LIVER	Liver-HCC	ENDODERM	Liver	Hepatocellular carcinoma	Hepatocellular carcinoma	8170/3	Hepatocellular carcinoma, NOS	26	0.0001	0.989066	0.0106339	0.0001	0.0001	ASN	0.989066	79	10496	0	130	3	455	151	0	4	SP112198	LIRI-JP	RK257_C01	RK257_C01		SA529766		LIRI-JP::RK257	DO50808	RK257		2	III	100
4db9e471-0068-4ec6-9bcb-33ef5fdec33e	198713cb-5a5b-48e0-b038-174b3159232d	DO32976	SA412207	SP77339	Primary tumour - solid tissue	PACA-AU	female	73	PANCREAS	Panc-AdenoCA	ENDODERM	Pancreas	Adenocarcinoma	Pancreatic ductal carcinoma	8500/3	Infiltrating duct carcinoma, NOS	37	0.0001	0.0001	0.0001	0.0001	0.9996	EUR	0.9996	48	4574	0	15	4	482	160	0	2	SP77339	PACA-AU	8064559	8064559		SA412207		PACA-AU::ICGC_0053	DO32976	ICGC_0053		T4N1bM1	2 - Moderately differentiated	41	41-60%
4dc9b032-7f7b-486d-a12b-8461af89501d	f822dc08-a8ec-40b5-a9f5-dfe467024eb5	DO218282	SA543305	SP135213	Primary tumour - solid tissue	GACA-CN	male	59	STOMACH	Stomach-AdenoCA	ENDODERM	Stomach	Adenocarcinoma	Adenocarcinoma, papillary	8260/3	Papillary adenocarcinoma, NOS	170	0.0001	0.9996	0.0001	0.0001	0.0001	ASN	0.9996	67	7062	0	25	6	344	437	0	0	SP135213	GACA-CN	CGP_specimen_GC12325T	GC12325T		SA543305		GACA-CN::CGP_donor_GC00015	DO218282	CGP_donor_GC00015		T3N2M0	III	60	61-80%
4de7441f-a609-4a75-9fe7-17a647079ac1	9401270d-617c-4d82-a0d3-13ba92a57373	DO52668	SA542099	SP116652	Primary tumour - blood derived (bone marrow)	MALY-DE	male	4	LYMPH NODES	Lymph-BNHL	MESODERM	Lymphoid	Mature B-cell lymphoma	Burkitt lymphoma	9687/3	Burkitt lymphoma, NOS	9	0.0001	0.0001	0.0001	0.0136967	0.986003	EUR	0.986003	16	1726	0	5	4	185	112	0	1	SP116652	MALY-DE	tumor_4190784	tumor_4190784		SA542099		MALY-DE::4190784	DO52668	4190784		unknown	unknown	70
4e7cdeda-6dc1-4f17-b853-72a68e5aa7e1	235fe20c-1e29-4db7-b486-941be588d0db	DO52692	SA542149	SP116715	Primary tumour - lymph node	MALY-DE	female	79	LYMPH NODES	Lymph-BNHL	MESODERM	Lymphoid	Mature B-cell lymphoma	Follicular lymphoma	9695/3	Follicular lymphoma, grade 1	226	0.0001	0.0001	0.0001	0.0001	0.9996	EUR	0.9996	356	32744	9	231	20	3470	520	3	5	SP116715	MALY-DE	tumor_4111337	tumor_4111337		SA542149		MALY-DE::4111337	DO52692	4111337		unknown	FL grade I	80
4e7e6e1f-c648-446f-bdf6-0b1fcc6dfa83	d4b5bec5-78cb-4856-8af0-39b6abf6b0e1	DO52693	SA542152	SP116718	Primary tumour - lymph node	MALY-DE	female	62	LYMPH NODES	Lymph-BNHL	MESODERM	Lymphoid	Mature B-cell lymphoma	Follicular lymphoma	9695/3	Follicular lymphoma, grade 1	17	0.0001	0.0001	0.036673	0.0001	0.963027	EUR	0.963027	58	8736	1	74	4	582	121	0	2	SP116718	MALY-DE	tumor_4113191	tumor_4113191		SA542152		MALY-DE::4113191	DO52693	4113191		unknown	FL grade I	75
4e8396f7-9506-4401-96b6-bb2e89557d59	083509f1-4a42-4f45-865e-1620d831cefa	DO220866	SA557393	SP124346	Metastatic tumour - metastasis local to lymph node	MELA-AU	male	63	SKIN	Skin-Melanoma	NEURAL_CREST	Skin	Melanoma	Malignant melanoma	8720/3	Malignant melanoma, NOS	101	0.0109509	0.0001	0.0001	0.0116462	0.977203	EUR	0.977203	198	24990	6	341	4	552	483	1	2	SP124346	MELA-AU	EXTERN-MELA-20140514-037	EXTERN-MELA-20140514-037		SA557393		MELA-AU::MELA-0061	DO220866	MELA-0061		III		95	>81%
4e84eed6-82a8-4e91-b0fd-61ec6ef69ce9	d21604f4-6d60-4eea-bd42-f6ab6c19cab8	DO2719	SA68521	SP5844	Primary tumour - solid tissue	BRCA-US	female	84	BREAST	Breast-AdenoCA	ECTODERM	Breast	Adenocarcinoma	Infiltrating duct carcinoma	8500/3	Infiltrating duct carcinoma, NOS	256	0.755302	0.000635362	0.000937256	0.0119649	0.231161	AFR	0.755302	53	4436	0	14	6	575	611	4	4	SP5844	BRCA-US	TCGA-E2-A1LK-01A	TCGA-E2-A1LK-01A-21D-A14G-09	cc937913-802f-48cd-a490-e6b90f007c5d	SA68521	4e84eed6-82a8-4e91-b0fd-61ec6ef69ce9	BRCA-US::1d27253f-b036-44e7-a04d-8da5bbf57419	DO2719	TCGA-E2-A1LK	1d27253f-b036-44e7-a04d-8da5bbf57419			90	90	IDC
4e913899-eeb8-4630-ba9d-41a81ced8069	136eeb5c-4e42-4fc4-ba31-d4ef30f85d70	DO46346	SA505458	SP101564	Primary tumour - solid tissue	OV-AU	female	54	OVARY	Ovary-AdenoCA	MESODERM	Ovary	Adenocarcinoma	Serous cystadenocarcinoma	8441/3	Serous cystadenocarcinoma, NOS	166	0.0001	0.0001	0.0001	0.0001	0.9996	EUR	0.9996	40	5506	0	19	2	263	441	0	3	SP101564	OV-AU	AOCS-075-1	AOCS-075-1-0		SA505458		OV-AU::AOCS-075	DO46346	AOCS-075		III	3	85	>81%
4eac784b-084a-4106-9a76-2d9fbec57033	11b85060-99b8-4e58-bc45-fab2389a8e66	DO51104	SA530492	SP112895	Primary tumour - solid tissue	PRAD-CA	male	63	PROSTATE GLAND	Prost-AdenoCA	ENDODERM	Prostate	Adenocarcinoma	Adenocarcinoma	8140/3	Adenocarcinoma, NOS	68	0.0001	0.0001	0.0001	0.0001	0.9996	EUR	0.9996	22	2980	0	5	1	289	239	12	3	SP112895	PRAD-CA	CPCG0265-F1	CPCG0265-F1		SA530492		PRAD-CA::CPCG0265	DO51104	CPCG0265		T3a	3+3	NA
4ecbfd89-393f-4126-aa1c-951a2c23ef89	685b8712-1fe3-49fc-8f73-a1d25a089282	DO220362	SA556719	SP123900	Primary tumour - solid tissue	KICH-US	male	56	KIDNEY	Kidney-ChRCC	MESODERM	Kidney	Renal cell carcinoma (distal tubules)	Adenocarcinoma, chromophobe type	8317/3	Renal cell carcinoma, chromophobe type	1	0.0359967	0.0001	0.00825918	0.0440793	0.911565	EUR	0.911565	26	1467	0	12	2	140	90	0	7	SP123900	KICH-US	TCGA-KM-8477-01A	TCGA-KM-8477-01A-11D-2310-10	50da0237-8e9d-4c08-ae44-f32103e8f095	SA556719	4ecbfd89-393f-4126-aa1c-951a2c23ef89	KICH-US::9680b5ff-1882-434f-9981-e8ac33764b93	DO220362	TCGA-KM-8477	9680b5ff-1882-434f-9981-e8ac33764b93			92	92
4ed52e0c-c623-11e3-bf01-24c6515278c0	4e69cc2a-c623-11e3-bf01-24c6515278c0	DO50809	SA529770	SP112201	Primary tumour - solid tissue	LIRI-JP	male	56	LIVER	Liver-HCC	ENDODERM	Liver	Hepatocellular carcinoma	Hepatocellular carcinoma	8170/3	Hepatocellular carcinoma, NOS	61	0.0001	0.9996	0.0001	0.0001	0.0001	ASN	0.9996	54	6858	1	74	17	196	560	0	5	SP112201	LIRI-JP	RK258_C01	RK258_C01		SA529770		LIRI-JP::RK258	DO50809	RK258		3	II	100
4ef20a13-f107-4654-adca-fc60b8f5be47	e73a63c6-4fb5-4013-853e-bbbccf7d5e37	DO218351	SA543433	SP117556	Primary tumour - solid tissue	BTCA-SG	female	49	GALLBLADDER & EXTRAHEPATIC BILE DUCTS	Biliary-AdenoCA	ENDODERM	Biliary	Adenocarcinoma	Cholangiocarcinoma	8160/3	Cholangiocarcinoma	80	0.0228105	0.914829	0.0001	0.0597993	0.00246105	ASN	0.914829	53	5035	1	36	4	795	268	3	1	SP117556	BTCA-SG	BTCA_specimen_TA035	TA035		SA543433		BTCA-SG::BTCA_donor_A035	DO218351	BTCA_donor_A035		III	WD	NA
4f1fc78e-733d-4c6e-86b2-dbe1f98c141d	38b180dd-f7f8-4626-bbc7-068e4510796b	DO45085	SA501421	SP98889	Primary tumour - solid tissue	LINC-JP	male	68	LIVER	Liver-HCC	ENDODERM	Liver	Hepatocellular carcinoma	Hepatocellular carcinoma	8170/3	Hepatocellular carcinoma, NOS	135	0.0001	0.9996	0.0001	0.0001	0.0001	ASN	0.9996	105	12554	2	120	11	801	398	0	11	SP98889	LINC-JP	HX35T	HX35T		SA501421		LINC-JP::HX35	DO45085	HX35			G1	NA
4f3c2c94-fa7f-4945-9dff-e4d4dac95f56	cb5f8dc4-569e-436f-af55-a55dc8f7d5cf	DO48930	SA517264	SP107449	Primary tumour - solid tissue	PBCA-DE	female	NA	BRAIN, & CRANIAL NERVES, & SPINAL CORD, (EXCL. VENTRICLE, CEREBELLUM)	CNS-Medullo	NEURAL_CREST	CNS	Medulloblastoma	Medulloblastoma	9470/3	Medulloblastoma, NOS	17	0.0001	0.0001	0.0001	0.0001	0.9996	EUR	0.9996	13	1564	0	6	3	95	140	0	0	SP107449	PBCA-DE	ICGC_MB161	ICGC_MB161		SA517264		PBCA-DE::ICGC_MB161	DO48930	ICGC_MB161		unknown	G4	NA
[truncated: 1,817 more rows]
[truncated: 11 more columns]
