# Supplementary material for: Pan-cancer analysis of whole genomes
Source: Nature. 2020 Feb 5;578(7793):82–93. doi: 10.1038/s41586-020-1969-6 (PMC7025898; doi:10.1038/s41586-020-1969-6)
Supplement: Supplementary file 3 — This zipped file contains Supplementary Tables 1-21 and a Supplementary Table Guide [file 41586_2020_1969_MOESM3_ESM.zip › supplementary Tables/Supplementary Table 10.xlsx]

## Sheet: Supplementary Table 9
Supplementary Table 10. Distribution of read lengths
Read Length	Samples	Percentage Total
151	4	0.1
150	1	0
136	4	0.1
126	125	2.3
125	38	0.7
120	2	0
114	13	0.2
111	16	0.3
108	34	0.6
105	14	0.3
104	11	0.2
101	3553	65.4
100	1514	27.9
95	8	0.1
90	74	1.4
76	1	0
75	23	0.4
50	1	0
Total	5436	100
Median read length	101
25th & 75th quartiles	100-112
