# Supplementary material for: Pan-cancer analysis of whole genomes
Source: Nature. 2020 Feb 5;578(7793):82–93. doi: 10.1038/s41586-020-1969-6 (PMC7025898; doi:10.1038/s41586-020-1969-6)
Supplement: Supplementary file 3 — This zipped file contains Supplementary Tables 1-21 and a Supplementary Table Guide [file 41586_2020_1969_MOESM3_ESM.zip › supplementary Tables/Supplementary Table 12.xlsx]

## Sheet: Supplementary Table 11
Supplementary Table 12. Replicative Immortality TMM Gene List: List of genes associated with Telomere Maintenance Mechanisms as published by the TelNet Database
Species	Gene Symbol	Cellular Function	TM Functions	predicted TMM
H. sapiens (human)	ASF1A	Chromatin organization	Protein folding; Histone assembly; Chromatin structure;	Telomerase-positive
H. sapiens (human)	ASF1B	Chromatin organization	Protein folding; Histone assembly; Chromatin structure;	Telomerase-positive
H. sapiens (human)	ATM	DNA replication and repair	DNA repair / damage response; ALT associated PML nuclear bodies (APBs); Telomerase activity;	ambigous
H. sapiens (human)	ATR	DNA replication and repair	DNA repair / damage response; Telomerase activity; ALT associated PML nuclear bodies (APBs);	ambigous
H. sapiens (human)	ATRX	Chromatin organization	Chromatin remodeling; Telomere structure; Telomere repeat binding;	Telomerase-positive
H. sapiens (human)	BLM	DNA replication and repair	ALT associated PML nuclear bodies (APBs); DNA repair / damage response; Telomere structure; Extrachromosomal telomeric repeat formation; Shelterin binding	ALT
H. sapiens (human)	CBX3	Chromatin organization	ALT associated PML nuclear bodies (APBs); Chromatin structure;	ALT
H. sapiens (human)	DAXX	Chromatin organization	Protein folding; Histone assembly;	Telomerase-positive
H. sapiens (human)	ERCC4	DNA replication and repair	DNA repair / damage response; DNA replication; ALT associated PML nuclear bodies (APBs); Telomerase activity;	ALT
H. sapiens (human)	FANCD2	DNA replication and repair	DNA repair / damage response; Telomere length; ALT associated PML nuclear bodies (APBs);	Telomerase-positive
H. sapiens (human)	FEN1	DNA replication and repair	DNA repair / damage response; ALT associated PML nuclear bodies (APBs); DNA replication; DNA recombination;	ALT
H. sapiens (human)	H3F3A	Chromatin organization	Histone modification / variants; Histone assembly;	ALT
H. sapiens (human)	HMBOX1	Telomere biology	ALT associated PML nuclear bodies (APBs); Telomere repeat binding; Telomerase activity;	ambigous
H. sapiens (human)	NSMCE2	Telomere biology	Sumoylation; ALT associated PML nuclear bodies (APBs); DNA repair / damage response; DNA recombination;	ALT
H. sapiens (human)	PCNA	Cell cycle	DNA repair / damage response; ALT associated PML nuclear bodies (APBs); DNA replication; DNA recombination;	ambigous
H. sapiens (human)	PIN1	Protein modification	Telomere length;	ambigous
H. sapiens (human)	PINX1	Telomere biology	Telomerase activity; Telomere length; Shelterin binding;	ALT
H. sapiens (human)	PML	Nuclear organization	ALT associated PML nuclear bodies (APBs);	ALT
H. sapiens (human)	POT1	Telomere biology	Shelterin component; Telomere repeat binding; Telomere structure; Telomerase activity; ALT associated PML nuclear bodies (APBs)	Telomerase-positive
H. sapiens (human)	RPA1	DNA replication and repair	DNA repair / damage response; ALT associated PML nuclear bodies (APBs); DNA recombination;	ambigous
H. sapiens (human)	RPA2	DNA replication and repair	DNA repair / damage response; ALT associated PML nuclear bodies (APBs); DNA recombination;	ambigous
H. sapiens (human)	RTEL1	DNA replication and repair	Telomere length; Telomere structure; DNA repair / damage response; DNA replication; Extrachromosomal telomeric repeat formation	ALT
H. sapiens (human)	SP100	Nuclear organization	ALT associated PML nuclear bodies (APBs);	ALT
H. sapiens (human)	SUMO1	Protein modification	Sumoylation; ALT associated PML nuclear bodies (APBs);	ALT
H. sapiens (human)	SUMO2	Protein modification	Sumoylation; ALT associated PML nuclear bodies (APBs);	ALT
H. sapiens (human)	TERF1	Telomere biology	Shelterin component; Telomere repeat binding; Telomere structure; ALT associated PML nuclear bodies (APBs); Telomerase activity	ambigous
H. sapiens (human)	TERF2	Telomere biology	Shelterin component; Telomere repeat binding; Telomere structure; ALT associated PML nuclear bodies (APBs); Telomerase activity	ambigous
H. sapiens (human)	TERF2IP	Telomere biology	Shelterin component; Telomere repeat binding; Telomere structure; ALT associated PML nuclear bodies (APBs); Telomerase activity	ambigous
H. sapiens (human)	TERRA	Telomere biology	TERRA; Telomerase activity;	ALT
H. sapiens (human)	TERT	Telomere biology	Telomerase component; Telomere length; Telomerase activity; Telomere repeat binding;	Telomerase-positive
H. sapiens (human)	TINF2	Telomere biology	Shelterin component; Telomere repeat binding; Telomere structure; ALT associated PML nuclear bodies (APBs); Telomerase activity	ambigous
H. sapiens (human)	TOP3A	DNA replication and repair	DNA repair / damage response; ALT associated PML nuclear bodies (APBs);	ALT
H. sapiens (human)	UBE2I	Protein synthesis and degradation	ALT associated PML nuclear bodies (APBs);	ALT
H. sapiens (human)	XRCC6	DNA replication and repair	DNA repair / damage response; ALT associated PML nuclear bodies (APBs); Telomere repeat binding; Telomere structure;	ALT
H. sapiens (human)	CDKN1A	Cell cycle	ALT associated PML nuclear bodies (APBs);	ALT
H. sapiens (human)	DNMT1	Chromatin organization	DNA methylation; ALT associated PML nuclear bodies (APBs);	ALT
H. sapiens (human)	HDAC7	Chromatin organization	Histone modification / variants; Chromatin structure; ALT associated PML nuclear bodies (APBs);	ALT
H. sapiens (human)	HMGN5	RNA transcription and processing	ALT associated PML nuclear bodies (APBs);	Telomerase-positive
H. sapiens (human)	PARP2	DNA replication and repair	ALT associated PML nuclear bodies (APBs); Protein modification;	ALT
H. sapiens (human)	SENP6	Protein modification	Sumoylation; ALT associated PML nuclear bodies (APBs);	Telomerase-positive
H. sapiens (human)	TEP1	Telomere biology	Telomerase activity; DNA recombination; ALT associated PML nuclear bodies (APBs);	ALT
H. sapiens (human)	AASDHPPT	Metabolism		ALT
H. sapiens (human)	ACP1	Protein modification		ALT
H. sapiens (human)	ACTR5	DNA replication and repair		ALT
H. sapiens (human)	ACTR8	DNA replication and repair		ALT
H. sapiens (human)	ALYREF	RNA transcription and processing		Telomerase-positive
H. sapiens (human)	SLF1	Cell cycle		ALT
H. sapiens (human)	ANP32B	Cell differentiation		ambigous
H. sapiens (human)	ANP32E	Nucleocytoplasmic transport		ambigous
H. sapiens (human)	APEX1	DNA replication and repair	DNA repair / damage response; Telomere repeat binding;	ambigous
H. sapiens (human)	API5	Cell death		ALT
H. sapiens (human)	APLF	DNA replication and repair	DNA repair / damage response;	ALT
H. sapiens (human)	ARF3	Protein transport		Telomerase-positive
H. sapiens (human)	ARF4	Protein transport		ambigous
H. sapiens (human)	ARF5	Protein transport		Telomerase-positive
H. sapiens (human)	ARHGDIA	Signaling		ambigous
H. sapiens (human)	ARID3A	Cell cycle		ALT
H. sapiens (human)	ARID4A	Chromatin organization		ALT
H. sapiens (human)	ARID4B	Chromatin organization		ALT
H. sapiens (human)	ATRIP	DNA replication and repair	DNA repair / damage response;	ALT
H. sapiens (human)	AURKA	Cell cycle	DNA repair / damage response;	ALT
H. sapiens (human)	AURKB	Cell cycle	Histone modification / variants; Telomerase activity;	Telomerase-positive
H. sapiens (human)	AZGP1	Protein transport		ALT
H. sapiens (human)	BARD1	DNA replication and repair	DNA repair / damage response;	ALT
H. sapiens (human)	BCCIP	DNA replication and repair	DNA repair / damage response;	ALT
H. sapiens (human)	BRCA2	DNA replication and repair	DNA repair / damage response; DNA recombination;	ALT
H. sapiens (human)	BRIP1	DNA replication and repair	DNA repair / damage response;	ALT
H. sapiens (human)	BUB3	Cell cycle		ambigous
H. sapiens (human)	BZW1	RNA transcription and processing		Telomerase-positive
H. sapiens (human)	C14ORF166	RNA transcription and processing		ambigous
H. sapiens (human)	FAAP100	DNA replication and repair	DNA repair / damage response;	ALT
H. sapiens (human)	FAAP24	DNA replication and repair	DNA repair / damage response;	ALT
H. sapiens (human)	C1QBP	Signaling		ambigous
H. sapiens (human)	RTCB	RNA transcription and processing		Telomerase-positive
H. sapiens (human)	TTI2	Signaling		ALT
H. sapiens (human)	CACYBP	Signaling		Telomerase-positive
H. sapiens (human)	CAND1	--- not yet entered ---		Telomerase-positive
H. sapiens (human)	CARM1	Chromatin organization	Histone modification / variants;	ALT
H. sapiens (human)	CBFB	Cell differentiation		ALT
H. sapiens (human)	CBX1	RNA transcription and processing	Gene regulation;	ambigous
H. sapiens (human)	CBX5	RNA transcription and processing	Gene regulation;	ambigous
H. sapiens (human)	CCAR2	Cell cycle		ALT
H. sapiens (human)	POLR1A	RNA transcription and processing		Telomerase-positive
H. sapiens (human)	CCNA2	Cell cycle		ALT
H. sapiens (human)	CCT2	Protein synthesis and degradation	Telomerase localization;	ALT
H. sapiens (human)	CCT4	Protein synthesis and degradation	Telomerase localization;	ALT
H. sapiens (human)	CCT5	Protein synthesis and degradation	Telomerase localization;	ALT
H. sapiens (human)	CCT7	Protein synthesis and degradation	Telomerase localization;	ALT
H. sapiens (human)	CDC25A	Cell cycle		ALT
H. sapiens (human)	CDC25B	Cell cycle		ALT
H. sapiens (human)	CDC73	Cell cycle		ambigous
H. sapiens (human)	CDCA8	Cell cycle		Telomerase-positive
H. sapiens (human)	CDK1	Cell cycle		ambigous
H. sapiens (human)	CEP164	DNA replication and repair	DNA repair / damage response;	ALT
H. sapiens (human)	CGGBP1	RNA transcription and processing		ALT
H. sapiens (human)	CHAF1B	Chromatin organization		ALT
H. sapiens (human)	CHEK1	Cell cycle	DNA repair / damage response; Telomerase activity;	Telomerase-positive
H. sapiens (human)	CHEK2	Cell cycle	DNA repair / damage response; Telomerase activity;	Telomerase-positive
H. sapiens (human)	CHFR	Cell cycle	DNA repair / damage response;	ALT
H. sapiens (human)	CHMP4B	Protein transport		ALT
H. sapiens (human)	CHTF18	Cell cycle	DNA repair / damage response;	ALT
H. sapiens (human)	CIRBP	Signaling		Telomerase-positive
H. sapiens (human)	CLIC1	Signaling		ambigous
H. sapiens (human)	CLSPN	DNA replication and repair	DNA repair / damage response;	ALT
H. sapiens (human)	CMPK1	Metabolism		Telomerase-positive
H. sapiens (human)	CPSF6	RNA transcription and processing		Telomerase-positive
H. sapiens (human)	CREBBP	Signaling	DNA repair / damage response;	ALT
H. sapiens (human)	CSE1L	Protein transport		ambigous
H. sapiens (human)	CSNK2A1	Signaling	Telomerase activity;	Telomerase-positive
H. sapiens (human)	CSRP1	Cell differentiation		ambigous
H. sapiens (human)	CTBP1	--- not yet entered ---	DNA repair / damage response;	ALT
H. sapiens (human)	CTDP1	Protein modification	Protein modification;	ALT
H. sapiens (human)	DBF4B	Cell cycle		ALT
H. sapiens (human)	DCLRE1A	DNA replication and repair	DNA repair / damage response;	ALT
H. sapiens (human)	DCLRE1B	Telomere biology	Telomere structure; DNA replication;	ambigous
H. sapiens (human)	DCLRE1C	Telomere biology	DNA repair / damage response;	ALT
H. sapiens (human)	DCTN2	Cell cycle		Telomerase-positive
H. sapiens (human)	DDB1	DNA replication and repair		ambigous
H. sapiens (human)	DDX1	RNA transcription and processing		Telomerase-positive
H. sapiens (human)	DDX39B	RNA transcription and processing		ambigous
H. sapiens (human)	DDX5	RNA transcription and processing		ambigous
H. sapiens (human)	DHX15	RNA transcription and processing		Telomerase-positive
H. sapiens (human)	DKC1	Telomere biology	Telomerase activity;	Telomerase-positive
H. sapiens (human)	DNAJA1	Protein synthesis and degradation		ALT
H. sapiens (human)	DNAJA2	Protein synthesis and degradation		ALT
H. sapiens (human)	DNAJB1	Protein synthesis and degradation		ambigous
H. sapiens (human)	DNAJC8	RNA transcription and processing		ambigous
H. sapiens (human)	DNAJC9			ALT
H. sapiens (human)	DNMT3A	Chromatin organization	DNA methylation;	ambigous
H. sapiens (human)	DNMT3B	Chromatin organization	DNA methylation;	ALT
H. sapiens (human)	DNTT	DNA replication and repair		ALT
H. sapiens (human)	DUT	DNA replication and repair		ambigous
H. sapiens (human)	E2F1	Cell cycle	Gene regulation; Telomerase activity;	ALT
H. sapiens (human)	E2F2	Cell cycle	Telomerase activity;	Telomerase-positive
H. sapiens (human)	E2F3	Cell cycle	Telomerase activity;	Telomerase-positive
H. sapiens (human)	E2F4	Cell cycle	Telomerase activity;	Telomerase-positive
H. sapiens (human)	ECT2	Protein transport		Telomerase-positive
H. sapiens (human)	EDF1	RNA transcription and processing		ambigous
H. sapiens (human)	EFTUD2	RNA transcription and processing		Telomerase-positive
H. sapiens (human)	EID3	DNA replication and repair	DNA repair / damage response;	ALT
H. sapiens (human)	EIF4H	Protein synthesis and degradation		ambigous
H. sapiens (human)	EIF5A	Protein transport		Telomerase-positive
H. sapiens (human)	EIF5A2	Protein transport		ambigous
H. sapiens (human)	ELAVL1	RNA transcription and processing		Telomerase-positive
H. sapiens (human)	EMD	Cell differentiation		ALT
H. sapiens (human)	EME1	DNA replication and repair	DNA repair / damage response;	ALT
H. sapiens (human)	ERCC1	DNA replication and repair	DNA repair / damage response; DNA recombination; Extrachromosomal telomeric repeat formation;	ALT
H. sapiens (human)	ERCC2	DNA replication and repair	DNA repair / damage response;	ALT
H. sapiens (human)	ERCC3	DNA replication and repair	DNA repair / damage response;	ALT
H. sapiens (human)	ERCC5	DNA replication and repair	DNA repair / damage response;	ALT
H. sapiens (human)	ESRRA	Signaling		ALT
H. sapiens (human)	ETAA1	DNA replication and repair		ALT
H. sapiens (human)	ETFA	Metabolism		Telomerase-positive
H. sapiens (human)	ETHE1	Metabolism		ALT
H. sapiens (human)	EXO1	DNA replication and repair	DNA repair / damage response; Extrachromosomal telomeric repeat formation;	ALT
H. sapiens (human)	FAM175A	DNA replication and repair	DNA repair / damage response;	ALT
H. sapiens (human)	FAM50A	Cell differentiation		ambigous
H. sapiens (human)	FAM84A	DNA replication and repair	DNA repair / damage response;	ALT
H. sapiens (human)	FAM84B	DNA replication and repair	DNA repair / damage response;	ALT
H. sapiens (human)	FANCA	DNA replication and repair	DNA repair / damage response;	ALT
H. sapiens (human)	FANCB	DNA replication and repair	DNA repair / damage response;	ALT
H. sapiens (human)	FANCC	DNA replication and repair	DNA repair / damage response;	ALT
H. sapiens (human)	FANCE	DNA replication and repair	DNA repair / damage response;	ALT
H. sapiens (human)	FANCF	DNA replication and repair	DNA repair / damage response;	ALT
H. sapiens (human)	FANCG	DNA replication and repair	DNA repair / damage response;	ALT
H. sapiens (human)	FANCI	DNA replication and repair	DNA repair / damage response;	ALT
H. sapiens (human)	FANCL	DNA replication and repair	DNA repair / damage response; ALT associated PML nuclear bodies (APBs);	Telomerase-positive
H. sapiens (human)	FANCM	DNA replication and repair	DNA repair / damage response;	ALT
H. sapiens (human)	FBL	RNA transcription and processing		Telomerase-positive
H. sapiens (human)	FBXO18	DNA replication and repair	DNA repair / damage response;	ALT
H. sapiens (human)	FH	Metabolism		Telomerase-positive
H. sapiens (human)	FKBP5	Protein synthesis and degradation		Telomerase-positive
H. sapiens (human)	FUBP1	RNA transcription and processing		Telomerase-positive
H. sapiens (human)	FUS	RNA transcription and processing		Telomerase-positive
H. sapiens (human)	GAR1	RNA transcription and processing	Telomerase activity;	Telomerase-positive
H. sapiens (human)	GATAD2B	RNA transcription and processing		ALT
H. sapiens (human)	GBE1	Metabolism		ALT
H. sapiens (human)	GEN1	DNA replication and repair	DNA repair / damage response;	ALT
H. sapiens (human)	GET4	Protein synthesis and degradation		ALT
H. sapiens (human)	GMNN	Cell cycle	DNA replication;	ALT
H. sapiens (human)	GMPS	Metabolism		ambigous
H. sapiens (human)	RACK1	Cell cycle		Telomerase-positive
H. sapiens (human)	GNL3	Protein synthesis and degradation	Protein degradation;	ALT
H. sapiens (human)	GPKOW	RNA transcription and processing		ALT
H. sapiens (human)	GRWD1	RNA transcription and processing		Telomerase-positive
H. sapiens (human)	GTF3C3	RNA transcription and processing		Telomerase-positive
H. sapiens (human)	H2AFX	Chromatin organization	Histone modification / variants;	ALT
H. sapiens (human)	H2AFY	Chromatin organization	Histone modification / variants;	ambigous
H. sapiens (human)	H2AFY2	Chromatin organization	Histone modification / variants;	ambigous
H. sapiens (human)	HAT1	DNA replication and repair	Histone modification / variants; Chromatin structure;	ambigous
H. sapiens (human)	HDAC1	Chromatin organization	Histone modification / variants; Chromatin structure;	ALT
H. sapiens (human)	HDAC2	Chromatin organization	Histone modification / variants; Chromatin structure;	ALT
H. sapiens (human)	HDAC3	Chromatin organization	Histone modification / variants; Chromatin structure;	ALT
H. sapiens (human)	HDAC4	Chromatin organization	Histone modification / variants; Chromatin structure;	ALT
H. sapiens (human)	HDGF	RNA transcription and processing		Telomerase-positive
H. sapiens (human)	HELZ	RNA transcription and processing	DNA repair / damage response;	ALT
H. sapiens (human)	HIC1	RNA transcription and processing		ALT
H. sapiens (human)	HINT2	Metabolism		ALT
H. sapiens (human)	HIST1H2AA	Chromatin organization	Histone assembly; Chromatin structure;	ambigous
H. sapiens (human)	HIST1H2BA	Chromatin organization	Histone assembly; Chromatin structure;	ambigous
H. sapiens (human)	HIST1H2BB	Chromatin organization	Histone assembly; Chromatin structure;	ambigous
H. sapiens (human)	HIST1H4H	Chromatin organization	Histone modification / variants; Chromatin structure;	ambigous
H. sapiens (human)	HIST3H3	Chromatin organization		ambigous
H. sapiens (human)	HLTF	RNA transcription and processing		ALT
H. sapiens (human)	HMGA1	RNA transcription and processing		Telomerase-positive
H. sapiens (human)	HMGB1	Chromatin organization	Chromatin structure; ALT associated PML nuclear bodies (APBs); Telomerase activity;	ambigous
H. sapiens (human)	HMGB1P10	--- not yet entered ---		ambigous
H. sapiens (human)	HMGB2	Chromatin organization		Telomerase-positive
H. sapiens (human)	HMGB3	DNA replication and repair		ambigous
H. sapiens (human)	HNRNPA1	RNA transcription and processing	Telomere repeat binding; Telomerase activity;	ALT
H. sapiens (human)	HP1BP3	Chromatin organization		Telomerase-positive
H. sapiens (human)	HSD17B10	Metabolism		ALT
H. sapiens (human)	HUS1	DNA replication and repair	DNA repair / damage response; ALT associated PML nuclear bodies (APBs);	ALT
H. sapiens (human)	IDH3A	Metabolism		ALT
H. sapiens (human)	INO80	Chromatin organization		ALT
H. sapiens (human)	INO80B	Chromatin organization		ALT
H. sapiens (human)	INO80C	Chromatin organization	DNA repair / damage response;	ALT
H. sapiens (human)	INO80E	Chromatin organization		ALT
H. sapiens (human)	ISG15	Protein modification		ALT
H. sapiens (human)	ISG20	RNA transcription and processing	DNA repair / damage response;	ALT
H. sapiens (human)	ITGAX	Signaling		Telomerase-positive
H. sapiens (human)	KAT2A	Chromatin organization	Histone modification / variants; Chromatin structure;	ALT
H. sapiens (human)	KAT2B	Chromatin organization	Histone modification / variants; Chromatin structure;	ALT
H. sapiens (human)	KDM1A	Chromatin organization	Histone modification / variants; ALT associated PML nuclear bodies (APBs); Telomerase activity; Gene regulation; Telomere repeat binding	ALT
H. sapiens (human)	KDM4A	Chromatin organization	Histone modification / variants; Chromatin structure;	ALT
H. sapiens (human)	KDM4B	Chromatin organization	Histone modification / variants; Chromatin structure;	ALT
H. sapiens (human)	KDM4C	Chromatin organization	Histone modification / variants; Chromatin structure; ALT associated PML nuclear bodies (APBs);	ALT
H. sapiens (human)	KHDRBS1	Cell cycle		ALT
H. sapiens (human)	KHSRP	RNA transcription and processing		Telomerase-positive
H. sapiens (human)	KIF4A	Cell cycle		Telomerase-positive
H. sapiens (human)	KMT2A	Chromatin organization	Histone modification / variants; Chromatin structure;	ALT
H. sapiens (human)	KPNB1	Protein transport		Telomerase-positive
H. sapiens (human)	LASP1	Cell membrane / wall		ALT
H. sapiens (human)	LEMD2	Cellular structure		ALT
H. sapiens (human)	LGALS1	Cell differentiation		ALT
H. sapiens (human)	LGALS7	Cell death		Telomerase-positive
H. sapiens (human)	LIG1	DNA replication and repair	DNA repair / damage response; DNA recombination;	ALT
H. sapiens (human)	LIG3	DNA replication and repair	DNA repair / damage response;	ALT
H. sapiens (human)	LIG4	DNA replication and repair	DNA repair / damage response;	ALT
H. sapiens (human)	LMNB1	Nuclear organization		Telomerase-positive
H. sapiens (human)	LONP1	Mitochondria		ALT
H. sapiens (human)	LRIF1	RNA transcription and processing	Chromatin structure;	ambigous
H. sapiens (human)	LRRC41	Protein modification		Telomerase-positive
H. sapiens (human)	LRWD1	Chromatin organization	Chromatin structure;	ambigous
H. sapiens (human)	MAT2B	Metabolism		ALT
H. sapiens (human)	MBD3	Chromatin organization		ALT
H. sapiens (human)	MCM2	Cell cycle	DNA replication;	ambigous
H. sapiens (human)	MCM3	Cell cycle	DNA replication;	ambigous
H. sapiens (human)	MCM4	Cell cycle	DNA replication;	ambigous
H. sapiens (human)	MCM5	Cell cycle	DNA replication;	ambigous
H. sapiens (human)	MCM6	Cell cycle	DNA replication;	ambigous
H. sapiens (human)	MCM7	Cell cycle	DNA replication;	ambigous
H. sapiens (human)	MCPH1	RNA transcription and processing	DNA repair / damage response; Telomerase activity; Gene regulation; Shelterin binding;	ALT
H. sapiens (human)	MCRS1	Chromatin organization	Telomerase activity; Gene regulation;	ALT
H. sapiens (human)	MDC1	DNA replication and repair	DNA repair / damage response;	ALT
H. sapiens (human)	MKI67	Cell cycle		ALT
H. sapiens (human)	MLH1	Cell cycle	DNA repair / damage response;	ALT
H. sapiens (human)	MORC4	RNA transcription and processing		ALT
H. sapiens (human)	MRE11	DNA replication and repair	DNA recombination; Telomerase activity; ALT associated PML nuclear bodies (APBs); DNA repair / damage response; DNA replication	ALT
H. sapiens (human)	MSH2	Cell cycle	DNA repair / damage response; Gene regulation; Telomerase activity;	Telomerase-positive
H. sapiens (human)	MSH3	DNA replication and repair	DNA repair / damage response;	ALT
H. sapiens (human)	MSH4	DNA replication and repair	DNA repair / damage response;	ALT
H. sapiens (human)	MSH5	DNA replication and repair	DNA repair / damage response;	ALT
H. sapiens (human)	MSH6	DNA replication and repair	DNA repair / damage response;	ALT
H. sapiens (human)	MTA1	Chromatin organization		ALT
H. sapiens (human)	MTF2	Chromatin organization		ALT
H. sapiens (human)	MUS81	DNA replication and repair	DNA repair / damage response;	ALT
H. sapiens (human)	MUTYH	DNA replication and repair	DNA repair / damage response;	ALT
H. sapiens (human)	NABP1	DNA replication and repair	DNA repair / damage response;	ALT
H. sapiens (human)	NABP2	Cell cycle	ALT associated PML nuclear bodies (APBs); Telomerase activity; Telomere repeat binding;	ambigous
H. sapiens (human)	NACA	Protein synthesis and degradation		Telomerase-positive
H. sapiens (human)	NAMPT	Metabolism		ALT
H. sapiens (human)	NANS	Metabolism		ALT
H. sapiens (human)	NAT10	RNA transcription and processing	Telomerase activity; Telomere length;	ALT
H. sapiens (human)	NBN	Cell cycle	DNA repair / damage response; ALT associated PML nuclear bodies (APBs); DNA replication; Extrachromosomal telomeric repeat formation; Shelterin binding	ALT
H. sapiens (human)	NCAPG	Cell cycle		Telomerase-positive
H. sapiens (human)	NDC80	Cell cycle	DNA repair / damage response;	ALT
H. sapiens (human)	NSMCE3	DNA replication and repair	DNA repair / damage response; Sumoylation; DNA recombination;	ALT
H. sapiens (human)	NELFB	RNA transcription and processing		ALT
H. sapiens (human)	NFRKB	DNA replication and repair		ALT
H. sapiens (human)	NHEJ1	DNA replication and repair	DNA repair / damage response;	ALT
H. sapiens (human)	NHP2	RNA transcription and processing	Telomerase activity;	Telomerase-positive
H. sapiens (human)	NIPBL	Chromatin organization		Telomerase-positive
H. sapiens (human)	NIPSNAP1	Mitochondria		ALT
H. sapiens (human)	NOP10	RNA transcription and processing	Telomerase activity;	Telomerase-positive
H. sapiens (human)	NOP9	--- not yet entered ---		Telomerase-positive
H. sapiens (human)	NOSIP	Metabolism		ambigous
H. sapiens (human)	NR2C1	RNA transcription and processing		ALT
H. sapiens (human)	NR2C2	RNA transcription and processing	Telomere repeat binding; ALT associated PML nuclear bodies (APBs);	ALT
H. sapiens (human)	NR2F1	RNA transcription and processing		ALT
H. sapiens (human)	NR2F6	RNA transcription and processing		ALT
H. sapiens (human)	NRIP1	RNA transcription and processing	ALT associated PML nuclear bodies (APBs);	ALT
H. sapiens (human)	NSMCE4A	DNA replication and repair	DNA repair / damage response;	ALT
H. sapiens (human)	NSUN2	Cell cycle		Telomerase-positive
H. sapiens (human)	NUDC	Cell cycle		Telomerase-positive
H. sapiens (human)	NUDT21	RNA transcription and processing		Telomerase-positive
H. sapiens (human)	NUMA1	Cell cycle		Telomerase-positive
H. sapiens (human)	STN1	Telomere biology	Telomerase activity; Telomere repeat binding; Telomere length;	ambigous
H. sapiens (human)	OLA1	Metabolism		Telomerase-positive
H. sapiens (human)	ORC1	Cell cycle	DNA replication; TERRA;	Telomerase-positive
H. sapiens (human)	ORC2	Cell cycle	DNA replication; TERRA;	Telomerase-positive
H. sapiens (human)	ORC4	Cell cycle	DNA replication; TERRA;	Telomerase-positive
H. sapiens (human)	ORC5	Cell cycle	DNA replication; TERRA;	Telomerase-positive
H. sapiens (human)	ORC6	Cell cycle	DNA replication; TERRA;	ALT
H. sapiens (human)	OTUB1	DNA replication and repair		Telomerase-positive
H. sapiens (human)	PA2G4	RNA transcription and processing		Telomerase-positive
H. sapiens (human)	PABPC1	RNA transcription and processing		ALT
H. sapiens (human)	PALB2	DNA replication and repair	DNA repair / damage response;	ALT
H. sapiens (human)	PARK7	RNA transcription and processing		Telomerase-positive
H. sapiens (human)	PARP1	Protein modification	Protein modification;	ambigous
H. sapiens (human)	PARP4	Protein modification	Protein modification;	ALT
H. sapiens (human)	PAXIP1	Chromatin organization		ALT
H. sapiens (human)	PCNP	Cell cycle		Telomerase-positive
H. sapiens (human)	PDCD4	Cell death		ambigous
H. sapiens (human)	PDCD6	Cell death		Telomerase-positive
H. sapiens (human)	PEBP1	Signaling		ambigous
H. sapiens (human)	PES1	RNA transcription and processing		ALT
H. sapiens (human)	PHF1	Chromatin organization		ALT
H. sapiens (human)	PHF20L1	RNA transcription and processing		ALT
H. sapiens (human)	PIAS1	Protein modification	ALT associated PML nuclear bodies (APBs);	ambigous
H. sapiens (human)	PIAS3	Protein modification		ALT
H. sapiens (human)	PIR	RNA transcription and processing		Telomerase-positive
H. sapiens (human)	PKMYT1	Cell cycle		ALT
H. sapiens (human)	PLK1	Cell cycle		ALT
H. sapiens (human)	PMS1	DNA replication and repair	DNA repair / damage response;	ALT
H. sapiens (human)	PMS2	DNA replication and repair	DNA repair / damage response;	Telomerase-positive
H. sapiens (human)	PNKP	DNA replication and repair	Telomerase activity;	Telomerase-positive
H. sapiens (human)	POLA1	DNA replication and repair	DNA replication; DNA recombination;	ALT
H. sapiens (human)	POLA2	DNA replication and repair	DNA replication; DNA recombination;	ALT
H. sapiens (human)	POLD1	DNA replication and repair	DNA replication; DNA recombination;	ALT
H. sapiens (human)	POLD2	DNA replication and repair	DNA replication; DNA recombination;	ALT
H. sapiens (human)	POLD3	DNA replication and repair	DNA replication; DNA recombination; Extrachromosomal telomeric repeat formation; Telomere length;	ALT
H. sapiens (human)	POLD4	DNA replication and repair	DNA replication; DNA recombination;	ALT
H. sapiens (human)	POLE	DNA replication and repair	DNA replication; DNA recombination;	ALT
H. sapiens (human)	POLE2	DNA replication and repair	DNA replication; DNA recombination;	ALT
H. sapiens (human)	POLE3	DNA replication and repair	DNA replication; DNA recombination;	ALT
H. sapiens (human)	POLE4	DNA replication and repair	DNA replication; DNA recombination;	ALT
H. sapiens (human)	POLH	DNA replication and repair	DNA recombination; DNA repair / damage response;	ALT
H. sapiens (human)	POLL	DNA replication and repair	DNA repair / damage response;	ALT
H. sapiens (human)	POLM	DNA replication and repair	DNA repair / damage response;	ALT
H. sapiens (human)	POLR1B	RNA transcription and processing		Telomerase-positive
H. sapiens (human)	POLR1C	RNA transcription and processing		Telomerase-positive
H. sapiens (human)	POLR1E	RNA transcription and processing		Telomerase-positive
H. sapiens (human)	POLR2E	RNA transcription and processing		Telomerase-positive
H. sapiens (human)	PPME1	Protein modification		ALT
H. sapiens (human)	PPP1CA	Chromatin organization	Protein modification;	ALT
H. sapiens (human)	PPP1CB	Chromatin organization	Protein modification;	ALT
H. sapiens (human)	PPP1CC	Chromatin organization	Protein modification;	Telomerase-positive
H. sapiens (human)	PPP1R10	Chromatin organization	Shelterin binding;	Telomerase-positive
H. sapiens (human)	PRIM1	DNA replication and repair	DNA recombination;	ALT
H. sapiens (human)	PRIM2	DNA replication and repair	DNA recombination;	ALT
H. sapiens (human)	PRKDC	DNA replication and repair	DNA repair / damage response;	ambigous
H. sapiens (human)	PRMT1	Chromatin organization	Histone modification / variants;	ambigous
H. sapiens (human)	PRMT2	Chromatin organization	Protein modification;	ALT
H. sapiens (human)	PRMT3	Chromatin organization	Protein modification;	Telomerase-positive
H. sapiens (human)	PRMT5	Chromatin organization	Protein modification;	ALT
H. sapiens (human)	PRMT6	Chromatin organization	Protein modification;	ALT
H. sapiens (human)	PRPF19	DNA replication and repair		ambigous
H. sapiens (human)	PRPF31	RNA transcription and processing		ALT
H. sapiens (human)	PRPF4B	RNA transcription and processing		Telomerase-positive
H. sapiens (human)	PSMA7	Protein synthesis and degradation		Telomerase-positive
H. sapiens (human)	PSMA8	Protein synthesis and degradation		Telomerase-positive
H. sapiens (human)	PSMB6	Protein synthesis and degradation		Telomerase-positive
H. sapiens (human)	PSMD10	Protein synthesis and degradation		Telomerase-positive
H. sapiens (human)	PSMD5	Protein synthesis and degradation		Telomerase-positive
H. sapiens (human)	PSME3	Protein synthesis and degradation		ambigous
H. sapiens (human)	PTMS	DNA replication and repair		ALT
H. sapiens (human)	RAB10	Protein transport		ambigous
H. sapiens (human)	RAB1B	Protein transport		ambigous
H. sapiens (human)	RAB35	Protein transport		Telomerase-positive
H. sapiens (human)	RAB5C	Protein transport		Telomerase-positive
H. sapiens (human)	RAB6A	Protein transport		Telomerase-positive
H. sapiens (human)	RAD1	DNA replication and repair	DNA repair / damage response;	ALT
H. sapiens (human)	RAD17	DNA replication and repair	DNA repair / damage response; ALT associated PML nuclear bodies (APBs);	ALT
H. sapiens (human)	RAD18	DNA replication and repair	DNA repair / damage response;	ALT
H. sapiens (human)	RAD21	DNA replication and repair	Chromatid cohesion;	ALT
H. sapiens (human)	RAD23B	DNA replication and repair	DNA repair / damage response;	ALT
H. sapiens (human)	RAD50	DNA replication and repair	ALT associated PML nuclear bodies (APBs); DNA repair / damage response; DNA recombination; Telomere repeat binding; DNA replication	ALT
H. sapiens (human)	RAD51	DNA replication and repair	DNA repair / damage response; DNA recombination;	ALT
H. sapiens (human)	RAD51AP1	DNA replication and repair	DNA repair / damage response;	ALT
H. sapiens (human)	RAD51B	DNA replication and repair	DNA repair / damage response;	ALT
H. sapiens (human)	RAD51C	DNA replication and repair	DNA repair / damage response; DNA recombination;	ALT
H. sapiens (human)	RAD51D	DNA replication and repair	DNA repair / damage response;	ALT
H. sapiens (human)	RAD52	DNA replication and repair	DNA repair / damage response; ALT associated PML nuclear bodies (APBs);	ALT
H. sapiens (human)	RAD54B	DNA replication and repair	DNA repair / damage response;	ALT
H. sapiens (human)	RAD54L	DNA replication and repair	DNA repair / damage response;	ALT
H. sapiens (human)	RAD9A	DNA replication and repair	DNA repair / damage response; ALT associated PML nuclear bodies (APBs);	ALT
H. sapiens (human)	RANP1	--- not yet entered ---		ambigous
H. sapiens (human)	RB1	Cell cycle	DNA repair / damage response; TERRA;	ALT
H. sapiens (human)	RBBP7	Chromatin organization		ALT
H. sapiens (human)	RBBP8	Cell cycle	DNA repair / damage response;	ALT
H. sapiens (human)	RBL1	Cell cycle		ALT
H. sapiens (human)	RBL2	Cell cycle		ALT
H. sapiens (human)	RBM14	DNA replication and repair		Telomerase-positive
H. sapiens (human)	RBM8A	RNA transcription and processing		ambigous
H. sapiens (human)	RCC1	Cell cycle		ambigous
H. sapiens (human)	RCC2	Cell cycle		Telomerase-positive
H. sapiens (human)	RCOR1	Cell differentiation		ALT
H. sapiens (human)	RECQL	DNA replication and repair	DNA repair / damage response;	ALT
H. sapiens (human)	RECQL4	DNA replication and repair	DNA repair / damage response; Telomere structure;	ALT
H. sapiens (human)	RECQL5	DNA replication and repair	DNA repair / damage response;	ALT
H. sapiens (human)	REV1	DNA replication and repair	DNA repair / damage response;	ALT
H. sapiens (human)	RFC1	DNA replication and repair	DNA replication; Telomerase activity; DNA recombination;	ALT
H. sapiens (human)	RFC2	DNA replication and repair	DNA replication; DNA recombination;	ALT
H. sapiens (human)	RFC3	DNA replication and repair	DNA replication; DNA recombination;	ALT
H. sapiens (human)	RFC4	DNA replication and repair	DNA replication; DNA recombination;	ALT
H. sapiens (human)	RFC5	DNA replication and repair	DNA replication; DNA recombination;	ALT
H. sapiens (human)	RIF1	DNA replication and repair	DNA repair / damage response;	ALT
H. sapiens (human)	RMI1	DNA replication and repair	DNA replication;	ALT
H. sapiens (human)	RMI2	DNA replication and repair	DNA replication;	ALT
H. sapiens (human)	RNF8	DNA replication and repair	DNA repair / damage response;	ALT
H. sapiens (human)	RPA3	DNA replication and repair	DNA repair / damage response; DNA recombination;	ALT
H. sapiens (human)	RPAIN	DNA replication and repair		ALT
H. sapiens (human)	RPRD1B	Cell cycle		ALT
H. sapiens (human)	RUVBL1	Chromatin organization	Telomerase activity;	Telomerase-positive
H. sapiens (human)	RUVBL2	DNA replication and repair	Telomerase activity; Gene regulation;	Telomerase-positive
H. sapiens (human)	SAE1	Protein modification		ambigous
H. sapiens (human)	SARNP	RNA transcription and processing		ambigous
H. sapiens (human)	SEPT2	Cell cycle		Telomerase-positive
H. sapiens (human)	SERPINB12	Cell differentiation		ALT
H. sapiens (human)	SET	Chromatin organization		ambigous
H. sapiens (human)	SFR1	DNA replication and repair	DNA repair / damage response;	ALT
H. sapiens (human)	SGO1	Chromatin organization	Chromatid cohesion;	ALT
H. sapiens (human)	SEM1	DNA replication and repair	DNA repair / damage response;	ALT
H. sapiens (human)	SHMT1	Metabolism		ALT
H. sapiens (human)	SIMC1	Protein modification		ALT
H. sapiens (human)	SIRT1	Chromatin organization	Histone modification / variants; Chromatin structure; ALT associated PML nuclear bodies (APBs);	ALT
H. sapiens (human)	SIRT6	Chromatin organization	Histone modification / variants; Chromatin structure; ALT associated PML nuclear bodies (APBs);	ALT
H. sapiens (human)	SKP1	Cell cycle		Telomerase-positive
H. sapiens (human)	SLX4	DNA replication and repair	Extrachromosomal telomeric repeat formation;	ALT
H. sapiens (human)	SLX4IP	--- not yet entered ---		ALT
H. sapiens (human)	SMARCA1	Chromatin organization		Telomerase-positive
H. sapiens (human)	SMARCA5	Chromatin organization		Telomerase-positive
H. sapiens (human)	SMARCC2	Chromatin organization		ALT
H. sapiens (human)	SMC1A	Cell cycle	Chromatid cohesion;	Telomerase-positive
H. sapiens (human)	SMC3	Cell cycle	Chromatid cohesion;	Telomerase-positive
H. sapiens (human)	SMC5	DNA replication and repair	DNA repair / damage response; DNA recombination;	ALT
H. sapiens (human)	SMC6	DNA replication and repair	DNA repair / damage response; DNA recombination;	ALT
H. sapiens (human)	SMCHD1	Chromatin organization	TERRA; Chromatin structure;	ambigous
H. sapiens (human)	SMG1	RNA transcription and processing		ALT
H. sapiens (human)	SMG5	RNA transcription and processing	Telomerase activity; Telomere repeat binding;	Telomerase-positive
H. sapiens (human)	SMG6	RNA transcription and processing	Telomerase activity; Telomere repeat binding;	ALT
H. sapiens (human)	SMG7	RNA transcription and processing	Telomerase activity; Telomere repeat binding;	Telomerase-positive
H. sapiens (human)	SND1	RNA transcription and processing		Telomerase-positive
H. sapiens (human)	SNRPA1	RNA transcription and processing		Telomerase-positive
H. sapiens (human)	SNW1	RNA transcription and processing		Telomerase-positive
H. sapiens (human)	SOD2	Mitochondria		Telomerase-positive
H. sapiens (human)	SP110	RNA transcription and processing	ALT associated PML nuclear bodies (APBs);	ALT
H. sapiens (human)	SRP14	Cell membrane / wall		ambigous
H. sapiens (human)	SRSF9	RNA transcription and processing		Telomerase-positive
H. sapiens (human)	SSB	RNA transcription and processing		ambigous
H. sapiens (human)	SSRP1	DNA replication and repair		ambigous
H. sapiens (human)	STAG1	Cell cycle	Chromatid cohesion;	ALT
H. sapiens (human)	STAG2	Cell cycle	Chromatid cohesion; ALT associated PML nuclear bodies (APBs);	ambigous
H. sapiens (human)	STIP1	Protein synthesis and degradation		ambigous
H. sapiens (human)	STOML2	Mitochondria		ALT
H. sapiens (human)	SUMO3	Protein modification	ALT associated PML nuclear bodies (APBs);	ALT
H. sapiens (human)	SUPT16H	DNA replication and repair		ambigous
H. sapiens (human)	SUV39H1	Chromatin organization	Histone modification / variants; Chromatin structure;	ALT
H. sapiens (human)	SUV39H2	Chromatin organization	Histone modification / variants; Chromatin structure;	ALT
H. sapiens (human)	KMT5B	Chromatin organization	Histone modification / variants; Chromatin structure;	ALT
H. sapiens (human)	KMT5C	Chromatin organization	Histone modification / variants; ALT associated PML nuclear bodies (APBs);	ALT
H. sapiens (human)	SWI5	DNA replication and repair	DNA repair / damage response;	ALT
H. sapiens (human)	TAF15	RNA transcription and processing		Telomerase-positive
H. sapiens (human)	TAGLN2	Cell differentiation		ambigous
H. sapiens (human)	TARDBP	RNA transcription and processing		ambigous
H. sapiens (human)	TCEA1	RNA transcription and processing		ambigous
H. sapiens (human)	TCOF1	RNA transcription and processing		Telomerase-positive
H. sapiens (human)	TDP1	DNA replication and repair		ALT
H. sapiens (human)	TDRD1	Cell differentiation		ALT
H. sapiens (human)	TDRD10	Cell differentiation		ALT
H. sapiens (human)	TDRD12	Cell differentiation		ALT
H. sapiens (human)	TDRD3	Cell differentiation		ALT
H. sapiens (human)	TDRD5	Cell differentiation		ALT
H. sapiens (human)	TDRD6	Cell differentiation		ALT
H. sapiens (human)	TDRD7	Cell differentiation		ALT
H. sapiens (human)	TDRD9	Cell differentiation		ALT
H. sapiens (human)	TDRKH	Cell differentiation		ambigous
H. sapiens (human)	TELO2	Signaling		ALT
H. sapiens (human)	TERC	Telomere biology	Telomerase component; Telomere length; Telomerase activity;	Telomerase-positive
H. sapiens (human)	TFPT	Cell death		ALT
H. sapiens (human)	TFRC	Cell membrane / wall		Telomerase-positive
H. sapiens (human)	TMED10	Protein transport		ALT
H. sapiens (human)	TMEM109	Cell membrane / wall		ambigous
H. sapiens (human)	TMEM201	Cell membrane / wall		ALT
H. sapiens (human)	TNKS	Protein modification	Telomerase activity; Telomere structure; Telomere length; Telomere repeat binding;	Telomerase-positive
H. sapiens (human)	TNKS2	Protein modification	Telomere length; Telomerase activity;	Telomerase-positive
H. sapiens (human)	TOP1	DNA replication and repair	DNA repair / damage response;	ALT
H. sapiens (human)	TOP2A	DNA replication and repair	DNA repair / damage response;	ALT
H. sapiens (human)	TOP2B	DNA replication and repair	DNA repair / damage response;	ALT
H. sapiens (human)	TOP3B	DNA replication and repair	DNA repair / damage response;	ALT
H. sapiens (human)	TOPBP1	DNA replication and repair	DNA repair / damage response;	ALT
H. sapiens (human)	TP53BP1	DNA replication and repair	DNA repair / damage response; Gene regulation; Telomerase activity; ALT associated PML nuclear bodies (APBs);	ALT
H. sapiens (human)	TPR	RNA transcription and processing		Telomerase-positive
H. sapiens (human)	TREX1	DNA replication and repair		ALT
H. sapiens (human)	TREX2	DNA replication and repair		ALT
H. sapiens (human)	TRIM28	Chromatin organization	DNA repair / damage response;	ambigous
H. sapiens (human)	TRIP13	RNA transcription and processing	DNA repair / damage response;	ALT
H. sapiens (human)	TTI1	RNA transcription and processing		ALT
H. sapiens (human)	UAP1	Metabolism		ALT
H. sapiens (human)	UBA1	Protein synthesis and degradation		Telomerase-positive
H. sapiens (human)	UBR5	Chromatin organization	Chromatin structure;	ALT
H. sapiens (human)	UBTF	RNA transcription and processing		Telomerase-positive
H. sapiens (human)	UBXN1	Protein synthesis and degradation		ALT
H. sapiens (human)	UCHL1	Protein synthesis and degradation		ALT
H. sapiens (human)	UIMC1	DNA replication and repair	DNA repair / damage response;	ALT
H. sapiens (human)	UPF1	RNA transcription and processing	DNA replication; Telomere repeat binding; ALT associated PML nuclear bodies (APBs);	ALT
H. sapiens (human)	USP7	Protein synthesis and degradation		ambigous
H. sapiens (human)	VCP	Protein transport		ambigous
H. sapiens (human)	WDR61	Chromatin organization		Telomerase-positive
H. sapiens (human)	WDR82	Chromatin organization		Telomerase-positive
H. sapiens (human)	WEE1	Cell cycle		ALT
H. sapiens (human)	WRN	DNA replication and repair	DNA repair / damage response; Telomere structure; Extrachromosomal telomeric repeat formation; DNA recombination;	ALT
H. sapiens (human)	WRNIP1	DNA replication and repair	DNA repair / damage response;	Telomerase-positive
H. sapiens (human)	XPO1	RNA transcription and processing		Telomerase-positive
H. sapiens (human)	XRCC1	DNA replication and repair	DNA repair / damage response; DNA replication;	Telomerase-positive
H. sapiens (human)	XRCC2	DNA replication and repair	DNA repair / damage response;	ALT
H. sapiens (human)	XRCC3	DNA replication and repair	DNA repair / damage response; DNA recombination; Telomere structure; Extrachromosomal telomeric repeat formation;	ALT
H. sapiens (human)	XRCC4	DNA replication and repair	DNA repair / damage response;	ALT
H. sapiens (human)	XRCC5	DNA replication and repair	DNA recombination; DNA repair / damage response; Telomere repeat binding; Extrachromosomal telomeric repeat formation; Telomere structure	ALT
H. sapiens (human)	YBX3	Cell differentiation		Telomerase-positive
H. sapiens (human)	YWHAB	Cell membrane / wall		ambigous
H. sapiens (human)	YWHAE	Cell cycle		ambigous
H. sapiens (human)	YWHAG	Cell cycle		Telomerase-positive
H. sapiens (human)	YWHAQ	Cell membrane / wall	Telomerase activity;	Telomerase-positive
H. sapiens (human)	YWHAZ	Cell membrane / wall		ambigous
H. sapiens (human)	ZBTB44	RNA transcription and processing		ALT
H. sapiens (human)	ZCCHC7	RNA transcription and processing		ALT
H. sapiens (human)	ZMYM2	RNA transcription and processing		ALT
H. sapiens (human)	ZNF827	--- unknown ---		ALT
H. sapiens (human)	ZSWIM7	DNA replication and repair	DNA repair / damage response;	ALT
H. sapiens (human)	AR	RNA transcription and processing	Gene regulation; Telomerase activity; DNA replication;	ALT
H. sapiens (human)	BHLHE40	RNA transcription and processing	Telomerase activity;	ALT
H. sapiens (human)	BRCA1	Chromatin organization	DNA repair / damage response;	ALT
H. sapiens (human)	CEBPB	RNA transcription and processing	Telomerase activity;	ALT
H. sapiens (human)	CTCF	RNA transcription and processing	Gene regulation; Telomerase activity; TERRA; Transcription;	ALT
H. sapiens (human)	CTCFL	RNA transcription and processing	Telomerase activity;	Telomerase-positive
H. sapiens (human)	E2F5	RNA transcription and processing	Telomerase activity;	Telomerase-positive
H. sapiens (human)	E2F6	RNA transcription and processing	Telomerase activity;	Telomerase-positive
H. sapiens (human)	EGR1	RNA transcription and processing	Gene regulation; Telomerase activity;	Telomerase-positive
H. sapiens (human)	EPAS1	RNA transcription and processing	Gene regulation; Telomerase activity;	Telomerase-positive
H. sapiens (human)	ESR1	RNA transcription and processing	Gene regulation; Telomerase activity;	Telomerase-positive
H. sapiens (human)	ESR2	RNA transcription and processing	Telomerase activity;	Telomerase-positive
H. sapiens (human)	ETS1	RNA transcription and processing	Telomerase activity;	Telomerase-positive
H. sapiens (human)	ETS2	RNA transcription and processing	Gene regulation; Telomerase activity;	Telomerase-positive
H. sapiens (human)	ETV1	RNA transcription and processing	Gene regulation; Telomerase activity;	Telomerase-positive
H. sapiens (human)	EWSR1	RNA transcription and processing	Telomerase activity;	Telomerase-positive
H. sapiens (human)	FOS	RNA transcription and processing	Gene regulation; Telomerase activity;	Telomerase-positive
H. sapiens (human)	GLI1	RNA transcription and processing	Gene regulation; Telomerase activity;	Telomerase-positive
H. sapiens (human)	GLI2	RNA transcription and processing	Gene regulation; Telomerase activity;	Telomerase-positive
H. sapiens (human)	HIF1A	RNA transcription and processing	Gene regulation; Telomerase activity;	Telomerase-positive
H. sapiens (human)	HOXA7	RNA transcription and processing	Telomerase activity;	Telomerase-positive
H. sapiens (human)	IKZF1	RNA transcription and processing	Telomerase activity;	ALT
H. sapiens (human)	IRF1	RNA transcription and processing	Telomerase activity;	ALT
H. sapiens (human)	JUN	RNA transcription and processing	Telomerase activity;	ALT
H. sapiens (human)	JUND	RNA transcription and processing	Telomerase activity;	Telomerase-positive
H. sapiens (human)	MAD1L1	Cell cycle	Gene regulation; Telomerase activity;	ALT
H. sapiens (human)	MAZ	RNA transcription and processing	Gene regulation; Telomerase activity;	ALT
H. sapiens (human)	MBD2	RNA transcription and processing	Telomerase activity;	ALT
H. sapiens (human)	MEN1	RNA transcription and processing	Gene regulation; Telomerase activity; Telomere length;	ALT
H. sapiens (human)	MITF	RNA transcription and processing	Telomerase activity;	Telomerase-positive
H. sapiens (human)	MXD1	RNA transcription and processing	Gene regulation; Telomerase activity;	ALT
H. sapiens (human)	MYB	RNA transcription and processing	Telomerase activity;	Telomerase-positive
H. sapiens (human)	MYC	Cell cycle	Gene regulation; Telomerase activity;	Telomerase-positive
H. sapiens (human)	MYCN	RNA transcription and processing	Gene regulation; Telomerase activity;	Telomerase-positive
H. sapiens (human)	MZF1	RNA transcription and processing	Gene regulation; Telomerase activity;	ALT
H. sapiens (human)	NFAT5	RNA transcription and processing	Telomerase activity;	Telomerase-positive
H. sapiens (human)	NFATC2	RNA transcription and processing	Gene regulation; Telomerase activity;	Telomerase-positive
H. sapiens (human)	NFKB1	Signaling	Telomerase activity; Gene regulation;	Telomerase-positive
H. sapiens (human)	RELA	RNA transcription and processing	Gene regulation; Telomerase activity;	Telomerase-positive
H. sapiens (human)	NFX1	RNA transcription and processing	Gene regulation; Telomerase activity;	Telomerase-positive
H. sapiens (human)	NR2F2	RNA transcription and processing	ALT associated PML nuclear bodies (APBs); Telomerase activity; Gene regulation;	ALT
H. sapiens (human)	PAX5	RNA transcription and processing	Gene regulation; Telomerase activity;	Telomerase-positive
H. sapiens (human)	PAX8	RNA transcription and processing	Gene regulation; Telomerase activity;	Telomerase-positive
H. sapiens (human)	PITX1	RNA transcription and processing	Gene regulation; Telomerase activity;	ALT
H. sapiens (human)	RUNX2	RNA transcription and processing	Gene regulation; Telomerase activity;	ALT
H. sapiens (human)	SMAD3	RNA transcription and processing	Telomerase activity;	ALT
H. sapiens (human)	SP1	RNA transcription and processing	Gene regulation; Telomerase activity;	Telomerase-positive
H. sapiens (human)	SP3	RNA transcription and processing	Gene regulation; Telomerase activity;	ALT
H. sapiens (human)	STAT3	RNA transcription and processing	Gene regulation; Telomerase activity;	Telomerase-positive
H. sapiens (human)	STAT5A	RNA transcription and processing	Gene regulation; Telomerase activity;	Telomerase-positive
H. sapiens (human)	TCF7	RNA transcription and processing	Telomerase activity;	ALT
H. sapiens (human)	TCF7L2	RNA transcription and processing	Telomerase activity;	Telomerase-positive
H. sapiens (human)	TFAP2A	RNA transcription and processing	Telomerase activity;	Telomerase-positive
H. sapiens (human)	TFAP2B	RNA transcription and processing	Gene regulation; Telomerase activity;	Telomerase-positive
H. sapiens (human)	TFAP4	RNA transcription and processing	Telomerase activity;	Telomerase-positive
H. sapiens (human)	TP53	RNA transcription and processing	Telomerase activity;	ALT
H. sapiens (human)	TP73	RNA transcription and processing	Telomerase activity;	ALT
H. sapiens (human)	USF1	RNA transcription and processing	Gene regulation; Telomerase activity;	Telomerase-positive
H. sapiens (human)	WT1	RNA transcription and processing	Gene regulation; Telomerase activity;	ALT
H. sapiens (human)	ZBTB48	Telomere biology	Telomere repeat binding; Telomerase localization; Telomere length; ALT associated PML nuclear bodies (APBs); Extrachromosomal telomeric repeat formation	ambigous
H. sapiens (human)	BAZ2A	Chromatin organization	Chromatin remodeling; ALT associated PML nuclear bodies (APBs);	ALT
H. sapiens (human)	KLF4	Telomere biology	Gene regulation; Telomerase activity;	Telomerase-positive
H. sapiens (human)	CTNNB1	Signaling	Gene regulation; Telomerase activity;	Telomerase-positive
H. sapiens (human)	TEN1	Telomere biology	Telomerase activity; Telomere repeat binding; Telomere length;	ALT
H. sapiens (human)	ORC3	Cell cycle	DNA replication; TERRA;	Telomerase-positive
H. sapiens (human)	ETV4	RNA transcription and processing	Telomerase activity;	Telomerase-positive
H. sapiens (human)	FLI1	RNA transcription and processing	Telomerase activity;	Telomerase-positive
H. sapiens (human)	ACD	Telomere biology	Shelterin component; Telomere structure; Telomerase activity; ALT associated PML nuclear bodies (APBs); Telomere repeat binding	ambigous
H. sapiens (human)	ACYP2	Metabolism	Telomere length;	ambigous
H. sapiens (human)	TSPYL6	--- unknown ---	Telomere length;	ambigous
H. sapiens (human)	NAF1	RNA transcription and processing	Telomere length; Telomerase activity;	Telomerase-positive
H. sapiens (human)	ZNF208	RNA transcription and processing	Telomere length;	ambigous
H. sapiens (human)	MPHOSPH6	RNA transcription and processing	Telomere length;	ambigous
H. sapiens (human)	DNA2	DNA replication and repair	DNA recombination; DNA replication; Extrachromosomal telomeric repeat formation;	ALT
H. sapiens (human)	HRG	Signaling	Telomere length;	ambigous
H. sapiens (human)	IDH1	Metabolism	Telomerase activity;	Telomerase-positive
H. sapiens (human)	RINT1	Signaling	Telomere length; DNA recombination;	ALT
H. sapiens (human)	TNKS1BP1	DNA replication and repair	DNA repair / damage response; Telomerase activity;	Telomerase-positive
H. sapiens (human)	ZSCAN4	RNA transcription and processing	DNA recombination; Telomere length;	ALT
H. sapiens (human)	TP53RK	--- not yet entered ---		ambigous
H. sapiens (human)	TPRKB	Metabolism		ambigous
H. sapiens (human)	MYEF2	--- not yet entered ---		ambigous
H. sapiens (human)	HNRNPM	--- not yet entered ---		ambigous
H. sapiens (human)	OSGEP	--- not yet entered ---		ambigous
H. sapiens (human)	PIF1	DNA replication and repair	Telomerase activity; Telomere repeat binding; Telomere length;	ALT
H. sapiens (human)	KMT2C	Chromatin organization		ambigous
H. sapiens (human)	KMT2B	Chromatin organization		ambigous
H. sapiens (human)	SERBP1	RNA transcription and processing		ambigous
H. sapiens (human)	HABP4	Chromatin organization		ambigous
H. sapiens (human)	YRDC	Mitochondria		ambigous
H. sapiens (human)	RBBP5	Chromatin organization		ambigous
H. sapiens (human)	ATAD5	--- not yet entered ---		ambigous
H. sapiens (human)	RRAGA	--- not yet entered ---		ambigous
H. sapiens (human)	RRAGB	--- not yet entered ---		ambigous
H. sapiens (human)	TNIP3	--- not yet entered ---		ambigous
H. sapiens (human)	TNIP2	--- not yet entered ---		ambigous
H. sapiens (human)	TNIP1	DNA replication and repair		ambigous
H. sapiens (human)	MMS19	DNA replication and repair		ambigous
H. sapiens (human)	THOC7	RNA transcription and processing		Telomerase-positive
H. sapiens (human)	PIAS4	--- not yet entered ---	ALT associated PML nuclear bodies (APBs);	ALT
H. sapiens (human)	RPL13	--- not yet entered ---		ambigous
H. sapiens (human)	PBRM1	Chromatin organization		ambigous
H. sapiens (human)	SAP30	Chromatin organization		ambigous
H. sapiens (human)	SAP30L	Chromatin organization		ambigous
H. sapiens (human)	CHMP4BP1	--- not yet entered ---		ambigous
H. sapiens (human)	CHMP4A	Protein transport		ambigous
H. sapiens (human)	MED18	RNA transcription and processing		ambigous
H. sapiens (human)	CCNL1	--- not yet entered ---		ambigous
H. sapiens (human)	CCNC	RNA transcription and processing		ambigous
H. sapiens (human)	CCNL2	RNA transcription and processing		ambigous
H. sapiens (human)	CCNT1	RNA transcription and processing		ambigous
H. sapiens (human)	CCNT2	RNA transcription and processing		ambigous
H. sapiens (human)	FAM58A	--- not yet entered ---		ambigous
H. sapiens (human)	UBE2A	DNA replication and repair		ambigous
H. sapiens (human)	UBE2B	DNA replication and repair		ambigous
H. sapiens (human)	OSGEPL1	Mitochondria		ambigous
H. sapiens (human)	KMT2D	Chromatin organization		ambigous
H. sapiens (human)	SETD1A	Chromatin organization		ambigous
H. sapiens (human)	SETD1B	Chromatin organization		ambigous
H. sapiens (human)	EZH1	Chromatin organization		ambigous
H. sapiens (human)	EZH2	Chromatin organization		ambigous
H. sapiens (human)	SIRT4	Mitochondria		ambigous
H. sapiens (human)	SIRT5	Mitochondria		ambigous
H. sapiens (human)	CHMP4C	Protein transport		ambigous
H. sapiens (human)	CHMP7	Cell cycle		ambigous
H. sapiens (human)	NCBP2L	--- not yet entered ---		ambigous
H. sapiens (human)	NCBP2	RNA transcription and processing		ambigous
H. sapiens (human)	NAA11	--- not yet entered ---		ambigous
H. sapiens (human)	NAA10	--- not yet entered ---		ambigous
H. sapiens (human)	HIST1H4B	DNA replication and repair	Histone modification / variants; Chromatin structure;	ambigous
H. sapiens (human)	HIST4H4	DNA replication and repair	Histone modification / variants; Chromatin structure;	ambigous
H. sapiens (human)	POLR2B	RNA transcription and processing		Telomerase-positive
H. sapiens (human)	THOC5	RNA transcription and processing	TERRA; RNA processing;	ambigous
H. sapiens (human)	TOX4	Cell cycle		Telomerase-positive
H. sapiens (human)	THOC1	RNA transcription and processing	TERRA; RNA processing;	ambigous
H. sapiens (human)	THOC2	RNA transcription and processing	RNA processing; TERRA;	ambigous
H. sapiens (human)	THOC6	--- not yet entered ---	RNA processing; TERRA;	ambigous
H. sapiens (human)	THOC3	RNA transcription and processing	RNA processing; TERRA;	ambigous
H. sapiens (human)	CTC1	Telomere biology	Telomerase activity; Telomere repeat binding; Telomere length;	ALT
H. sapiens (human)	ACAT2	--- not yet entered ---		ambigous
H. sapiens (human)	ACTB	--- not yet entered ---		ambigous
H. sapiens (human)	ACY1	--- not yet entered ---		ambigous
H. sapiens (human)	ADPRH	--- not yet entered ---		ambigous
H. sapiens (human)	AHCY	--- not yet entered ---		ambigous
H. sapiens (human)	AKT1	--- not yet entered ---		ambigous
H. sapiens (human)	ALDH3A1	--- not yet entered ---		ambigous
H. sapiens (human)	ALDOA	--- not yet entered ---		ambigous
H. sapiens (human)	AMPD2	--- not yet entered ---		ambigous
H. sapiens (human)	AMPH	Cell membrane / wall		ambigous
H. sapiens (human)	SLC25A6	Mitochondria		ambigous
H. sapiens (human)	ANXA2	Cell membrane / wall		ambigous
H. sapiens (human)	ANXA4	Cell membrane / wall		ambigous
H. sapiens (human)	ANXA5	--- not yet entered ---		ambigous
H. sapiens (human)	ARRB1	Chromatin organization		ambigous
H. sapiens (human)	ZFP36L1	RNA transcription and processing		ambigous
H. sapiens (human)	CALD1	--- not yet entered ---		ambigous
H. sapiens (human)	CALML3	Protein synthesis and degradation		ambigous
H. sapiens (human)	CARS	--- not yet entered ---		ambigous
H. sapiens (human)	CKB	--- not yet entered ---		ambigous
H. sapiens (human)	CLK3	RNA transcription and processing	Telomerase activity;	Telomerase-positive
H. sapiens (human)	CRK	Cell membrane / wall		ambigous
H. sapiens (human)	CRYBB1	--- not yet entered ---		ambigous
H. sapiens (human)	CRYGS	--- not yet entered ---		ambigous
H. sapiens (human)	CRYM	Metabolism		ambigous
H. sapiens (human)	DBN1	--- not yet entered ---		ambigous
H. sapiens (human)	DCX	--- not yet entered ---		ambigous
H. sapiens (human)	DPYSL3	--- not yet entered ---		ambigous
H. sapiens (human)	EEF1D	--- not yet entered ---		ambigous
H. sapiens (human)	EIF4B	--- not yet entered ---		ambigous
H. sapiens (human)	CTTN	Cell membrane / wall		ambigous
H. sapiens (human)	ENO2	--- not yet entered ---		ambigous
H. sapiens (human)	ENSA	--- not yet entered ---		ambigous
H. sapiens (human)	EPB41L1	Cell membrane / wall		ambigous
H. sapiens (human)	EPHX2	--- not yet entered ---		ambigous
H. sapiens (human)	FABP2	--- not yet entered ---		ambigous
H. sapiens (human)	FES	Cell differentiation	Telomerase activity;	Telomerase-positive
H. sapiens (human)	NR5A1	--- not yet entered ---		ambigous
H. sapiens (human)	GAGE5	--- not yet entered ---		ambigous
H. sapiens (human)	GAMT	--- not yet entered ---		ambigous
H. sapiens (human)	GAPDH	DNA replication and repair		ambigous
H. sapiens (human)	GSS	--- not yet entered ---		ambigous
H. sapiens (human)	HIST1H1A	Chromatin organization		ambigous
H. sapiens (human)	HAGH	Mitochondria		ambigous
H. sapiens (human)	HCLS1	--- not yet entered ---		ambigous
H. sapiens (human)	HGD	--- not yet entered ---		ambigous
H. sapiens (human)	HLCS	--- not yet entered ---		ambigous
H. sapiens (human)	HMGN1	Chromatin organization		ambigous
H. sapiens (human)	HMGN2	Chromatin organization		ambigous
H. sapiens (human)	HMOX1	--- not yet entered ---		ambigous
H. sapiens (human)	HNMT	--- not yet entered ---		ambigous
H. sapiens (human)	HOXA3	--- not yet entered ---		ambigous
H. sapiens (human)	HSPA1A	Cell membrane / wall		ambigous
H. sapiens (human)	HSPA6	Cell membrane / wall		ambigous
H. sapiens (human)	IL1RN	--- not yet entered ---		ambigous
H. sapiens (human)	IVL	--- not yet entered ---		ambigous
H. sapiens (human)	RPSA	Cell membrane / wall		ambigous
H. sapiens (human)	LDHA	--- not yet entered ---		ambigous
H. sapiens (human)	LDHB	--- not yet entered ---		ambigous
H. sapiens (human)	LTA4H	--- not yet entered ---		ambigous
H. sapiens (human)	MAGEA4	--- not yet entered ---		ambigous
H. sapiens (human)	MDH1	--- not yet entered ---		ambigous
H. sapiens (human)	MPG	--- not yet entered ---		ambigous
H. sapiens (human)	MSN	Cell membrane / wall		ambigous
H. sapiens (human)	MT1X	--- not yet entered ---		ambigous
H. sapiens (human)	MT3	--- not yet entered ---		ambigous
H. sapiens (human)	MVK	Metabolism	Telomerase activity;	Telomerase-positive
H. sapiens (human)	NAP1L1	Chromatin organization		ambigous
H. sapiens (human)	NASP	Chromatin organization		ambigous
H. sapiens (human)	NCL	Chromatin organization	Telomere repeat binding;	ambigous
H. sapiens (human)	NEFL	--- not yet entered ---		ambigous
H. sapiens (human)	PRDX1	--- not yet entered ---		ambigous
H. sapiens (human)	PALM	Cell membrane / wall		ambigous
H. sapiens (human)	PCP4	--- not yet entered ---		ambigous
H. sapiens (human)	PDE1B	--- not yet entered ---		ambigous
H. sapiens (human)	PEPD	--- not yet entered ---		ambigous
H. sapiens (human)	PFKP	--- not yet entered ---		ambigous
H. sapiens (human)	PGM1	--- not yet entered ---		ambigous
H. sapiens (human)	PNMT	--- not yet entered ---		ambigous
H. sapiens (human)	PPM1G	--- not yet entered ---		ambigous
H. sapiens (human)	PPP1R2	--- not yet entered ---		ambigous
H. sapiens (human)	MAP2K3	--- not yet entered ---		ambigous
H. sapiens (human)	PTMA	--- not yet entered ---		ambigous
H. sapiens (human)	PEX5	--- not yet entered ---		ambigous
H. sapiens (human)	MAP4K2	--- not yet entered ---		ambigous
H. sapiens (human)	RABIF	--- not yet entered ---		ambigous
H. sapiens (human)	RBMY1A1	--- not yet entered ---		ambigous
H. sapiens (human)	RGS3	--- not yet entered ---		ambigous
H. sapiens (human)	RPL19	--- not yet entered ---		ambigous
H. sapiens (human)	S100P	--- not yet entered ---		ambigous
H. sapiens (human)	MAPK12	DNA replication and repair		ambigous
H. sapiens (human)	SARS	--- not yet entered ---		ambigous
H. sapiens (human)	SH3GL2	Cell membrane / wall		ambigous
H. sapiens (human)	SNCG	--- not yet entered ---		ambigous
H. sapiens (human)	SOAT1	Cell membrane / wall		ambigous
H. sapiens (human)	SOX5	--- not yet entered ---		ambigous
H. sapiens (human)	SRM	--- not yet entered ---		ambigous
H. sapiens (human)	SUPT5H	RNA transcription and processing	Gene regulation; Telomerase activity;	Telomerase-positive
H. sapiens (human)	SYK	Cell membrane / wall		ambigous
H. sapiens (human)	TAGLN	--- not yet entered ---		ambigous
H. sapiens (human)	TALDO1	--- not yet entered ---		ambigous
H. sapiens (human)	TBCA	Protein synthesis and degradation		ambigous
H. sapiens (human)	TBCD	Cell membrane / wall		ambigous
H. sapiens (human)	TBL1X	--- not yet entered ---		ambigous
H. sapiens (human)	TKT	--- not yet entered ---		ambigous
H. sapiens (human)	TPI1	--- not yet entered ---		ambigous
H. sapiens (human)	TUBB2A	--- not yet entered ---		ambigous
H. sapiens (human)	WARS	--- not yet entered ---		ambigous
H. sapiens (human)	WFS1	--- not yet entered ---		ambigous
H. sapiens (human)	RNF113A	--- not yet entered ---		ambigous
H. sapiens (human)	IFRD2	--- not yet entered ---		ambigous
H. sapiens (human)	HIST1H2AL	DNA replication and repair		ambigous
H. sapiens (human)	FKBP6	Cell differentiation		ambigous
H. sapiens (human)	MADD	--- not yet entered ---		ambigous
H. sapiens (human)	PEA15	Cell membrane / wall		ambigous
H. sapiens (human)	CPNE3	--- not yet entered ---		ambigous
H. sapiens (human)	NOL3	Mitochondria		ambigous
H. sapiens (human)	CLIC3	Cell membrane / wall		ambigous
H. sapiens (human)	DOK2	--- not yet entered ---		ambigous
H. sapiens (human)	MAP7	Cell membrane / wall		ambigous
H. sapiens (human)	TMSB4Y	--- not yet entered ---		ambigous
H. sapiens (human)	TMSB10	--- not yet entered ---		ambigous
H. sapiens (human)	DDX21	RNA transcription and processing		ambigous
H. sapiens (human)	BCL7B	--- not yet entered ---		ambigous
H. sapiens (human)	GPR52	--- not yet entered ---		ambigous
H. sapiens (human)	TRIP10	Cell membrane / wall		ambigous
H. sapiens (human)	HMGN3	DNA replication and repair		ambigous
H. sapiens (human)	DDX23	--- not yet entered ---		ambigous
H. sapiens (human)	XAGE2	--- not yet entered ---		ambigous
H. sapiens (human)	BAG3	Protein synthesis and degradation		ambigous
H. sapiens (human)	PRDX6	--- not yet entered ---		ambigous
H. sapiens (human)	DHX38	--- not yet entered ---		ambigous
H. sapiens (human)	KEAP1	--- not yet entered ---		ambigous
H. sapiens (human)	RNF10	--- not yet entered ---		ambigous
H. sapiens (human)	GFPT2	--- not yet entered ---		ambigous
H. sapiens (human)	DPP3	--- not yet entered ---		ambigous
H. sapiens (human)	TSSC4	--- not yet entered ---		ambigous
H. sapiens (human)	BCAP31	Protein synthesis and degradation		ambigous
H. sapiens (human)	GPA33	--- not yet entered ---		ambigous
H. sapiens (human)	STUB1	DNA replication and repair		ambigous
H. sapiens (human)	PAK4	--- not yet entered ---		ambigous
H. sapiens (human)	RTN3	DNA replication and repair		ambigous
H. sapiens (human)	AKR1A1	--- not yet entered ---		ambigous
H. sapiens (human)	TUBB3	--- not yet entered ---		ambigous
H. sapiens (human)	HMGN4	--- not yet entered ---		ambigous
H. sapiens (human)	PAICS	--- not yet entered ---		Telomerase-positive
H. sapiens (human)	ARID3B	--- not yet entered ---		ambigous
H. sapiens (human)	TRIM16	--- not yet entered ---		ambigous
H. sapiens (human)	GAS2L1	--- not yet entered ---		ambigous
H. sapiens (human)	RGS14	--- not yet entered ---		ambigous
H. sapiens (human)	RBBP9	--- not yet entered ---		ambigous
H. sapiens (human)	WDR4	--- not yet entered ---		ambigous
H. sapiens (human)	TOMM34	Mitochondria		ambigous
H. sapiens (human)	OGFR	--- not yet entered ---		ambigous
H. sapiens (human)	WDR5	Chromatin organization		ambigous
H. sapiens (human)	PACSIN2	Cell membrane / wall		ambigous
H. sapiens (human)	AKR7A3	--- not yet entered ---		ambigous
H. sapiens (human)	NCDN	--- not yet entered ---		ambigous
H. sapiens (human)	COTL1	Protein synthesis and degradation		ALT
H. sapiens (human)	HAAO	--- not yet entered ---		ambigous
H. sapiens (human)	SH3BP1	Cell membrane / wall		ambigous
H. sapiens (human)	AIPL1	--- not yet entered ---		ambigous
H. sapiens (human)	FKBP8	Mitochondria		ambigous
H. sapiens (human)	PGLS	--- not yet entered ---		ambigous
H. sapiens (human)	SULT4A1	--- not yet entered ---		ambigous
H. sapiens (human)	CHMP2B	Protein transport		ambigous
H. sapiens (human)	RPAP1	Chromatin organization		ambigous
H. sapiens (human)	CCDC9	--- not yet entered ---		ambigous
H. sapiens (human)	OR2H1	--- not yet entered ---		ambigous
H. sapiens (human)	GNMT	--- not yet entered ---		ambigous
H. sapiens (human)	SULT1B1	--- not yet entered ---		ambigous
H. sapiens (human)	C19orf53	--- not yet entered ---		ambigous
H. sapiens (human)	DBNL	--- not yet entered ---		ambigous
H. sapiens (human)	PHPT1	--- not yet entered ---		ambigous
H. sapiens (human)	PACSIN3	Cell membrane / wall		ambigous
H. sapiens (human)	PACSIN1	Cell membrane / wall		ambigous
H. sapiens (human)	TNPO2	--- not yet entered ---		ambigous
H. sapiens (human)	HDGFRP3	--- not yet entered ---		ambigous
H. sapiens (human)	SBDS	--- not yet entered ---		ambigous
H. sapiens (human)	PIPOX	--- not yet entered ---		ambigous
H. sapiens (human)	BIN2	--- not yet entered ---		ambigous
H. sapiens (human)	ISYNA1	--- not yet entered ---		ambigous
H. sapiens (human)	SCLY	--- not yet entered ---		ambigous
H. sapiens (human)	C9orf78	--- not yet entered ---		ambigous
H. sapiens (human)	PRMT7	Chromatin organization		ambigous
H. sapiens (human)	KLHDC4	--- not yet entered ---		ambigous
H. sapiens (human)	EPS8L1	Cell membrane / wall		ambigous
H. sapiens (human)	RPP25	--- not yet entered ---		ambigous
H. sapiens (human)	BANP	--- not yet entered ---		ambigous
H. sapiens (human)	PGM2	--- not yet entered ---		ambigous
H. sapiens (human)	UFSP2	--- not yet entered ---		ambigous
H. sapiens (human)	TRMT1	--- not yet entered ---		ambigous
H. sapiens (human)	LYAR	--- not yet entered ---		ambigous
H. sapiens (human)	ENAH	--- not yet entered ---		ambigous
H. sapiens (human)	LANCL2	Cell membrane / wall		ambigous
H. sapiens (human)	RGMA	--- not yet entered ---		ambigous
H. sapiens (human)	AKR1B10	--- not yet entered ---		ambigous
H. sapiens (human)	ANKMY2	--- not yet entered ---		ambigous
H. sapiens (human)	DDX24	--- not yet entered ---		ambigous
H. sapiens (human)	CAMK1D	--- not yet entered ---		ambigous
H. sapiens (human)	RTN4	Mitochondria		ambigous
H. sapiens (human)	CORO1B	--- not yet entered ---		ambigous
H. sapiens (human)	KIAA1191	--- not yet entered ---		ambigous
H. sapiens (human)	PRX	Cell membrane / wall		ambigous
H. sapiens (human)	RBKS	--- not yet entered ---		ambigous
H. sapiens (human)	PDLIM2	--- not yet entered ---		ambigous
H. sapiens (human)	C12orf43	--- not yet entered ---		ambigous
H. sapiens (human)	AHNAK	--- not yet entered ---		ambigous
H. sapiens (human)	C1orf35	--- not yet entered ---		ambigous
H. sapiens (human)	RPAP3	Protein synthesis and degradation		ambigous
H. sapiens (human)	KCTD17	--- not yet entered ---		ambigous
H. sapiens (human)	CCM2	--- not yet entered ---		ambigous
H. sapiens (human)	FERMT3	--- not yet entered ---		ambigous
H. sapiens (human)	TBC1D10A	--- not yet entered ---		ambigous
H. sapiens (human)	ZNF414	--- not yet entered ---		ambigous
H. sapiens (human)	AFAP1L2	--- not yet entered ---		ambigous
H. sapiens (human)	PTPN5	--- not yet entered ---		ambigous
H. sapiens (human)	SCRN2	--- not yet entered ---		ambigous
H. sapiens (human)	LRSAM1	--- not yet entered ---		ambigous
H. sapiens (human)	PAGE5	--- not yet entered ---		ambigous
H. sapiens (human)	SYAP1	--- not yet entered ---		ambigous
H. sapiens (human)	NXNL1	--- not yet entered ---		ambigous
H. sapiens (human)	CCDC43	--- not yet entered ---		ambigous
H. sapiens (human)	C17orf49	Chromatin organization		ambigous
H. sapiens (human)	JSRP1	Cell membrane / wall		ambigous
H. sapiens (human)	LRRC25	--- not yet entered ---		ambigous
H. sapiens (human)	NUDCD2	Protein synthesis and degradation		ambigous
H. sapiens (human)	APOBEC3F	DNA replication and repair		ambigous
H. sapiens (human)	DHFRL1	Mitochondria		ambigous
H. sapiens (human)	TUBB	--- not yet entered ---		ambigous
H. sapiens (human)	NAIF1	--- not yet entered ---		ambigous
H. sapiens (human)	PAGE2	--- not yet entered ---		ambigous
H. sapiens (human)	CPNE2	Cell membrane / wall		ambigous
H. sapiens (human)	PHYHD1	--- not yet entered ---		ambigous
H. sapiens (human)	NUDT14	--- not yet entered ---		Telomerase-positive
H. sapiens (human)	BOD1L1	DNA replication and repair		ambigous
H. sapiens (human)	CCDC137	--- not yet entered ---		ambigous
H. sapiens (human)	C1orf174	--- not yet entered ---		ambigous
H. sapiens (human)	ANXA8L1	--- not yet entered ---		ambigous
H. sapiens (human)	MICA	--- not yet entered ---		ALT
H. sapiens (human)	ASS1	--- not yet entered ---		ambigous
H. sapiens (human)	HNRNPK	RNA transcription and processing	Gene regulation; Telomerase activity;	ALT
H. sapiens (human)	HSP90AB1	Chromatin organization	Telomerase activity;	Telomerase-positive
H. sapiens (human)	IDO1	--- not yet entered ---		ambigous
H. sapiens (human)	IPO5	Chromatin organization		ambigous
H. sapiens (human)	OCM2	--- not yet entered ---		ambigous
H. sapiens (human)	PKM	--- not yet entered ---		ambigous
H. sapiens (human)	PRKCB	Mitochondria		ambigous
H. sapiens (human)	SRSF6	--- not yet entered ---		ambigous
H. sapiens (human)	SULT1C2	--- not yet entered ---		ambigous
H. sapiens (human)	AIMP2	--- not yet entered ---		ambigous
H. sapiens (human)	EIF3G	--- not yet entered ---		ambigous
H. sapiens (human)	VGLL4	--- not yet entered ---		ambigous
H. sapiens (human)	FAM131B	--- not yet entered ---		ambigous
H. sapiens (human)	DDX39A	--- not yet entered ---		ambigous
H. sapiens (human)	DNPH1	--- not yet entered ---		ambigous
H. sapiens (human)	HEXIM1	RNA transcription and processing		ambigous
H. sapiens (human)	ARPP21	--- not yet entered ---		ambigous
H. sapiens (human)	DDX19B	--- not yet entered ---		ambigous
H. sapiens (human)	ACOT7	--- not yet entered ---		ambigous
H. sapiens (human)	TWF2	--- not yet entered ---		ambigous
H. sapiens (human)	TOR1AIP1	--- not yet entered ---		ambigous
H. sapiens (human)	WIPI2	Cell membrane / wall		ambigous
H. sapiens (human)	KIF1BP	--- not yet entered ---		ambigous
H. sapiens (human)	BABAM1	Chromatin organization		ambigous
H. sapiens (human)	LGALSL	--- not yet entered ---		Telomerase-positive
H. sapiens (human)	MRTO4	--- not yet entered ---		ambigous
H. sapiens (human)	THG1L	RNA transcription and processing		ambigous
H. sapiens (human)	MAGOHB	--- not yet entered ---		ambigous
H. sapiens (human)	APPL2	--- not yet entered ---		ambigous
H. sapiens (human)	PPP6R3	--- not yet entered ---		ambigous
H. sapiens (human)	CPPED1	--- not yet entered ---		ambigous
H. sapiens (human)	C19orf66	DNA replication and repair		ambigous
H. sapiens (human)	CEP85	--- not yet entered ---		ambigous
H. sapiens (human)	NOL12	--- not yet entered ---		ambigous
H. sapiens (human)	NUDT18	--- not yet entered ---		ambigous
H. sapiens (human)	PYM1	RNA transcription and processing		ambigous
H. sapiens (human)	HDGFRP2	--- not yet entered ---		ambigous
H. sapiens (human)	TXNDC17	--- not yet entered ---		ambigous
H. sapiens (human)	PHYKPL	--- not yet entered ---		ambigous
H. sapiens (human)	C15orf57	--- not yet entered ---		ambigous
H. sapiens (human)	FAM122A	--- not yet entered ---		ambigous
H. sapiens (human)	ZC3H18	--- not yet entered ---		ambigous
H. sapiens (human)	HEXIM2	RNA transcription and processing		ambigous
H. sapiens (human)	SIRPD	--- not yet entered ---		ambigous
H. sapiens (human)	REM2	--- not yet entered ---		ambigous
H. sapiens (human)	CNST	Cell membrane / wall		ambigous
H. sapiens (human)	PROSER2	--- not yet entered ---		ambigous
H. sapiens (human)	ZNF790	--- not yet entered ---		ambigous
H. sapiens (human)	PDGFRA			ALT
H. sapiens (human)	MORC3	RNA transcription and processing	ALT associated PML nuclear bodies (APBs);	ALT
H. sapiens (human)	CDK2	DNA replication and repair		ambigous
H. sapiens (human)	RNF4	--- not yet entered ---		ambigous
H. sapiens (human)	SENP2	--- not yet entered ---		ambigous
H. sapiens (human)	ZNF451	Chromatin organization		ambigous
H. sapiens (human)	HNRNPA2B1	RNA transcription and processing	Telomerase activity; Telomere repeat binding; ALT associated PML nuclear bodies (APBs);	Telomerase-positive
H. sapiens (human)	RAP1A	Cell membrane / wall	ALT associated PML nuclear bodies (APBs);	ALT
H. sapiens (human)	SENP1	--- not yet entered ---	ALT associated PML nuclear bodies (APBs);	ALT
H. sapiens (human)	SENP3	--- not yet entered ---	ALT associated PML nuclear bodies (APBs);	ALT
H. sapiens (human)	SENP5	--- not yet entered ---	ALT associated PML nuclear bodies (APBs);	ALT
H. sapiens (human)	SENP7	--- not yet entered ---	ALT associated PML nuclear bodies (APBs);	ALT
H. sapiens (human)	CASP7	--- not yet entered ---		ambigous
H. sapiens (human)	PGD	--- not yet entered ---		ambigous
H. sapiens (human)	MAP4	--- not yet entered ---		ambigous
H. sapiens (human)	FBP1	--- not yet entered ---		ambigous
H. sapiens (human)	PAFAH1B3	--- not yet entered ---		ambigous
H. sapiens (human)	EVL	--- not yet entered ---		ambigous
H. sapiens (human)	CFL1	Cell membrane / wall		ambigous
H. sapiens (human)	ADA	--- not yet entered ---		ambigous
H. sapiens (human)	TRIM15	--- not yet entered ---		ambigous
H. sapiens (human)	AK1	--- not yet entered ---		ambigous
H. sapiens (human)	TUBB4B	--- not yet entered ---		ambigous
H. sapiens (human)	NCBP1	--- not yet entered ---		ambigous
H. sapiens (human)	CPSF4	RNA transcription and processing	Gene regulation; Telomerase activity;	Telomerase-positive
H. sapiens (human)	GRHL2	DNA replication and repair	Gene regulation; Telomerase activity;	Telomerase-positive
H. sapiens (human)	HNRNPD	RNA transcription and processing	Gene regulation; Telomerase activity; Telomere repeat binding;	Telomerase-positive
H. sapiens (human)	HSP90AA1	Chromatin organization	Gene regulation; Telomerase activity;	Telomerase-positive
H. sapiens (human)	NOS3	Signaling	Gene regulation; Telomerase activity;	Telomerase-positive
H. sapiens (human)	RFPL3	RNA transcription and processing	Gene regulation; Telomerase activity;	Telomerase-positive
H. sapiens (human)	SCYL1	RNA transcription and processing	Gene regulation; Telomerase activity;	Telomerase-positive
H. sapiens (human)	ARID1A	Chromatin organization	Gene regulation; Telomerase activity;	ALT
H. sapiens (human)	DEK	Chromatin organization	Gene regulation; Telomerase activity;	ALT
H. sapiens (human)	KLF2	RNA transcription and processing	Gene regulation; Telomerase activity;	ALT
H. sapiens (human)	SNAI1	Chromatin organization	Gene regulation; Telomerase activity;	ALT
H. sapiens (human)	TAL1	Cell differentiation	Gene regulation; Telomerase activity;	ALT
H. sapiens (human)	VDR	Chromatin organization	Gene regulation; Telomerase activity;	ALT
H. sapiens (human)	AVPR1B	--- not yet entered ---	Telomerase activity;	Telomerase-positive
H. sapiens (human)	CAMK2A	--- not yet entered ---	Telomerase activity;	Telomerase-positive
H. sapiens (human)	CASK	Cell membrane / wall	Telomerase activity;	Telomerase-positive
H. sapiens (human)	CDKL2	--- not yet entered ---	Telomerase activity;	Telomerase-positive
H. sapiens (human)	DLG2	--- not yet entered ---	Telomerase activity;	Telomerase-positive
H. sapiens (human)	DLG4	--- not yet entered ---	Telomerase activity;	Telomerase-positive
H. sapiens (human)	DNAJC3	Protein synthesis and degradation	Telomerase activity;	Telomerase-positive
H. sapiens (human)	EDN2	--- not yet entered ---	Telomerase activity;	Telomerase-positive
H. sapiens (human)	EIF2AK4	Protein modification	Telomerase activity;	Telomerase-positive
H. sapiens (human)	FGFR3	--- not yet entered ---	Telomerase activity;	Telomerase-positive
H. sapiens (human)	GNE	--- not yet entered ---	Telomerase activity;	Telomerase-positive
H. sapiens (human)	KSR2	--- not yet entered ---	Telomerase activity;	Telomerase-positive
H. sapiens (human)	LCP2	--- not yet entered ---	Telomerase activity;	Telomerase-positive
H. sapiens (human)	MAP3K4	Protein modification	Telomerase activity;	Telomerase-positive
H. sapiens (human)	MAPK1	--- not yet entered ---	Telomerase activity;	Telomerase-positive
H. sapiens (human)	MAPK14	Chromatin organization	Telomerase activity;	Telomerase-positive
H. sapiens (human)	NEK2	Cell cycle	Telomerase activity;	Telomerase-positive
H. sapiens (human)	NEK6	Chromatin organization	Telomerase activity;	Telomerase-positive
H. sapiens (human)	NEK7	Telomere biology	Telomerase activity; Shelterin binding; DNA repair / damage response;	Telomerase-positive
H. sapiens (human)	NEK8	--- not yet entered ---	Telomerase activity;	Telomerase-positive
H. sapiens (human)	RAC1	--- not yet entered ---	Telomerase activity;	Telomerase-positive
H. sapiens (human)	RPS6KA5	Chromatin organization	Telomerase activity;	Telomerase-positive
H. sapiens (human)	RYK	--- not yet entered ---	Telomerase activity;	ALT
H. sapiens (human)	AKAP8	DNA replication and repair	Telomerase activity;	Telomerase-positive
H. sapiens (human)	ANGPT4	--- not yet entered ---	Telomerase activity;	Telomerase-positive
H. sapiens (human)	BDKRB2	--- not yet entered ---	Telomerase activity;	Telomerase-positive
H. sapiens (human)	BMP2K	--- not yet entered ---	Telomerase activity;	Telomerase-positive
H. sapiens (human)	CAMK2G	--- not yet entered ---	Telomerase activity;	ALT
H. sapiens (human)	CD7	--- not yet entered ---	Telomerase activity;	Telomerase-positive
H. sapiens (human)	CDKN2B	--- not yet entered ---	Telomerase activity;	Telomerase-positive
H. sapiens (human)	CERK	--- not yet entered ---	Telomerase activity;	ALT
H. sapiens (human)	DCK	--- not yet entered ---	Telomerase activity;	Telomerase-positive
H. sapiens (human)	DMPK	--- not yet entered ---	Telomerase activity;	Telomerase-positive
H. sapiens (human)	DTYMK	--- not yet entered ---	Telomerase activity;	Telomerase-positive
H. sapiens (human)	DUSP10	--- not yet entered ---	Telomerase activity;	Telomerase-positive
H. sapiens (human)	EPHA4	Protein modification	Telomerase activity;	Telomerase-positive
H. sapiens (human)	FGFR4	Cell membrane / wall	Telomerase activity;	Telomerase-positive
H. sapiens (human)	GAP43	Cell membrane / wall	Telomerase activity;	Telomerase-positive
H. sapiens (human)	IKBKAP	Signaling	Telomerase activity;	Telomerase-positive
H. sapiens (human)	IRAK1	--- not yet entered ---	Telomerase activity;	Telomerase-positive
H. sapiens (human)	JAK2	Chromatin organization	Telomerase activity;	Telomerase-positive
H. sapiens (human)	MALT1	--- not yet entered ---	Telomerase activity;	Telomerase-positive
H. sapiens (human)	MAP3K1	Signaling	Telomerase activity;	Telomerase-positive
H. sapiens (human)	MAP3K2	--- not yet entered ---	Telomerase activity;	Telomerase-positive
H. sapiens (human)	MAP3K3	--- not yet entered ---	Telomerase activity;	Telomerase-positive
H. sapiens (human)	MAP3K5	Mitochondria	Telomerase activity;	ALT
H. sapiens (human)	MAP4K3	--- not yet entered ---	Telomerase activity;	ALT
H. sapiens (human)	MAPK3	--- not yet entered ---	Telomerase activity;	Telomerase-positive
H. sapiens (human)	MAPK8	DNA replication and repair	Telomerase activity;	ALT
H. sapiens (human)	MAPKAPK5	--- not yet entered ---	Telomerase activity;	Telomerase-positive
H. sapiens (human)	MET	--- not yet entered ---	Telomerase activity;	Telomerase-positive
H. sapiens (human)	MPZL1	Cell membrane / wall	Telomerase activity;	Telomerase-positive
H. sapiens (human)	NEK4	--- not yet entered ---	Telomerase activity;	Telomerase-positive
H. sapiens (human)	NTRK1	--- not yet entered ---	Telomerase activity;	Telomerase-positive
H. sapiens (human)	PCK1	--- not yet entered ---	Telomerase activity;	ALT
H. sapiens (human)	PI4K2B	Cell membrane / wall	Telomerase activity;	ALT
H. sapiens (human)	PIK3C2B	--- not yet entered ---	Telomerase activity;	Telomerase-positive
H. sapiens (human)	PKIB	--- not yet entered ---	Telomerase activity;	Telomerase-positive
H. sapiens (human)	PPP1R1B	--- not yet entered ---	Telomerase activity;	Telomerase-positive
H. sapiens (human)	PRKAR2A	Cell membrane / wall	Telomerase activity;	Telomerase-positive
H. sapiens (human)	PRKAR2B	Cell membrane / wall	Telomerase activity;	Telomerase-positive
H. sapiens (human)	PRKCQ	--- not yet entered ---	Telomerase activity;	Telomerase-positive
H. sapiens (human)	PRKCSH	--- not yet entered ---	Telomerase activity;	Telomerase-positive
H. sapiens (human)	PRKD2	--- not yet entered ---	Telomerase activity;	Telomerase-positive
H. sapiens (human)	PTPRG	--- not yet entered ---	Telomerase activity;	Telomerase-positive
H. sapiens (human)	RAPGEF3	--- not yet entered ---	Telomerase activity;	ALT
H. sapiens (human)	ROCK1	Cell membrane / wall	Telomerase activity;	ALT
H. sapiens (human)	ROCK2	--- not yet entered ---	Telomerase activity;	Telomerase-positive
H. sapiens (human)	RPS6KA4	Chromatin organization	Telomerase activity;	Telomerase-positive
H. sapiens (human)	RPS6KB2	--- not yet entered ---	Telomerase activity;	ALT
H. sapiens (human)	SEPHS2	--- not yet entered ---	Telomerase activity;	ALT
H. sapiens (human)	SOCS1	--- not yet entered ---	Telomerase activity;	Telomerase-positive
H. sapiens (human)	SPA17	--- not yet entered ---	Telomerase activity;	Telomerase-positive
H. sapiens (human)	SPHK2	--- not yet entered ---	Telomerase activity;	ALT
H. sapiens (human)	SRC	Mitochondria	Telomerase activity;	ALT
H. sapiens (human)	STK16	Cell membrane / wall	Telomerase activity;	Telomerase-positive
H. sapiens (human)	STK19	Chromatin organization	Telomerase activity;	Telomerase-positive
H. sapiens (human)	TNIK	Protein modification	Telomerase activity;	Telomerase-positive
H. sapiens (human)	UGP2	--- not yet entered ---	Telomerase activity;	Telomerase-positive
H. sapiens (human)	YES1	--- not yet entered ---	Telomerase activity;	Telomerase-positive
H. sapiens (human)	STK26	--- not yet entered ---	Telomerase activity;	Telomerase-positive
H. sapiens (human)	STRADA	--- not yet entered ---	Telomerase activity;	Telomerase-positive
H. sapiens (human)	MAPK15	--- not yet entered ---	Telomerase activity;	Telomerase-positive
H. sapiens (human)	COQ8B	Mitochondria	Telomerase activity;	Telomerase-positive
H. sapiens (human)	CDK20	Cell membrane / wall	Telomerase activity;	Telomerase-positive
H. sapiens (human)	PAK5	--- not yet entered ---	Telomerase activity;	Telomerase-positive
H. sapiens (human)	MAST1	--- not yet entered ---	Telomerase activity;	Telomerase-positive
H. sapiens (human)	BRSK2	--- not yet entered ---	Telomerase activity;	Telomerase-positive
H. sapiens (human)	IP6K3	--- not yet entered ---	Telomerase activity;	Telomerase-positive
H. sapiens (human)	EPHA6	--- not yet entered ---	Telomerase activity;	Telomerase-positive
H. sapiens (human)	APPL1	--- not yet entered ---	Telomerase activity;	Telomerase-positive
H. sapiens (human)	IQCH	--- not yet entered ---	Telomerase activity;	Telomerase-positive
H. sapiens (human)	PPP1R17	--- not yet entered ---	Telomerase activity;	Telomerase-positive
H. sapiens (human)	RPRD1A	--- not yet entered ---	Telomerase activity;	Telomerase-positive
H. sapiens (human)	MAP2K7	Mitochondria	Telomerase activity;	Telomerase-positive
H. sapiens (human)	TPRXL	Cell differentiation	Telomerase activity;	ALT
H. sapiens (human)	ACAD10	--- not yet entered ---	Telomerase activity;	ALT
H. sapiens (human)	NADK	--- not yet entered ---	Telomerase activity;	ALT
H. sapiens (human)	LOC100421108	--- not yet entered ---	Telomerase activity;	ALT
H. sapiens (human)	ILF3	DNA replication and repair		ambigous
H. sapiens (human)	BASP1	Cell membrane / wall		ambigous
H. sapiens (human)	ATP5O	Mitochondria		ambigous
H. sapiens (human)	DLAT	Mitochondria		ambigous
H. sapiens (human)	GLG1	--- not yet entered ---		ambigous
H. sapiens (human)	DAP3	Mitochondria		ambigous
H. sapiens (human)	RPN2	--- not yet entered ---		ambigous
H. sapiens (human)	PC	Mitochondria		ambigous
H. sapiens (human)	CAPRIN1	Cell membrane / wall		ambigous
H. sapiens (human)	G3BP1	--- not yet entered ---		ambigous
H. sapiens (human)	IGF2BP1	RNA transcription and processing		ambigous
H. sapiens (human)	ATP1A1	Cell membrane / wall		ambigous
H. sapiens (human)	PAPSS1	--- not yet entered ---		ambigous
H. sapiens (human)	FBXO22	--- not yet entered ---		ambigous
H. sapiens (human)	HNRNPC	RNA transcription and processing	Telomerase activity; Telomere length;	ALT
H. sapiens (human)	IGF2BP2	--- not yet entered ---		ambigous
H. sapiens (human)	ATP5F1	Mitochondria		ambigous
H. sapiens (human)	IGF2BP3	--- not yet entered ---		ambigous
H. sapiens (human)	SLC25A5	Mitochondria		ambigous
H. sapiens (human)	MARCKS	Cellular structure		ambigous
H. sapiens (human)	PGRMC1	Cell membrane / wall		ambigous
H. sapiens (human)	RPN1	--- not yet entered ---		ambigous
H. sapiens (human)	EIF5B	--- not yet entered ---		ambigous
H. sapiens (human)	ATP5A1	Mitochondria		ambigous
H. sapiens (human)	RPL26	--- not yet entered ---		ambigous
H. sapiens (human)	RPL27	--- not yet entered ---		ambigous
H. sapiens (human)	RPLP1	--- not yet entered ---		ambigous
H. sapiens (human)	ABCF1	--- not yet entered ---		ambigous
H. sapiens (human)	DDX3X	DNA replication and repair		ambigous
H. sapiens (human)	NPM1	DNA replication and repair		ambigous
H. sapiens (human)	FARSA	--- not yet entered ---		ambigous
H. sapiens (human)	RPL27A	--- not yet entered ---		ambigous
H. sapiens (human)	RPS20	--- not yet entered ---		ambigous
H. sapiens (human)	ATP2A2	Mitochondria		ambigous
H. sapiens (human)	KRT10	--- not yet entered ---		ambigous
H. sapiens (human)	NONO	DNA replication and repair		ambigous
H. sapiens (human)	SLC3A2	Cell membrane / wall		ambigous
H. sapiens (human)	ATP5B	Mitochondria		ambigous
H. sapiens (human)	RPL21	--- not yet entered ---		ambigous
H. sapiens (human)	FKBP3	--- not yet entered ---		ambigous
H. sapiens (human)	AIFM1	Mitochondria		ambigous
H. sapiens (human)	HNRNPCL1	--- not yet entered ---		ambigous
H. sapiens (human)	GIGYF2	--- not yet entered ---		ambigous
H. sapiens (human)	RPL23	--- not yet entered ---		ambigous
H. sapiens (human)	DDX17	RNA transcription and processing		ambigous
H. sapiens (human)	DLST	Mitochondria		ambigous
H. sapiens (human)	CDC37	Protein synthesis and degradation		ambigous
H. sapiens (human)	RPL23A	--- not yet entered ---		ambigous
H. sapiens (human)	NAA15	--- not yet entered ---		ambigous
H. sapiens (human)	CKAP4	Cell membrane / wall		ambigous
H. sapiens (human)	APEH	--- not yet entered ---		ambigous
H. sapiens (human)	DHX9	RNA transcription and processing		ambigous
H. sapiens (human)	ATP6V1A	--- not yet entered ---		ambigous
H. sapiens (human)	RPL31	--- not yet entered ---		ambigous
H. sapiens (human)	RPL36	--- not yet entered ---		ambigous
H. sapiens (human)	PDAP1	--- not yet entered ---		ambigous
H. sapiens (human)	RPL10	--- not yet entered ---		ambigous
H. sapiens (human)	EIF5	--- not yet entered ---		ambigous
H. sapiens (human)	TPT1	--- not yet entered ---		ambigous
H. sapiens (human)	SYNCRIP	RNA transcription and processing		ambigous
H. sapiens (human)	ILF2	--- not yet entered ---		ambigous
H. sapiens (human)	RPLP2	--- not yet entered ---		ambigous
H. sapiens (human)	RPS7	--- not yet entered ---		ambigous
H. sapiens (human)	RPL12	--- not yet entered ---		ambigous
H. sapiens (human)	HNRNPA0	--- not yet entered ---		ambigous
H. sapiens (human)	YBX1	DNA replication and repair		ambigous
H. sapiens (human)	RPL26L1	--- not yet entered ---		ambigous
H. sapiens (human)	RPL17	--- not yet entered ---		ambigous
H. sapiens (human)	CTNNA1	--- not yet entered ---		ambigous
H. sapiens (human)	IPO8	--- not yet entered ---		ambigous
H. sapiens (human)	WDHD1	DNA replication and repair		ambigous
H. sapiens (human)	REEP5	--- not yet entered ---		ambigous
H. sapiens (human)	GARS	--- not yet entered ---		ambigous
H. sapiens (human)	PPP1R7	--- not yet entered ---		ambigous
H. sapiens (human)	PHGDH	--- not yet entered ---		ambigous
H. sapiens (human)	ALDH2	Mitochondria		ambigous
H. sapiens (human)	ANXA1	Cell membrane / wall		ambigous
H. sapiens (human)	SERPINH1	Metabolism		ambigous
H. sapiens (human)	PSPH	--- not yet entered ---		ambigous
H. sapiens (human)	PSAT1	--- not yet entered ---		ambigous
H. sapiens (human)	OXCT1	Mitochondria		ambigous
H. sapiens (human)	GSPT1	--- not yet entered ---		ambigous
H. sapiens (human)	ASNS	--- not yet entered ---		ambigous
H. sapiens (human)	ALDH1A1	--- not yet entered ---		ambigous
H. sapiens (human)	PUS7	--- not yet entered ---		ambigous
H. sapiens (human)	PKLR	--- not yet entered ---		ambigous
H. sapiens (human)	ABCC8	--- not yet entered ---		ambigous
H. sapiens (human)	UROS	--- not yet entered ---		ambigous
H. sapiens (human)	ABCC2	--- not yet entered ---		ambigous
H. sapiens (human)	PAFAH1B1	--- not yet entered ---		ambigous
H. sapiens (human)	CFTR	--- not yet entered ---		ambigous
H. sapiens (human)	POR	--- not yet entered ---		ambigous
H. sapiens (human)	RPL34	--- not yet entered ---		ambigous
H. sapiens (human)	CHTF8	--- not yet entered ---		ambigous
H. sapiens (human)	RABL2B	--- not yet entered ---		ambigous
H. sapiens (human)	SP140	Chromatin organization		ambigous
H. sapiens (human)	ACTR2	--- not yet entered ---		ambigous
H. sapiens (human)	VPS54	--- not yet entered ---		ambigous
H. sapiens (human)	WDR31	--- not yet entered ---		ambigous
H. sapiens (human)	LRRC18	--- not yet entered ---		ambigous
H. sapiens (human)	RPS4X	--- not yet entered ---		ambigous
H. sapiens (human)	RPS4Y1	--- not yet entered ---		ambigous
H. sapiens (human)	CNOT4	--- not yet entered ---		ambigous
H. sapiens (human)	LGMN	--- not yet entered ---		ambigous
H. sapiens (human)	TCHHL1	--- not yet entered ---		ambigous
H. sapiens (human)	USP20	--- not yet entered ---		ambigous
H. sapiens (human)	TRAPPC2	--- not yet entered ---		ambigous
H. sapiens (human)	CREB5	--- not yet entered ---		ambigous
H. sapiens (human)	NAA30	--- not yet entered ---		ambigous
H. sapiens (human)	FOXP4	--- not yet entered ---		ambigous
H. sapiens (human)	FOXP1	--- not yet entered ---		ambigous
H. sapiens (human)	RPS10	--- not yet entered ---		ambigous
H. sapiens (human)	USP21	Chromatin organization		ambigous
H. sapiens (human)	RPS11	--- not yet entered ---		ambigous
H. sapiens (human)	FPGS	Mitochondria		ambigous
H. sapiens (human)	RPS15A	--- not yet entered ---		ambigous
H. sapiens (human)	RPS16	--- not yet entered ---		ambigous
H. sapiens (human)	RPS17	--- not yet entered ---		ambigous
H. sapiens (human)	RPS19	--- not yet entered ---		ambigous
H. sapiens (human)	ABCC5	--- not yet entered ---		ambigous
H. sapiens (human)	RPS21	--- not yet entered ---		ambigous
H. sapiens (human)	ARF1	Cell membrane / wall		ambigous
H. sapiens (human)	LRRC63	--- not yet entered ---		ambigous
H. sapiens (human)	BRMS1	--- not yet entered ---		ambigous
H. sapiens (human)	RPS23	--- not yet entered ---		ambigous
H. sapiens (human)	RPS14	--- not yet entered ---		ambigous
H. sapiens (human)	CHN1	--- not yet entered ---		ambigous
H. sapiens (human)	ARRDC2	--- not yet entered ---		ambigous
H. sapiens (human)	RPS27	--- not yet entered ---		ambigous
H. sapiens (human)	RPS28	--- not yet entered ---		ambigous
H. sapiens (human)	CALML4	--- not yet entered ---		ambigous
H. sapiens (human)	RRM1	--- not yet entered ---		ambigous
H. sapiens (human)	CSTF3	--- not yet entered ---		ambigous
H. sapiens (human)	ZNHIT3	--- not yet entered ---		ambigous
H. sapiens (human)	CABP1	Cell membrane / wall		ambigous
H. sapiens (human)	ARL4A	Cell membrane / wall		ambigous
H. sapiens (human)	FOXK1	RNA transcription and processing	Telomerase activity;	Telomerase-positive
H. sapiens (human)	PARL	Mitochondria		ambigous
H. sapiens (human)	PRPS2	--- not yet entered ---		ambigous
H. sapiens (human)	RPS4Y2	--- not yet entered ---		ambigous
H. sapiens (human)	PNCK	--- not yet entered ---		ambigous
H. sapiens (human)	CHN2	--- not yet entered ---		ambigous
H. sapiens (human)	MLH3	DNA replication and repair		ambigous
H. sapiens (human)	ACTR3B	--- not yet entered ---		ambigous
H. sapiens (human)	HSP90AA2P	--- not yet entered ---		ambigous
H. sapiens (human)	INCENP	Cell cycle		ambigous
H. sapiens (human)	UEVLD	--- not yet entered ---		ambigous
H. sapiens (human)	GDAP1	Mitochondria		ambigous
H. sapiens (human)	XRN1	DNA replication and repair		ambigous
H. sapiens (human)	WDR38	--- not yet entered ---		ambigous
H. sapiens (human)	SLC7A6	--- not yet entered ---		ambigous
H. sapiens (human)	POMT1	--- not yet entered ---		ambigous
H. sapiens (human)	PNKD	--- not yet entered ---		ambigous
H. sapiens (human)	UBXN2B	Cell membrane / wall		ambigous
H. sapiens (human)	CDC16	--- not yet entered ---		ambigous
H. sapiens (human)	ABCC6	--- not yet entered ---		ambigous
H. sapiens (human)	ARHGAP9	--- not yet entered ---		ambigous
H. sapiens (human)	KDM6B	Chromatin organization		ambigous
H. sapiens (human)	LRRIQ4	--- not yet entered ---		ambigous
H. sapiens (human)	ASPG	--- not yet entered ---		ambigous
H. sapiens (human)	ARRDC5	--- not yet entered ---		ambigous
H. sapiens (human)	ISCA1P1	--- not yet entered ---		ambigous
H. sapiens (human)	RB1CC1	DNA replication and repair		ambigous
H. sapiens (human)	CDK10	--- not yet entered ---		ambigous
H. sapiens (human)	ZGRF1	--- not yet entered ---		ambigous
H. sapiens (human)	PSMB11	--- not yet entered ---		ambigous
H. sapiens (human)	RAP1GDS1	--- not yet entered ---		ambigous
H. sapiens (human)	ELOVL7	Cell membrane / wall		ambigous
H. sapiens (human)	ASH2L	Chromatin organization		ambigous
H. sapiens (human)	ABCC4	--- not yet entered ---		ambigous
H. sapiens (human)	CDC27	--- not yet entered ---		ambigous
H. sapiens (human)	FOXP3	Chromatin organization		ambigous
H. sapiens (human)	HHAT	--- not yet entered ---		ambigous
H. sapiens (human)	BCKDK	Mitochondria		ambigous
H. sapiens (human)	ADK	--- not yet entered ---		ambigous
H. sapiens (human)	PPP6C	--- not yet entered ---		ambigous
H. sapiens (human)	ADSS	--- not yet entered ---		ambigous
H. sapiens (human)	RACGAP1	Cell membrane / wall		ambigous
H. sapiens (human)	SLC7A7	--- not yet entered ---		ambigous
H. sapiens (human)	SLC25A19	Mitochondria		ambigous
H. sapiens (human)	GINS3	DNA replication and repair		ambigous
H. sapiens (human)	SLC7A9	--- not yet entered ---		ambigous
H. sapiens (human)	USP8	Cell membrane / wall		ambigous
H. sapiens (human)	SMARCA4	Chromatin organization		ambigous
H. sapiens (human)	ATF7	--- not yet entered ---		ambigous
H. sapiens (human)	MOV10	DNA replication and repair		ambigous
H. sapiens (human)	KARS	--- not yet entered ---		ambigous
H. sapiens (human)	DNAJA4	--- not yet entered ---		ambigous
H. sapiens (human)	AHCYL2	--- not yet entered ---		ambigous
H. sapiens (human)	ELOVL6	Cell membrane / wall		ambigous
H. sapiens (human)	PSMB5	--- not yet entered ---		ambigous
H. sapiens (human)	HYOU1	Protein synthesis and degradation		ambigous
H. sapiens (human)	RPS27A	DNA replication and repair		ambigous
H. sapiens (human)	ARHGAP26	--- not yet entered ---		ambigous
H. sapiens (human)	RAB29	--- not yet entered ---		ambigous
H. sapiens (human)	DOLPP1	--- not yet entered ---		ambigous
H. sapiens (human)	PTGES3L-AARSD1	--- not yet entered ---		ambigous
H. sapiens (human)	FZR1	DNA replication and repair		ambigous
H. sapiens (human)	ANAPC7	--- not yet entered ---		ambigous
H. sapiens (human)	PDK3	Mitochondria		ambigous
H. sapiens (human)	TGFBRAP1	Cell membrane / wall		ambigous
H. sapiens (human)	SEC61A2	Cell membrane / wall		ambigous
H. sapiens (human)	UBTFL1	--- not yet entered ---		ambigous
H. sapiens (human)	NDOR1	--- not yet entered ---		ambigous
H. sapiens (human)	ABCC3	--- not yet entered ---		ambigous
H. sapiens (human)	EFCAB3	--- not yet entered ---		ambigous
H. sapiens (human)	SIN3A	Chromatin organization		ambigous
H. sapiens (human)	CDC20B	--- not yet entered ---		ambigous
H. sapiens (human)	RNF222	--- not yet entered ---		ambigous
H. sapiens (human)	ARHGAP27	--- not yet entered ---		ambigous
H. sapiens (human)	MPND	--- not yet entered ---		ambigous
H. sapiens (human)	POC1A	--- not yet entered ---		ambigous
H. sapiens (human)	MOV10L1	--- not yet entered ---		ambigous
H. sapiens (human)	TUBB8	--- not yet entered ---		ambigous
H. sapiens (human)	LRCH1	--- not yet entered ---		ambigous
H. sapiens (human)	DHX16	--- not yet entered ---		ambigous
H. sapiens (human)	CDK5	Chromatin organization		ambigous
H. sapiens (human)	ACTR3C	--- not yet entered ---		ambigous
H. sapiens (human)	TSPY4	--- not yet entered ---		ambigous
H. sapiens (human)	RAB7B	--- not yet entered ---		ambigous
H. sapiens (human)	CALM1	--- not yet entered ---		ambigous
H. sapiens (human)	EIF2B3	--- not yet entered ---		ambigous
H. sapiens (human)	CDK16	--- not yet entered ---		ambigous
H. sapiens (human)	CDK17	Chromatin organization		ambigous
H. sapiens (human)	ZNHIT6	--- not yet entered ---		ambigous
H. sapiens (human)	FOXO4	--- not yet entered ---		ambigous
H. sapiens (human)	EFCAB9	--- not yet entered ---		ambigous
H. sapiens (human)	FOXP2	--- not yet entered ---		ambigous
H. sapiens (human)	PPP2R1B	--- not yet entered ---		ambigous
H. sapiens (human)	VAMP4	Cell membrane / wall		ambigous
H. sapiens (human)	C1D	RNA transcription and processing		ambigous
H. sapiens (human)	DHX35	--- not yet entered ---		ambigous
H. sapiens (human)	TNPO3	--- not yet entered ---		ambigous
H. sapiens (human)	RAB9A	--- not yet entered ---		ambigous
H. sapiens (human)	TSPY1	--- not yet entered ---		ambigous
H. sapiens (human)	FOXJ3	--- not yet entered ---		ambigous
H. sapiens (human)	ABCC10	--- not yet entered ---		ambigous
H. sapiens (human)	ARHGAP23	--- not yet entered ---		ambigous
H. sapiens (human)	DHX33	RNA transcription and processing		ambigous
H. sapiens (human)	POC1B	--- not yet entered ---		ambigous
H. sapiens (human)	PDK2	Mitochondria		ambigous
H. sapiens (human)	RNF7	--- not yet entered ---		ambigous
H. sapiens (human)	RPS10-NUDT3	--- not yet entered ---		ambigous
H. sapiens (human)	WBSCR22	Chromatin organization		ambigous
H. sapiens (human)	PRPS1	--- not yet entered ---		ambigous
H. sapiens (human)	COG3	--- not yet entered ---		ambigous
H. sapiens (human)	EIF4A1	--- not yet entered ---		ambigous
H. sapiens (human)	BNIP1	Mitochondria		ambigous
H. sapiens (human)	NSFL1C	--- not yet entered ---		ambigous
H. sapiens (human)	RNF40	Chromatin organization		ambigous
H. sapiens (human)	ATAD2B	--- not yet entered ---		ambigous
H. sapiens (human)	AHCYL1	DNA replication and repair		ambigous
H. sapiens (human)	ELOVL5	Cell membrane / wall		ambigous
H. sapiens (human)	FOXM1	DNA replication and repair		ambigous
H. sapiens (human)	HIP1	--- not yet entered ---		ambigous
H. sapiens (human)	TSPY8	--- not yet entered ---		ambigous
H. sapiens (human)	USP2	--- not yet entered ---		ambigous
H. sapiens (human)	PRPSAP2	--- not yet entered ---		ambigous
H. sapiens (human)	LRCH2	--- not yet entered ---		ambigous
H. sapiens (human)	PRPF4	--- not yet entered ---		ambigous
H. sapiens (human)	CDC20	Cell membrane / wall		Telomerase-positive
H. sapiens (human)	PIK3CB	Cell membrane / wall		ambigous
H. sapiens (human)	ATF2	Mitochondria	Telomerase activity;	Telomerase-positive
H. sapiens (human)	ELOVL1	Cell membrane / wall		ambigous
H. sapiens (human)	USP39	--- not yet entered ---		ambigous
H. sapiens (human)	GDAP1L1	--- not yet entered ---		ambigous
H. sapiens (human)	PAF1	Chromatin organization		ambigous
H. sapiens (human)	DNAJC6	--- not yet entered ---		ambigous
H. sapiens (human)	UTY	Chromatin organization		ambigous
H. sapiens (human)	CLPB	--- not yet entered ---		ambigous
H. sapiens (human)	CDK8	RNA transcription and processing		ambigous
H. sapiens (human)	CDK9	DNA replication and repair		ambigous
H. sapiens (human)	LPIN1	Mitochondria		ambigous
H. sapiens (human)	AARSD1	--- not yet entered ---		ambigous
H. sapiens (human)	CDK15	--- not yet entered ---		ambigous
H. sapiens (human)	SLC7A8	Cell membrane / wall		ambigous
H. sapiens (human)	ARPC5	--- not yet entered ---		ambigous
H. sapiens (human)	PSMD11	DNA replication and repair		ambigous
H. sapiens (human)	ARHGAP12	--- not yet entered ---		ambigous
H. sapiens (human)	TFAM	Mitochondria		ambigous
H. sapiens (human)	ABCB7	Mitochondria		ambigous
H. sapiens (human)	PSMD6	DNA replication and repair		ambigous
H. sapiens (human)	RRAGC	--- not yet entered ---		ambigous
H. sapiens (human)	AAR2	--- not yet entered ---		ambigous
H. sapiens (human)	ISCA2	Mitochondria		ambigous
H. sapiens (human)	TRAP1	Mitochondria		ambigous
H. sapiens (human)	ACTR3	--- not yet entered ---		ambigous
H. sapiens (human)	PDK1	Mitochondria		ambigous
H. sapiens (human)	RHBDL1	Cell membrane / wall		ambigous
H. sapiens (human)	VPS36	--- not yet entered ---		ambigous
H. sapiens (human)	SIGMAR1	Mitochondria		ambigous
H. sapiens (human)	PIK3CG	Cell membrane / wall		ambigous
H. sapiens (human)	ARL4C	Cell membrane / wall		ambigous
H. sapiens (human)	TSPY10	--- not yet entered ---		ambigous
H. sapiens (human)	GAPVD1	Cell membrane / wall		ambigous
H. sapiens (human)	EIF3J	--- not yet entered ---		ambigous
H. sapiens (human)	LEO1	Chromatin organization		ambigous
H. sapiens (human)	HSPH1	Protein synthesis and degradation		ambigous
H. sapiens (human)	ANAPC4	--- not yet entered ---		ambigous
H. sapiens (human)	GAK	--- not yet entered ---		ambigous
H. sapiens (human)	RABGEF1	Cell membrane / wall		ambigous
H. sapiens (human)	CDK14	--- not yet entered ---		ambigous
H. sapiens (human)	SETSIP	--- not yet entered ---		ambigous
H. sapiens (human)	TEX2	--- not yet entered ---		ambigous
H. sapiens (human)	PIK3C2G	--- not yet entered ---		ambigous
H. sapiens (human)	GMIP	--- not yet entered ---		ambigous
H. sapiens (human)	PHLPP2	--- not yet entered ---		ambigous
H. sapiens (human)	TUBB4A	--- not yet entered ---		ambigous
H. sapiens (human)	SMARCA2	Chromatin organization		ambigous
H. sapiens (human)	HAGHL	--- not yet entered ---		ambigous
H. sapiens (human)	FOXO6	--- not yet entered ---		ambigous
H. sapiens (human)	CDK11B	--- not yet entered ---		ambigous
H. sapiens (human)	KDM6A	Chromatin organization		ambigous
H. sapiens (human)	DARS	--- not yet entered ---		ambigous
H. sapiens (human)	VAMP1	Cell membrane / wall		ambigous
H. sapiens (human)	SIN3B	Chromatin organization		ambigous
H. sapiens (human)	DDX46	--- not yet entered ---		ambigous
H. sapiens (human)	CABP4	--- not yet entered ---		ambigous
H. sapiens (human)	SYDE1	--- not yet entered ---		ambigous
H. sapiens (human)	ZMIZ2	--- not yet entered ---		ambigous
H. sapiens (human)	CDK19	--- not yet entered ---		ambigous
H. sapiens (human)	VPS39	Cell membrane / wall		ambigous
H. sapiens (human)	LPIN3	--- not yet entered ---		ambigous
H. sapiens (human)	DHX8	--- not yet entered ---		ambigous
H. sapiens (human)	HIP1R	--- not yet entered ---		ambigous
H. sapiens (human)	TUBB6	--- not yet entered ---		ambigous
H. sapiens (human)	PTPN23	--- not yet entered ---		ambigous
H. sapiens (human)	HMG20A	Chromatin organization		ambigous
H. sapiens (human)	RHBDL2	Cell membrane / wall		ambigous
H. sapiens (human)	CALM2	--- not yet entered ---		ambigous
H. sapiens (human)	RABL2A	--- not yet entered ---		ambigous
H. sapiens (human)	CSTF2	--- not yet entered ---		ambigous
H. sapiens (human)	PIK3C3	Cell membrane / wall		ambigous
H. sapiens (human)	SP140L	--- not yet entered ---		ambigous
H. sapiens (human)	GSTZ1	--- not yet entered ---		ambigous
H. sapiens (human)	CDK11A	--- not yet entered ---		ambigous
H. sapiens (human)	TXNIP	--- not yet entered ---		ambigous
H. sapiens (human)	PSMD12	DNA replication and repair		ambigous
H. sapiens (human)	SNF8	RNA transcription and processing		ambigous
H. sapiens (human)	HSPA4L	Protein synthesis and degradation		ambigous
H. sapiens (human)	PPM1L	--- not yet entered ---		ambigous
H. sapiens (human)	XRN2	RNA transcription and processing		ambigous
H. sapiens (human)	ARRDC1	--- not yet entered ---		ambigous
H. sapiens (human)	TRAPPC4	--- not yet entered ---		ambigous
H. sapiens (human)	CABP2	--- not yet entered ---		ambigous
H. sapiens (human)	ATG16L2	--- not yet entered ---		ambigous
H. sapiens (human)	CAMKV	--- not yet entered ---		ambigous
H. sapiens (human)	ADSSL1	--- not yet entered ---		ambigous
H. sapiens (human)	GPS1	--- not yet entered ---		ambigous
H. sapiens (human)	SUZ12	Chromatin organization		ambigous
H. sapiens (human)	AHSA2	Protein synthesis and degradation		ambigous
H. sapiens (human)	PIK3C2A	Cell membrane / wall		ambigous
H. sapiens (human)	CNPPD1	--- not yet entered ---		ambigous
H. sapiens (human)	AHSA1	Protein synthesis and degradation		ambigous
H. sapiens (human)	NAA35	--- not yet entered ---		ambigous
H. sapiens (human)	PIAS2	--- not yet entered ---		ambigous
H. sapiens (human)	ARRDC3	Cell membrane / wall		ambigous
H. sapiens (human)	CALM3	--- not yet entered ---		ambigous
H. sapiens (human)	DAW1	--- not yet entered ---		ambigous
H. sapiens (human)	PRKD1	--- not yet entered ---		ambigous
H. sapiens (human)	VAMP2	Cell membrane / wall		ambigous
H. sapiens (human)	RHBDL3	Cell membrane / wall		ambigous
H. sapiens (human)	CALML6	--- not yet entered ---		ambigous
H. sapiens (human)	PRPSAP1	--- not yet entered ---		ambigous
H. sapiens (human)	PDXK	--- not yet entered ---		ambigous
H. sapiens (human)	FOXF2	--- not yet entered ---		ambigous
H. sapiens (human)	FOXJ1	--- not yet entered ---		ambigous
H. sapiens (human)	FOXO3	RNA transcription and processing	Telomerase activity;	Telomerase-positive
H. sapiens (human)	AARS	--- not yet entered ---		ambigous
H. sapiens (human)	TRIM23	--- not yet entered ---		ambigous
H. sapiens (human)	ARL4D	Cell membrane / wall		ambigous
H. sapiens (human)	ARF6	--- not yet entered ---		ambigous
H. sapiens (human)	EIF4A2	--- not yet entered ---		ambigous
H. sapiens (human)	FOXO1	DNA replication and repair		ambigous
H. sapiens (human)	HSPA4	--- not yet entered ---		ambigous
H. sapiens (human)	JUNB	RNA transcription and processing	Telomerase activity;	Telomerase-positive
H. sapiens (human)	OGG1	DNA replication and repair		ambigous
H. sapiens (human)	OPHN1	--- not yet entered ---		ambigous
H. sapiens (human)	CDK18	--- not yet entered ---		ambigous
H. sapiens (human)	PDK4	Mitochondria		ambigous
H. sapiens (human)	PFDN1	Protein synthesis and degradation		ambigous
H. sapiens (human)	POLR2G	RNA transcription and processing		ambigous
H. sapiens (human)	PSMC3	DNA replication and repair		ambigous
H. sapiens (human)	PSMD8	DNA replication and repair		ambigous
H. sapiens (human)	SMARCC1	Chromatin organization		ambigous
H. sapiens (human)	SMARCE1	Chromatin organization		ambigous
H. sapiens (human)	TNNC2	--- not yet entered ---		ambigous
H. sapiens (human)	TNNC1	--- not yet entered ---		ambigous
H. sapiens (human)	HSP90B1	Protein synthesis and degradation		ambigous
H. sapiens (human)	TSPYL1	--- not yet entered ---		ambigous
H. sapiens (human)	SLC7A5	Cell membrane / wall		ambigous
H. sapiens (human)	PPM1D	--- not yet entered ---		ambigous
H. sapiens (human)	CAMK1	--- not yet entered ---		ambigous
H. sapiens (human)	CDK13	RNA transcription and processing		ambigous
H. sapiens (human)	VAMP8	Cell membrane / wall		ambigous
H. sapiens (human)	FOXH1	--- not yet entered ---		ambigous
H. sapiens (human)	PSMB8	--- not yet entered ---		ambigous
H. sapiens (human)	MED14	RNA transcription and processing		ambigous
H. sapiens (human)	GCSH	Mitochondria		ambigous
H. sapiens (human)	ARHGAP35	--- not yet entered ---		ambigous
H. sapiens (human)	FOXK2	--- not yet entered ---		ambigous
H. sapiens (human)	RAB7A	Cell membrane / wall		ambigous
H. sapiens (human)	CDC23	--- not yet entered ---		ambigous
H. sapiens (human)	VAMP3	Cell membrane / wall		ambigous
H. sapiens (human)	POLR2D	RNA transcription and processing		ambigous
H. sapiens (human)	SNRNP40	--- not yet entered ---		ambigous
H. sapiens (human)	MRPL49	Mitochondria		ambigous
H. sapiens (human)	ABCC1	--- not yet entered ---		ambigous
H. sapiens (human)	PIK3CD	Cell membrane / wall		ambigous
H. sapiens (human)	MED12	RNA transcription and processing		ambigous
H. sapiens (human)	GNL1	--- not yet entered ---		ambigous
H. sapiens (human)	PIGK	--- not yet entered ---		ambigous
H. sapiens (human)	ABCB6	Mitochondria		ambigous
H. sapiens (human)	ABCC9	--- not yet entered ---		ambigous
H. sapiens (human)	ARPC2	--- not yet entered ---		ambigous
H. sapiens (human)	PRKD3	--- not yet entered ---		ambigous
H. sapiens (human)	PIK3CA	Cell membrane / wall		ambigous
H. sapiens (human)	POLR2I	RNA transcription and processing		ambigous
H. sapiens (human)	TLN1	Cell membrane / wall		ambigous
H. sapiens (human)	TSG101	--- not yet entered ---		ambigous
H. sapiens (human)	HMG20B	Chromatin organization		ambigous
H. sapiens (human)	RNASEH2A	DNA replication and repair		ambigous
H. sapiens (human)	PSMC4	DNA replication and repair		ambigous
H. sapiens (human)	VAMP5	Cell membrane / wall		ambigous
H. sapiens (human)	PSKH1	--- not yet entered ---		ambigous
H. sapiens (human)	RAB32	Mitochondria		ambigous
H. sapiens (human)	RPL10A	--- not yet entered ---		ambigous
H. sapiens (human)	SEC63	Cell membrane / wall		ambigous
H. sapiens (human)	PIGN	DNA replication and repair		ambigous
H. sapiens (human)	NUFIP1	--- not yet entered ---		ambigous
H. sapiens (human)	SEC61A1	Cell membrane / wall		ambigous
H. sapiens (human)	POMT2	--- not yet entered ---		ambigous
H. sapiens (human)	MRM2	Mitochondria		ambigous
H. sapiens (human)	ATAD2	Chromatin organization		ambigous
H. sapiens (human)	PPP2R1A	--- not yet entered ---		ambigous
H. sapiens (human)	RBX1	DNA replication and repair		ambigous
H. sapiens (human)	SLC7A11	Cell membrane / wall		ambigous
H. sapiens (human)	PIK3R4	Cell membrane / wall		ambigous
H. sapiens (human)	MDN1	Protein synthesis and degradation		ambigous
H. sapiens (human)	PPM1F	--- not yet entered ---		ambigous
H. sapiens (human)	LPIN2	--- not yet entered ---		ambigous
H. sapiens (human)	IPO13	--- not yet entered ---		ambigous
H. sapiens (human)	DHX34	--- not yet entered ---		ambigous
H. sapiens (human)	EIF4A3	--- not yet entered ---		ambigous
H. sapiens (human)	PPM1E	--- not yet entered ---		ambigous
H. sapiens (human)	USP33	--- not yet entered ---		ambigous
H. sapiens (human)	TLN2	--- not yet entered ---		ambigous
H. sapiens (human)	CDK12	DNA replication and repair		ambigous
H. sapiens (human)	RTF1	Chromatin organization		ambigous
H. sapiens (human)	CSTF2T	--- not yet entered ---		ambigous
H. sapiens (human)	RRP8	Chromatin organization		ambigous
H. sapiens (human)	UPF2	RNA transcription and processing	Telomere repeat binding;	Telomerase-positive
H. sapiens (human)	GPATCH4	--- not yet entered ---		ambigous
H. sapiens (human)	RPS27L	--- not yet entered ---		ambigous
H. sapiens (human)	MED31	RNA transcription and processing		ambigous
H. sapiens (human)	NAA20	--- not yet entered ---		ambigous
H. sapiens (human)	LSM7	--- not yet entered ---		ambigous
H. sapiens (human)	LSM8	--- not yet entered ---		ambigous
H. sapiens (human)	VPS28	--- not yet entered ---		ambigous
H. sapiens (human)	TUBE1	--- not yet entered ---		ambigous
H. sapiens (human)	DNAJB11	Protein synthesis and degradation		ambigous
H. sapiens (human)	RAB9B	--- not yet entered ---		ambigous
H. sapiens (human)	USP18	--- not yet entered ---		ambigous
H. sapiens (human)	CALML5	--- not yet entered ---		ambigous
H. sapiens (human)	LRRC40	--- not yet entered ---		ambigous
H. sapiens (human)	ELOVL2	Cell membrane / wall		ambigous
H. sapiens (human)	UBE2R2	--- not yet entered ---		ambigous
H. sapiens (human)	IWS1	Chromatin organization		ambigous
H. sapiens (human)	GPATCH1	--- not yet entered ---		ambigous
H. sapiens (human)	TSR1	--- not yet entered ---		ambigous
H. sapiens (human)	PNPO	--- not yet entered ---		ambigous
H. sapiens (human)	DHX32	--- not yet entered ---		ambigous
H. sapiens (human)	DNAJC11	--- not yet entered ---		ambigous
H. sapiens (human)	SMU1	--- not yet entered ---		ambigous
H. sapiens (human)	LSG1	--- not yet entered ---		ambigous
H. sapiens (human)	FOXJ2	--- not yet entered ---		ambigous
H. sapiens (human)	ARHGAP15	--- not yet entered ---		ambigous
H. sapiens (human)	LRRC59	--- not yet entered ---		ambigous
H. sapiens (human)	WDR5B	--- not yet entered ---		ambigous
H. sapiens (human)	RNF20	Chromatin organization		ambigous
H. sapiens (human)	SLC7A10	--- not yet entered ---		ambigous
H. sapiens (human)	ZMIZ1	--- not yet entered ---		ambigous
H. sapiens (human)	CAMK1G	--- not yet entered ---		ambigous
H. sapiens (human)	HHATL	Cell membrane / wall		ambigous
H. sapiens (human)	AARS2	Mitochondria		ambigous
H. sapiens (human)	ARHGAP21	--- not yet entered ---		ambigous
H. sapiens (human)	VPS18	Cell membrane / wall		ambigous
H. sapiens (human)	RRAGD	--- not yet entered ---		ambigous
H. sapiens (human)	TSPYL4	--- not yet entered ---		ambigous
H. sapiens (human)	TSPYL2	--- not yet entered ---		ambigous
H. sapiens (human)	RAB38	--- not yet entered ---		ambigous
H. sapiens (human)	SUDS3	Chromatin organization		ambigous
H. sapiens (human)	RPS18	--- not yet entered ---		ambigous
H. sapiens (human)	TSPY2	--- not yet entered ---		ambigous
H. sapiens (human)	GIGYF1	--- not yet entered ---		ambigous
H. sapiens (human)	ELOVL4	Cell membrane / wall		ambigous
H. sapiens (human)	ARV1	Cell membrane / wall		ambigous
H. sapiens (human)	UPF3B	--- not yet entered ---		ambigous
H. sapiens (human)	UPF3A	RNA transcription and processing	Telomere repeat binding;	ambigous
H. sapiens (human)	MRPL34	Mitochondria		ambigous
H. sapiens (human)	DDX50	--- not yet entered ---		ambigous
H. sapiens (human)	NOC4L	--- not yet entered ---		ambigous
H. sapiens (human)	DSCC1	DNA replication and repair		Telomerase-positive
H. sapiens (human)	ARHGAP10	--- not yet entered ---		ambigous
H. sapiens (human)	LRRK1	--- not yet entered ---		ambigous
H. sapiens (human)	ERMP1	--- not yet entered ---		ambigous
H. sapiens (human)	ARL14	--- not yet entered ---		ambigous
H. sapiens (human)	ILKAP	--- not yet entered ---		ambigous
H. sapiens (human)	TUBB1	--- not yet entered ---		ambigous
H. sapiens (human)	ISCA1	Mitochondria		ambigous
H. sapiens (human)	ARPC5L	Cellular structure		ambigous
H. sapiens (human)	SYDE2	--- not yet entered ---		ambigous
H. sapiens (human)	PRPF38A	--- not yet entered ---		ambigous
H. sapiens (human)	BRMS1L	Chromatin organization		ambigous
H. sapiens (human)	VPS25	RNA transcription and processing		ambigous
H. sapiens (human)	EFCAB7	--- not yet entered ---		ambigous
H. sapiens (human)	ABCC11	--- not yet entered ---		ambigous
H. sapiens (human)	LRCH3	--- not yet entered ---		ambigous
H. sapiens (human)	RHPN2	--- not yet entered ---		ambigous
H. sapiens (human)	PSKH2	--- not yet entered ---		ambigous
H. sapiens (human)	ABCC12	--- not yet entered ---		ambigous
H. sapiens (human)	TSPYL5	--- not yet entered ---		ambigous
H. sapiens (human)	HELB	DNA replication and repair		ambigous
H. sapiens (human)	RHPN1	--- not yet entered ---		ambigous
H. sapiens (human)	MED12L	RNA transcription and processing		ambigous
H. sapiens (human)	TADA1	--- not yet entered ---		ambigous
H. sapiens (human)	EXOSC6	Chromatin organization		ambigous
H. sapiens (human)	DQX1	--- not yet entered ---		ambigous
H. sapiens (human)	ARL11	--- not yet entered ---		ambigous
H. sapiens (human)	SLC7A13	--- not yet entered ---		ambigous
H. sapiens (human)	FLCN	--- not yet entered ---		ambigous
H. sapiens (human)	ELOVL3	Cell membrane / wall		ambigous
H. sapiens (human)	LRR1	--- not yet entered ---		ambigous
H. sapiens (human)	ARHGAP42	--- not yet entered ---		ambigous
H. sapiens (human)	PPM1K	Mitochondria		ambigous
H. sapiens (human)	NAGS	Mitochondria		ambigous
H. sapiens (human)	PCSK9	--- not yet entered ---		ambigous
H. sapiens (human)	PRPS1L1	--- not yet entered ---		ambigous
H. sapiens (human)	TUBB2B	--- not yet entered ---		ambigous
H. sapiens (human)	ARL5B	--- not yet entered ---		ambigous
H. sapiens (human)	ARRDC4	--- not yet entered ---		ambigous
H. sapiens (human)	PHLPP1	Cell membrane / wall		ambigous
H. sapiens (human)	NAT16	--- not yet entered ---		ambigous
H. sapiens (human)	USP50	--- not yet entered ---		ambigous
H. sapiens (human)	TSEN54	--- not yet entered ---		ambigous
H. sapiens (human)	ATG16L1	Mitochondria		ambigous
H. sapiens (human)	CALM1P1	--- not yet entered ---		ambigous
H. sapiens (human)	HSP90AA4P	--- not yet entered ---		ambigous
H. sapiens (human)	HSP90AA5P	--- not yet entered ---		ambigous
H. sapiens (human)	HSP90AB2P	--- not yet entered ---		ambigous
H. sapiens (human)	HSP90AB3P	--- not yet entered ---		ambigous
H. sapiens (human)	HSP90AB4P	--- not yet entered ---		ambigous
H. sapiens (human)	RPS10P5	--- not yet entered ---		ambigous
H. sapiens (human)	RPS4XP21	--- not yet entered ---		ambigous
H. sapiens (human)	TSPY26P	--- not yet entered ---		ambigous
H. sapiens (human)	TSPY6P	--- not yet entered ---		ambigous
H. sapiens (human)	TRAPPC2B	--- not yet entered ---		ambigous
H. sapiens (human)	UBTFL6	RNA transcription and processing		ambigous
H. sapiens (human)	ARHGAP45	--- not yet entered ---		ambigous
H. sapiens (human)	FAM197Y5	--- not yet entered ---		ambigous
H. sapiens (human)	FAM197Y1	--- not yet entered ---		ambigous
H. sapiens (human)	APAF1	--- not yet entered ---		ambigous
H. sapiens (human)	TEX13A	--- not yet entered ---		ambigous
H. sapiens (human)	TEX13B	--- not yet entered ---		ambigous
H. sapiens (human)	PABPC1L2A	--- not yet entered ---		ambigous
H. sapiens (human)	PABPC1L2B	--- not yet entered ---		ambigous
H. sapiens (human)	SART3	DNA replication and repair		ambigous
H. sapiens (human)	PPM1N	--- not yet entered ---		ambigous
H. sapiens (human)	AMPD1	--- not yet entered ---		ambigous
H. sapiens (human)	AMPD3	--- not yet entered ---		ambigous
H. sapiens (human)	GMDS	--- not yet entered ---		ambigous
H. sapiens (human)	UAP1L1	--- not yet entered ---		ambigous
H. sapiens (human)	STX10	--- not yet entered ---		ambigous
H. sapiens (human)	STX6	--- not yet entered ---		ambigous
H. sapiens (human)	STX8	Cell membrane / wall		ambigous
H. sapiens (human)	PSMA1	--- not yet entered ---		ambigous
H. sapiens (human)	CNOT2	--- not yet entered ---		ambigous
H. sapiens (human)	FXN	Mitochondria		ambigous
H. sapiens (human)	TRMT5	Mitochondria		ambigous
H. sapiens (human)	DMAP1	DNA replication and repair		ambigous
H. sapiens (human)	MED13	RNA transcription and processing		ambigous
H. sapiens (human)	MED13L	RNA transcription and processing		ambigous
H. sapiens (human)	BET1	Cell membrane / wall		ambigous
H. sapiens (human)	BET1L	Cell membrane / wall		ambigous
H. sapiens (human)	SLC25A33	DNA replication and repair		ambigous
H. sapiens (human)	SLC25A36	Mitochondria		ambigous
H. sapiens (human)	DHDDS	--- not yet entered ---		ambigous
H. sapiens (human)	PLCB1	--- not yet entered ---		ambigous
H. sapiens (human)	PLCB2	--- not yet entered ---		ambigous
H. sapiens (human)	PLCB3	--- not yet entered ---		ambigous
H. sapiens (human)	PLCB4	--- not yet entered ---		ambigous
H. sapiens (human)	PLCD1	--- not yet entered ---		ambigous
H. sapiens (human)	PLCD3	--- not yet entered ---		ambigous
H. sapiens (human)	PLCD4	--- not yet entered ---		ambigous
H. sapiens (human)	PLCE1	--- not yet entered ---		ambigous
H. sapiens (human)	PLCG1	--- not yet entered ---		ambigous
H. sapiens (human)	PLCG2	--- not yet entered ---		ambigous
H. sapiens (human)	PLCH1	--- not yet entered ---		ambigous
H. sapiens (human)	PLCH2	--- not yet entered ---		ambigous
H. sapiens (human)	PLCL1	--- not yet entered ---		ambigous
H. sapiens (human)	PLCL2	--- not yet entered ---		ambigous
H. sapiens (human)	PLCZ1	Cell membrane / wall		ambigous
H. sapiens (human)	PGS1	Mitochondria		ambigous
H. sapiens (human)	PDS5A	DNA replication and repair		ambigous
H. sapiens (human)	PDS5B	DNA replication and repair		ambigous
H. sapiens (human)	MRPS11	Mitochondria		ambigous
H. sapiens (human)	RIDA	--- not yet entered ---		ambigous
H. sapiens (human)	CSNK1A1	--- not yet entered ---		ambigous
H. sapiens (human)	CSNK1A1L	--- not yet entered ---		ambigous
H. sapiens (human)	CSNK1D	DNA replication and repair		ambigous
H. sapiens (human)	CSNK1E	--- not yet entered ---		ambigous
H. sapiens (human)	CSNK1G1	--- not yet entered ---		ambigous
H. sapiens (human)	CSNK1G2	--- not yet entered ---		ambigous
H. sapiens (human)	CSNK1G3	--- not yet entered ---		ambigous
H. sapiens (human)	TTBK1	--- not yet entered ---		ambigous
H. sapiens (human)	TTBK2	--- not yet entered ---		ambigous
H. sapiens (human)	VRK1	Chromatin organization		ambigous
H. sapiens (human)	VRK2	Chromatin organization		ambigous
H. sapiens (human)	VRK3	--- not yet entered ---		ambigous
H. sapiens (human)	ANAPC1	--- not yet entered ---		ambigous
H. sapiens (human)	ARHGEF28	--- not yet entered ---		ambigous
H. sapiens (human)	CENPO	--- not yet entered ---		ambigous
H. sapiens (human)	CMTR1	--- not yet entered ---		ambigous
H. sapiens (human)	EHMT1	Chromatin organization		ambigous
H. sapiens (human)	KCTD16	--- not yet entered ---		ambigous
H. sapiens (human)	MASTL	Chromatin organization		ambigous
H. sapiens (human)	NCAPD3	--- not yet entered ---		ambigous
H. sapiens (human)	PHAX	--- not yet entered ---		ambigous
H. sapiens (human)	TBX15	--- not yet entered ---		ambigous
H. sapiens (human)	TENM3	--- not yet entered ---		ambigous
H. sapiens (human)	AHR	RNA transcription and processing	Telomerase activity;	Telomerase-positive
H. sapiens (human)	ATF1	RNA transcription and processing	Telomerase activity;	Telomerase-positive
H. sapiens (human)	FOXL2	RNA transcription and processing	Telomerase activity;	Telomerase-positive
H. sapiens (human)	CEBPA	--- not yet entered ---	Telomerase activity;	Telomerase-positive
H. sapiens (human)	FOXD2	--- not yet entered ---	Telomerase activity;	Telomerase-positive
H. sapiens (human)	FOSB	RNA transcription and processing	Telomerase activity;	Telomerase-positive
H. sapiens (human)	FOSL2	RNA transcription and processing	Telomerase activity;	Telomerase-positive
H. sapiens (human)	GTF2B	RNA transcription and processing	Telomerase activity;	Telomerase-positive
H. sapiens (human)	HNF4A	RNA transcription and processing	Telomerase activity;	Telomerase-positive
H. sapiens (human)	MAX	RNA transcription and processing	Telomerase activity;	Telomerase-positive
H. sapiens (human)	MXI1	RNA transcription and processing	Telomerase activity;	Telomerase-positive
H. sapiens (human)	MYF5	RNA transcription and processing	Telomerase activity;	Telomerase-positive
H. sapiens (human)	MYF6	Cell differentiation	Telomerase activity;	Telomerase-positive
H. sapiens (human)	MYOG	RNA transcription and processing	Telomerase activity;	Telomerase-positive
H. sapiens (human)	NFKB2	RNA transcription and processing	Telomerase activity;	Telomerase-positive
H. sapiens (human)	REL	RNA transcription and processing	Telomerase activity;	Telomerase-positive
H. sapiens (human)	RELB	RNA transcription and processing	Telomerase activity;	Telomerase-positive
H. sapiens (human)	REST	RNA transcription and processing	Telomerase activity;	Telomerase-positive
H. sapiens (human)	TAF9	RNA transcription and processing	Telomerase activity;	Telomerase-positive
H. sapiens (human)	TBX2	RNA transcription and processing	Telomerase activity;	Telomerase-positive
H. sapiens (human)	TFAP2C	RNA transcription and processing	Telomerase activity;	Telomerase-positive
H. sapiens (human)	USF2	RNA transcription and processing	Telomerase activity;	Telomerase-positive
H. sapiens (human)	XBP1	RNA transcription and processing	Telomerase activity;	Telomerase-positive
H. sapiens (human)	ZNF32	RNA transcription and processing	Telomerase activity;	Telomerase-positive
H. sapiens (human)	FOSL1	RNA transcription and processing	Telomerase activity;	Telomerase-positive
H. sapiens (human)	HMGA2	RNA transcription and processing	Telomerase activity;	Telomerase-positive
H. sapiens (human)	ATF6	RNA transcription and processing	Telomerase activity;	Telomerase-positive
H. sapiens (human)	BCL11A	RNA transcription and processing	Telomerase activity;	Telomerase-positive
H. sapiens (human)	MYOCD	RNA transcription and processing	Telomerase activity;	Telomerase-positive
H. sapiens (human)	ZBTB9	RNA transcription and processing	Telomerase activity;	Telomerase-positive
H. sapiens (human)	KLF9	RNA transcription and processing	Telomerase activity;	Telomerase-positive
H. sapiens (human)	NFATC1	RNA transcription and processing	Telomerase activity;	Telomerase-positive
H. sapiens (human)	POU5F1	RNA transcription and processing	Telomerase activity;	Telomerase-positive
H. sapiens (human)	PPARG	RNA transcription and processing	Telomerase activity;	Telomerase-positive
H. sapiens (human)	ZBTB16	RNA transcription and processing	Telomerase activity;	Telomerase-positive
H. sapiens (human)	ZEB2	RNA transcription and processing	Telomerase activity;	Telomerase-positive
H. sapiens (human)	NR1H3	Metabolism	Telomerase activity;	Telomerase-positive
H. sapiens (human)	TCEAL7	RNA transcription and processing	Telomerase activity;	ALT
H. sapiens (human)	ANKLE1	DNA replication and repair		ambigous
H. sapiens (human)	CCDC155	Cellular structure		ambigous
H. sapiens (human)	CCNE1	Cell cycle		ambigous
H. sapiens (human)	CCNE2	Cell cycle		ambigous
H. sapiens (human)	CCT3	Protein synthesis and degradation	Telomerase localization;	Telomerase-positive
H. sapiens (human)	CCT6A	Protein synthesis and degradation	Telomerase localization;	Telomerase-positive
H. sapiens (human)	CCT8	Protein synthesis and degradation	Telomerase localization;	Telomerase-positive
H. sapiens (human)	CDC45	DNA replication and repair		ambigous
H. sapiens (human)	CERS1	Metabolism	Telomerase activity;	ALT
H. sapiens (human)	DHX36	RNA transcription and processing	Telomerase activity;	Telomerase-positive
H. sapiens (human)	DMC1	DNA replication and repair		ambigous
H. sapiens (human)	DOT1L	Chromatin organization	Histone modification / variants;	ambigous
H. sapiens (human)	DPY30	Chromatin organization		ambigous
H. sapiens (human)	DYDC1	Metabolism		ambigous
H. sapiens (human)	DYDC2	--- unknown ---		ambigous
H. sapiens (human)	GNL3L	Telomere biology	Telomerase activity; Telomere length; ALT associated PML nuclear bodies (APBs);	ambigous
H. sapiens (human)	GREM1		Telomerase activity;	Telomerase-positive
H. sapiens (human)	HDAC8	Chromatin organization	Telomerase activity;	Telomerase-positive
H. sapiens (human)	HIST1H3A	Chromatin organization	Histone modification / variants; Chromatin structure;	ambigous
H. sapiens (human)	HIST1H4A	Chromatin organization	Histone modification / variants; Chromatin structure;	ambigous
H. sapiens (human)	HNRNPU	RNA transcription and processing	Telomerase activity; Telomere length;	ALT
H. sapiens (human)	LEMD3	Nuclear organization		ambigous
H. sapiens (human)	LSM11	RNA transcription and processing	Telomerase activity;	Telomerase-positive
H. sapiens (human)	MAJIN	Nuclear organization		ambigous
H. sapiens (human)	MEI1	Cell cycle		ambigous
H. sapiens (human)	NLRP2	Signaling		ambigous
H. sapiens (human)	NSMCE1	DNA replication and repair	DNA recombination; Sumoylation;	ALT
H. sapiens (human)	NUP98	Nuclear organization		ambigous
H. sapiens (human)	NVL	Telomere biology	Telomerase activity;	Telomerase-positive
H. sapiens (human)	PARM1	RNA transcription and processing	Telomerase activity; Gene regulation;	Telomerase-positive
H. sapiens (human)	PARP3	DNA replication and repair		ambigous
H. sapiens (human)	PTGES3	Protein synthesis and degradation	Telomerase activity;	Telomerase-positive
H. sapiens (human)	PURA	RNA transcription and processing	Telomere repeat binding;	ambigous
H. sapiens (human)	RAD21L1	Cell cycle		ambigous
H. sapiens (human)	SETX	RNA transcription and processing		ambigous
H. sapiens (human)	SHQ1	RNA transcription and processing	Telomerase activity;	Telomerase-positive
H. sapiens (human)	SIRT2	Protein modification	Histone modification / variants; Chromatin structure;	ambigous
H. sapiens (human)	SLX1A	DNA replication and repair	Telomere structure; Extrachromosomal telomeric repeat formation;	ALT
H. sapiens (human)	SMARCAL1	DNA replication and repair	Extrachromosomal telomeric repeat formation; DNA repair / damage response;	ALT
H. sapiens (human)	SNRPB	RNA transcription and processing	Telomerase activity;	Telomerase-positive
H. sapiens (human)	SNRPD3	RNA transcription and processing	Telomerase activity;	Telomerase-positive
H. sapiens (human)	SNRPE	RNA transcription and processing	Telomerase activity;	Telomerase-positive
H. sapiens (human)	SPO11	DNA replication and repair		ambigous
H. sapiens (human)	SUN1	Nuclear organization		ambigous
H. sapiens (human)	SUN2	Nuclear organization		ambigous
H. sapiens (human)	TCP1	Protein synthesis and degradation	Telomerase localization;	Telomerase-positive
H. sapiens (human)	TERB1	Telomere biology		ambigous
H. sapiens (human)	TERB2	Telomere biology		ambigous
H. sapiens (human)	TFIP11	RNA transcription and processing		ambigous
H. sapiens (human)	WRAP53	Telomere biology	Telomerase activity;	Telomerase-positive
H. sapiens (human)	TNFRSF6B	Cell death		ambigous
H. sapiens (human)	RMRP	RNA transcription and processing	Telomerase activity;	Telomerase-positive
H. sapiens (human)	MLX	--- not yet entered ---		ambigous
H. sapiens (human)	TFE3	--- not yet entered ---		ambigous
H. sapiens (human)	TFEB	--- not yet entered ---		ambigous
H. sapiens (human)	TFEC	--- not yet entered ---		ambigous
H. sapiens (human)	RBBP4	DNA replication and repair		ambigous
H. sapiens (human)	RFWD2	--- not yet entered ---		ambigous
H. sapiens (human)	KLF1	--- not yet entered ---		ambigous
H. sapiens (human)	KLF12	--- not yet entered ---		ambigous
H. sapiens (human)	KLF15	--- not yet entered ---		ambigous
H. sapiens (human)	KLF17	--- not yet entered ---		ambigous
H. sapiens (human)	KLF3	--- not yet entered ---		ambigous
H. sapiens (human)	KLF5	--- not yet entered ---		ambigous
H. sapiens (human)	KLF6	--- not yet entered ---		ambigous
H. sapiens (human)	KLF7	--- not yet entered ---		ambigous
H. sapiens (human)	KLF8	--- not yet entered ---		ambigous
H. sapiens (human)	FOXN1	--- not yet entered ---		ambigous
H. sapiens (human)	FOXN2	--- not yet entered ---		ambigous
H. sapiens (human)	FOXN3	--- not yet entered ---		ambigous
H. sapiens (human)	FOXN4	--- not yet entered ---		ambigous
H. sapiens (human)	FOXR1	--- not yet entered ---		ambigous
H. sapiens (human)	GATA1	--- not yet entered ---		ambigous
H. sapiens (human)	GATA2	--- not yet entered ---		ambigous
H. sapiens (human)	GATA3	--- not yet entered ---		ambigous
H. sapiens (human)	GATA4	--- not yet entered ---		ambigous
H. sapiens (human)	GATA5	--- not yet entered ---		ambigous
H. sapiens (human)	GATA6	--- not yet entered ---		ambigous
H. sapiens (human)	TRPS1	--- not yet entered ---		ambigous
H. sapiens (human)	MECOM	--- not yet entered ---		ambigous
H. sapiens (human)	PRDM16	--- not yet entered ---		ambigous
H. sapiens (human)	ZNF497	--- not yet entered ---		ambigous
H. sapiens (human)	ZNF837	--- not yet entered ---		ambigous
H. sapiens (human)	YY1	DNA replication and repair		ambigous
H. sapiens (human)	YY2	--- not yet entered ---		ambigous
H. sapiens (human)	ZFP42	RNA transcription and processing		ambigous
H. sapiens (human)	JAZF1	--- not yet entered ---		ambigous
H. sapiens (human)	TEAD1	--- not yet entered ---		ambigous
H. sapiens (human)	TEAD2	--- not yet entered ---		ambigous
H. sapiens (human)	TEAD3	--- not yet entered ---		ambigous
H. sapiens (human)	TEAD4	--- not yet entered ---		ambigous
H. sapiens (human)	HIST1H3B	Chromatin organization	Histone modification / variants; Chromatin structure;	ambigous
H. sapiens (human)	HIST1H3C	Chromatin organization	Histone modification / variants; Chromatin structure;	ambigous
H. sapiens (human)	HIST1H3D	Chromatin organization	Histone modification / variants; Chromatin structure;	ambigous
H. sapiens (human)	HIST1H3E	Chromatin organization	Histone modification / variants; Chromatin structure;	ambigous
H. sapiens (human)	HIST1H3F	Chromatin organization	Histone modification / variants; Chromatin structure;	ambigous
H. sapiens (human)	HIST1H3G	Chromatin organization	Histone modification / variants; Chromatin structure;	ambigous
H. sapiens (human)	HIST1H3H	Chromatin organization	Histone modification / variants; Chromatin structure;	ambigous
H. sapiens (human)	HIST1H3I	Chromatin organization	Histone modification / variants; Chromatin structure;	ambigous
H. sapiens (human)	HIST1H3J	Chromatin organization	Histone modification / variants; Chromatin structure;	ambigous
H. sapiens (human)	HIST1H4C	Chromatin organization	Histone modification / variants; Chromatin structure;	ambigous
H. sapiens (human)	HIST1H4D	Chromatin organization	Histone modification / variants; Chromatin structure;	ambigous
H. sapiens (human)	HIST1H4E	Chromatin organization	Histone modification / variants; Chromatin structure;	ambigous
H. sapiens (human)	HIST1H4F	Chromatin organization	Histone modification / variants; Chromatin structure;	ambigous
H. sapiens (human)	HIST1H4I	Chromatin organization	Histone modification / variants; Chromatin structure;	ambigous
H. sapiens (human)	HIST1H4J	Chromatin organization	Histone modification / variants; Chromatin structure;	ambigous
H. sapiens (human)	HIST1H4K	Chromatin organization	Histone modification / variants; Chromatin structure;	ambigous
H. sapiens (human)	HIST1H4L	Chromatin organization	Histone modification / variants; Chromatin structure;	ambigous
H. sapiens (human)	HIST2H4A	Chromatin organization	Histone modification / variants; Chromatin structure;	ambigous
H. sapiens (human)	HIST2H4B	Chromatin organization	Histone modification / variants; Chromatin structure;	ambigous
H. sapiens (human)	ALPL	--- not yet entered ---		Telomerase-positive
H. sapiens (human)	CCNB1	Cell cycle		Telomerase-positive
H. sapiens (human)	CTSC	Signaling		Telomerase-positive
H. sapiens (human)	COCH	Cell differentiation		Telomerase-positive
H. sapiens (human)	DHFR	Metabolism		Telomerase-positive
H. sapiens (human)	DSG2	Cell membrane / wall		Telomerase-positive
H. sapiens (human)	GABRB3	Cell membrane / wall		Telomerase-positive
H. sapiens (human)	GLDC	Metabolism		Telomerase-positive
H. sapiens (human)	HMMR	Cell membrane / wall		Telomerase-positive
H. sapiens (human)	KCNS3	Cell membrane / wall		Telomerase-positive
H. sapiens (human)	LCK	Cell differentiation		Telomerase-positive
H. sapiens (human)	PDCD2	Cell death		Telomerase-positive
H. sapiens (human)	RARRES2	Metabolism		Telomerase-positive
H. sapiens (human)	ST6GAL1	Metabolism		Telomerase-positive
H. sapiens (human)	SORL1	Cell membrane / wall		Telomerase-positive
H. sapiens (human)	IFITM1	Cell membrane / wall		Telomerase-positive
H. sapiens (human)	NFE2L3	RNA transcription and processing		Telomerase-positive
H. sapiens (human)	TRIM22	RNA transcription and processing		Telomerase-positive
H. sapiens (human)	LYPLA1	Metabolism		Telomerase-positive
H. sapiens (human)	PIM2	Cell cycle		Telomerase-positive
H. sapiens (human)	RRAS2	Cell membrane / wall		Telomerase-positive
H. sapiens (human)	PASK	Metabolism		Telomerase-positive
H. sapiens (human)	FRAT2	Signaling		Telomerase-positive
H. sapiens (human)	CECR1	Metabolism		Telomerase-positive
H. sapiens (human)	NUP107	Nuclear organization		Telomerase-positive
H. sapiens (human)	SLC39A10	Protein transport		Telomerase-positive
H. sapiens (human)	NLGN4X	Cell membrane / wall		Telomerase-positive
H. sapiens (human)	LRRN1	--- unknown ---		Telomerase-positive
H. sapiens (human)	ANOS1	Cell membrane / wall		Telomerase-positive
H. sapiens (human)	TMX1	Metabolism		Telomerase-positive
H. sapiens (human)	AKIRIN1	--- unknown ---		Telomerase-positive
H. sapiens (human)	THEMIS2	Signaling		Telomerase-positive
H. sapiens (human)	MIS18BP1	Cell cycle		Telomerase-positive
H. sapiens (human)	ZNF148	RNA transcription and processing	Telomerase activity; Telomere length; Transcription;	Telomerase-positive
H. sapiens (human)	RPA2	DNA replication and repair	TERRA; DNA recombination;	ALT
