# Supplementary material for: Pan-cancer analysis of whole genomes
Source: Nature. 2020 Feb 5;578(7793):82–93. doi: 10.1038/s41586-020-1969-6 (PMC7025898; doi:10.1038/s41586-020-1969-6)
Supplement: Supplementary file 3 — This zipped file contains Supplementary Tables 1-21 and a Supplementary Table Guide [file 41586_2020_1969_MOESM3_ESM.zip › supplementary Tables/Supplementary Table 5.xlsx]

## Sheet: Supplementary Table 4
Supplementary Table 5. Likely driver mutations attributed to kataegis and the signatures responsible
sample	histology	gene	has_AID_footprint	signature	sv_associated	is_punctuated
00b9d0e6-69dc-4345-bffd-ce32880c8eef	Lymph-BNHL	MYC	TRUE	NA	TRUE	FALSE
0250e6f7-2538-4d1f-a8ff-ca34a7057dde	Eso-AdenoCA	SMAD4	NA	APO	TRUE	TRUE
07835447-5d7e-4828-80fd-89b063989c9a	Lymph-BNHL	BTG1	FALSE	POLH	FALSE	TRUE
097a7d36-905b-72be-e050-11ac0d482c9a	Breast-AdenoCA	TP53	NA	APO	FALSE	FALSE
0d569bd5-418d-4d72-87ca-8e14668c2119	Lymph-BNHL	TP53	FALSE	NA	FALSE	FALSE
0e54cea2-d568-4a33-b9db-b698844e6ad9	Stomach-AdenoCA	ERBB2	NA	APO	FALSE	TRUE
0e7f46ca-6f5c-4538-b6d6-00af65d57fcf	Lymph-BNHL	SGK1	TRUE	NA	FALSE	FALSE
0e7f46ca-6f5c-4538-b6d6-00af65d57fcf	Lymph-BNHL	ZFP36L1	TRUE	NA	FALSE	FALSE
15dd024e-c0da-461a-84db-d01e60a22210	Lymph-BNHL	MYC	TRUE	POLH	TRUE	TRUE
1b1780d5-06da-40ee-9e15-02631a68027b	Lymph-BNHL	FOXO1	FALSE	POLH	FALSE	TRUE
2439ec74-1713-4d47-a5d9-886f69dddcb6	Lymph-BNHL	TMSB4X	TRUE	POLH	FALSE	TRUE
3e012b50-06d1-4120-971b-5e54139b00ee	Lymph-BNHL	hsa-mir-142	FALSE	NA	FALSE	FALSE
42f00950-09c9-461a-8423-d5b04a96af10	Panc-AdenoCA	STAT6	NA	APO	FALSE	TRUE
4adc846a-42cb-4ebd-a954-e31eb29d7572	Lymph-BNHL	KLHL6	FALSE	POLH	FALSE	TRUE
4adc846a-42cb-4ebd-a954-e31eb29d7572	Lymph-BNHL	SGK1	FALSE	NA	FALSE	FALSE
4e7cdeda-6dc1-4f17-b853-72a68e5aa7e1	Lymph-BNHL	hsa-mir-142	TRUE	NA	FALSE	FALSE
4e7cdeda-6dc1-4f17-b853-72a68e5aa7e1	Lymph-BNHL	MYC	TRUE	NA	FALSE	FALSE
53dec97d-0464-4ffd-8e2e-95b2b9a03af0	CNS-GBM	EGFR	NA	NA	TRUE	FALSE
7158c9fd-a633-4fef-aa23-bd285f2a87a8	Head-SCC	PA2G4	NA	APO	FALSE	TRUE
78bd2aa8-e5f6-4b4b-96f0-d406fbdbcee8	Lymph-BNHL	MYC	TRUE	POLH	FALSE	TRUE
7adcea71-1aed-450c-b0ff-b9d9820c6153	Eso-AdenoCA	RASA1	NA	APO	TRUE	TRUE
7c43c006-d917-4915-b304-65995b6c0d46	Panc-AdenoCA	RBBP8	NA	APO	TRUE	TRUE
804ffa2e-158b-447d-945c-707684134c87	Bladder-TCC	FGFR3	NA	APO	FALSE	TRUE
8cf9b32d-3d6f-4898-8c7a-89511b754021	Lung-SCC	PIK3CA	NA	APO	FALSE	TRUE
9880c3c9-5685-42a7-8fe9-7585ea1a1d37	CNS-GBM	EGFR	NA	APO	FALSE	TRUE
995a1ad2-faca-4a37-a59d-e62455985afb	Lymph-BNHL	BTG1	TRUE	NA	FALSE	FALSE
995a1ad2-faca-4a37-a59d-e62455985afb	Lymph-BNHL	EBF1	TRUE	NA	FALSE	FALSE
995a1ad2-faca-4a37-a59d-e62455985afb	Lymph-BNHL	hsa-mir-142	TRUE	NA	FALSE	FALSE
995a1ad2-faca-4a37-a59d-e62455985afb	Lymph-BNHL	RFTN1	TRUE	NA	FALSE	FALSE
aa847c3d-d3a7-46aa-a81b-db5099a458fb	Lymph-BNHL	FOXO1	FALSE	CTT	FALSE	TRUE
aa847c3d-d3a7-46aa-a81b-db5099a458fb	Lymph-BNHL	MYC	TRUE	NA	TRUE	FALSE
abedd46c-47b8-4242-adb6-12835400cb3f	Lymph-BNHL	SGK1	FALSE	NA	FALSE	FALSE
abedd46c-47b8-4242-adb6-12835400cb3f	Lymph-BNHL	TMSB4X	TRUE	POLH	FALSE	TRUE
b2190e26-1809-4aba-9f45-07c2edb3b4a4	Lymph-BNHL	MYC	TRUE	POLH	TRUE	TRUE
b9dbc78e-44ce-427c-bbeb-de8d097bde2c	Lymph-BNHL	BTG1	TRUE	NA	FALSE	FALSE
b9dbc78e-44ce-427c-bbeb-de8d097bde2c	Lymph-BNHL	hsa-mir-142	FALSE	NA	FALSE	FALSE
cda1a403-16b6-487c-a82a-c377d1d0f89d	Bladder-TCC	CDKN1B	NA	NA	FALSE	FALSE
d733cf1a-4c42-4def-b6cb-5ef2c6a27fcd	Lymph-BNHL	SGK1	TRUE	POLH	FALSE	TRUE
dbae3c4e-6d66-483a-a611-7285067bf85c	Lymph-BNHL	RFTN1	TRUE	POLH	FALSE	TRUE
ded2689b-8e37-480c-b37c-acc538e54ddf	Panc-AdenoCA	SMAD4	NA	APO	TRUE	TRUE
df814571-57f1-4e55-bc1a-c892c568c4ba	Lymph-BNHL	MYC	FALSE	NA	FALSE	FALSE
dfa20d2d-1ba3-476a-b4b9-21d21470bee2	Head-SCC	STK11	NA	APO	TRUE	TRUE
ead1bc2e-42c3-46d9-8f6f-8cb16ba9d2c3	Skin-Melanoma-Acral	TERT	NA	uncertain	TRUE	TRUE
f9c650e7-9053-78eb-e040-11ac0d4874bb	Prost-AdenoCA	ARID2	NA	APO	FALSE	TRUE
f9dc999f-6dde-448d-9cf1-2897ddcf7b0b	Lymph-BNHL	BTG1	TRUE	NA	FALSE	FALSE
f9dc999f-6dde-448d-9cf1-2897ddcf7b0b	Lymph-BNHL	IRF1	TRUE	NA	TRUE	FALSE
f9dc999f-6dde-448d-9cf1-2897ddcf7b0b	Lymph-BNHL	MCL1	FALSE	NA	FALSE	FALSE
f9dc999f-6dde-448d-9cf1-2897ddcf7b0b	Lymph-BNHL	RFTN1	FALSE	NA	FALSE	FALSE
f9dc999f-6dde-448d-9cf1-2897ddcf7b0b	Lymph-BNHL	SGK1	TRUE	NA	FALSE	FALSE
f9dc999f-6dde-448d-9cf1-2897ddcf7b0b	Lymph-BNHL	ZFP36L1	TRUE	NA	TRUE	FALSE
fc8130df-8e4e-586b-e040-11ac0d485e08	Breast-LobularCA	NOTCH2	NA	APO	FALSE	TRUE
fce8d8c6-f2a0-43a8-9a7a-b9c519a6686c	Lymph-BNHL	IRF1	TRUE	POLH	FALSE	TRUE
fce8d8c6-f2a0-43a8-9a7a-b9c519a6686c	Lymph-BNHL	SGK1	TRUE	NA	FALSE	FALSE
