# Supplementary material for: Pan-cancer analysis of whole genomes
Source: Nature. 2020 Feb 5;578(7793):82–93. doi: 10.1038/s41586-020-1969-6 (PMC7025898; doi:10.1038/s41586-020-1969-6)
Supplement: Supplementary file 3 — This zipped file contains Supplementary Tables 1-21 and a Supplementary Table Guide [file 41586_2020_1969_MOESM3_ESM.zip › supplementary Tables/Supplementary Table 7.xlsx]

## Sheet: Supplementary Table 6
Supplementary Table 7. Germline source L1 elements capable of active somatic retrotransposition.
Column 'ref' indicates whether the element is present in the reference genome (=1) or not (=0).
chrom	start	end	cytoband	contribution	novel	ref	orientation	alleleCount	alleleFreq	percSamples	activityRate	activityType	snpPos	maxr2
1	32004338	32004351	1p35.2	0.367128	1	0	minus	35	0.675435	0.478011	2.6	no-hot	31987169	1
1	84518060	84524090	1p31.1-2	1.10138	0	1	minus	5282	100	1.81644	2.05263	no-hot	nan	nan
1	87144764	87150795	1p22.3	1.10138	0	1	minus	5282	100	1.81644	2.05263	no-hot	nan	nan
1	102568909	102568923	1p21.1	0.141203	1	0	plus	1266	24.2338	0.382409	1.25	no-hot	102572944	0.993094
1	114039842	114045878	1p13.2	0.423609	0	1	plus	4253	81.2859	1.05163	1.36364	no-hot	nan	nan
1	116980828	116980842	1p13.1	0.367128	1	0	minus	101	1.90391	0.478011	2.6	no-hot	116982032	0.991259
1	119394975	119401004	1p12	1.21435	0	1	plus	5282	100	3.05927	1.34375	strombolian	nan	nan
1	121274033	121280060	1p11.2	0.0282406	0	1	minus	5282	100	0.0956023	1	no-hot	nan	nan
1	162184318	162184333	1q23.3	0.169444	1	0	minus	2	0.0355492	0.191205	3	no-hot	nan	nan
1	165553136	165553149	1q24.1	0.0282406	0	0	minus	500	9.4561	0.0956023	1	no-hot	165545731	0.980639
1	179575362	179575377	1q25.2	0.169444	1	0	minus	1569	29.7547	0.286807	2	no-hot	179582935	0.99637
1	196188501	196194533	1q31.3	0.0847218	0	1	minus	5282	100	0.286807	1	no-hot	nan	nan
1	222579116	222579130	1q41	0.0847218	1	0	minus	68	1.32096	0.286807	1	no-hot	222582095	1
1	247850475	247856509	1q44	0.169444	1	1	plus	589	11.1567	0.573614	1	no-hot	nan	nan
2	11136232	11142263	2p25.1	0.197684	1	1	minus	5282	100	0.573614	1.16667	no-hot	nan	nan
2	23191000	23191016	2p24.1	0.0282406	0	0	minus	2880	54.4259	0.0956023	1	no-hot	23190793	0.968957
2	36570243	36570259	2p22.3	0.367128	0	0	minus	2509	47.9614	0.860421	1.44444	no-hot	36570045	0.949498
2	135117701	135117710	2q21.3	0.169444	0	0	plus	13	0.248845	0.0956023	6	plinian	134544108	0.285638
2	144010779	144010793	2q22.2	0.395369	1	0	plus	1070	20.3743	0.573614	2.33333	no-hot	144011250	0.654624
2	156527822	156527848	2q24.1	3.27591	0	0	plus	974	18.4872	1.72084	6.44444	plinian	156524806	0.351456
2	191478701	191478714	2q32.2	0.423609	1	0	minus	1118	21.0957	0.860421	1.66667	no-hot	191477012	0.989772
3	20090517	20090533	3p24.3	0.423609	0	0	minus	118	2.17391	0.382409	3.75	no-hot	20080534	0.498002
3	27529294	27529306	3p24.1	0.141203	0	0	minus	3	0.0533239	0.478011	1	no-hot	nan	nan
3	53399324	53405353	3p21.1	0.112962	0	1	minus	5282	100	0.382409	1	no-hot	nan	nan
3	55788568	55788580	3p14.3	0.423609	0	0	plus	2956	55.6741	1.24283	1.15385	no-hot	55780549	0.967002
3	80590163	80590176	3p12.2	0.0847218	1	0	minus	1546	29.526	0.286807	1	no-hot	80628555	0.968994
3	89509980	89516007	3p11.1	0.225925	0	1	minus	4147	78.5053	0.382409	2	no-hot	nan	nan
3	101279644	101279657	3q12.3	0.423609	1	0	plus	503	9.40612	0.764818	1.875	no-hot	101280993	0.910199
3	123590713	123590726	3q21.1	2.73934	0	0	plus	2727	51.6714	3.63289	2.55263	strombolian	123594419	0.952479
3	151148544	151148555	3q25.1	0.282406	0	0	minus	3727	70.5297	0.764818	1.25	no-hot	151137633	0.96937
3	161048046	161048062	3q26.1	1.38379	1	0	minus	10	0.177746	0.0956023	49	plinian	160815361	0.199394
3	186372124	186372141	3q27.3	0.621293	1	0	plus	1895	35.9886	1.81644	1.15789	no-hot	186378844	0.742855
4	10632679	10632694	4p16.1	0.197684	1	0	minus	232	4.56808	0.478011	1.4	no-hot	10637948	0.982148
4	21161002	21167098	4p15.31	0.197684	1	1	plus	2039	38.8512	0.573614	1.16667	no-hot	nan	nan
4	23616395	23622410	4p15.2	0.0564812	0	1	plus	5282	100	0.191205	1	no-hot	nan	nan
4	75642756	75648794	4q13.3	0.169444	1	1	minus	3041	97.6667	0.382409	1.5	no-hot	nan	nan
4	80888062	80894092	4q21.21	0.197684	0	1	plus	1217	23.0235	0.573614	1.16667	no-hot	nan	nan
4	91596798	91602909	4q22.1	0.45185	1	1	minus	487	9.26124	1.14723	1.33333	no-hot	nan	nan
4	110248316	110248332	4q25-1	0.762496	1	0	minus	660	12.6023	0.860421	3	no-hot	110229368	0.916408
4	112628960	112628973	4q25-2	0.169444	0	0	plus	1852	35.2596	0.478011	1.2	no-hot	112634041	0.967349
4	137214650	137220702	4q28.3	0.621293	1	1	minus	5282	100	1.24283	1.69231	no-hot	nan	nan
4	152732810	152732823	4q31.3	0.48009	0	0	minus	382	7.29278	1.05163	1.54545	no-hot	152734835	0.986449
5	16464296	16464309	5p15.1-1	0.0564812	1	0	plus	109	2.07963	0.191205	1	no-hot	16458271	0.990533
5	16883011	16883024	5p15.1-2	0.112962	1	0	minus	150	2.77976	0.286807	1.33333	no-hot	16882772	0.732613
5	39787755	39793774	5p13.1	0.706015	0	1	plus	5282	100	0.860421	2.77778	no-hot	nan	nan
5	57680002	57686096	5q11.2	0.169444	1	1	plus	396	7.55959	0.573614	1	no-hot	nan	nan
5	68184430	68184446	5q13.1	0.225925	1	0	plus	2	0.0355999	0.0956023	8	plinian	nan	nan
5	79074737	79080762	5q14.1-1	0.338887	1	1	minus	5282	100	1.14723	1	no-hot	nan	nan
5	89450769	89450781	5q14.3	0.988421	0	0	plus	5263	99.6445	0.764818	4.375	no-hot	89439228	1
5	109480258	109480269	5q21.3	0.141203	0	0	minus	4327	81.7988	0.478011	1	no-hot	109485772	0.981981
5	137014775	137014790	5q31.2	0.225925	1	0	minus	1643	31.1945	0.573614	1.33333	no-hot	137039845	0.938401
6	13191016	13191033	6p24.1	5.50692	0	0	plus	1480	28.1017	3.53728	5.27027	strombolian	13191212	0.653146
6	19765125	19771185	6p22.3-1	0.282406	0	1	plus	2693	51.2473	0.764818	1.25	no-hot	nan	nan
6	19793115	19793129	6p22.3-2	0.254165	1	0	plus	122	2.27596	0.382409	2.25	no-hot	19788182	0.970044
6	24811887	24817951	6p22.3-3	0.706015	0	1	minus	898	16.957	1.52964	1.5625	no-hot	nan	nan
6	29920213	29920223	6p22.1	7.76617	0	0	plus	102	1.88545	1.81644	14.4737	plinian	29808769	0.805029
6	32613444	32613447	6p21.32	0.0847218	1	0	plus	2678	52.0628	0.286807	1	no-hot	32611757	0.843048
6	51531356	51536770	6p12.3	0.0564812	0	1	minus	5282	100	0.191205	1	no-hot	nan	nan
6	63368196	63368207	6q11.2	0.0564812	1	0	plus	1007	19.1239	0.191205	1	no-hot	63368064	0.988199
6	72799500	72799515	6q13	0.0282406	0	0	plus	60	1.24314	0.0956023	1	no-hot	72786393	0.070843
6	102846086	102846094	6q16.3	0.112962	1	0	minus	518	9.90991	0.286807	1.33333	no-hot	102843069	0.948761
6	123853938	123853946	6q22.31	0.141203	0	0	minus	582	11.1962	0.382409	1.25	no-hot	123852631	0.986754
6	157968737	157968750	6q25.3	0.141203	0	0	minus	3108	58.9858	0.382409	1.25	no-hot	157973679	0.984334
7	30478858	30484915	7p14.3	1.01666	0	1	plus	5248	99.431	0.860421	4	no-hot	nan	nan
7	47864826	47864838	7p12.3	2.03332	1	0	plus	43	0.799858	0.573614	12	plinian	48026725	0.531617
7	49719848	49725898	7p12.2	0.225925	1	1	minus	2315	45.7169	0.573614	1.33333	no-hot	nan	nan
7	53652502	53652516	7p12.1	0.536572	0	0	minus	1175	22.4377	0.669216	2.71429	no-hot	53637372	0.979827
7	65751841	65757872	7q11.21	0.0282406	0	1	minus	5282	100	0.0956023	1	no-hot	nan	nan
7	116270320	116270339	7q31.2	0.225925	1	0	minus	2	0.0355619	0.0956023	8	plinian	nan	nan
7	141620475	141626513	7q34	0.0847218	0	1	minus	5020	95.1263	0.286807	1	no-hot	nan	nan
8	9469149	9469163	8p23.1f	0.197684	1	0	minus	2	0.0355745	0.0956023	7	plinian	nan	nan
8	57161893	57161906	8q12.1	0.395369	0	0	plus	3298	64.9795	0.764818	1.75	no-hot	57181749	0.0283961
8	73787775	73793824	8q13.3	0.9037	0	1	minus	761	14.3848	1.72084	1.77778	no-hot	nan	nan
8	126595129	126601135	8q24.13	0.0282406	0	1	plus	459	8.62376	0.0956023	1	no-hot	nan	nan
8	135082929	135089016	8q24.22	1.18611	0	1	minus	2398	45.4125	2.29446	1.75	no-hot	nan	nan
9	5491407	5491418	9p24.1	0.112962	1	0	plus	1032	19.6218	0.286807	1.33333	no-hot	5489303	0.92006
9	85664450	85670508	9q21.32	0.0564812	0	1	minus	5261	99.6622	0.191205	1	no-hot	nan	nan
9	99364827	99364841	9q22.33	0.197684	1	0	plus	4	0.0710985	0.286807	2.33333	no-hot	nan	nan
9	111564957	111564969	9q31.3	0.367128	0	0	plus	588	11.0953	0.860421	1.44444	no-hot	111547863	0.981869
9	115560408	115566440	9q32	3.6148	0	1	minus	5282	100	2.96367	4.12903	strombolian	nan	nan
10	19065785	19065798	10p12.31-1	0.0847218	1	0	minus	434	8.22333	0.286807	1	no-hot	19061898	0.941468
10	31517463	31517470	10p11.22	0.225925	1	0	minus	128	2.32847	0.286807	2.66667	no-hot	31496455	0.681923
10	36759271	36759286	10p11.21	0.169444	1	0	plus	353	6.87878	0.382409	1.5	no-hot	36746345	1
10	87115263	87121295	10q23.1	0.225925	1	1	plus	5282	100	0.669216	1.14286	no-hot	nan	nan
10	111572124	111578217	10q25.1	0.254165	0	1	minus	28	0.533239	0.382409	2.25	no-hot	nan	nan
11	14737455	14743485	11p15.2	0.141203	0	1	plus	5282	100	0.478011	1	no-hot	nan	nan
11	45157031	45157045	11p11.2	0.197684	1	0	plus	7	0.124688	0.286807	2.33333	no-hot	45289729	0.713744
11	87566743	87566756	11q14.2	0.0282406	0	0	minus	45	0.837491	0.0956023	1	no-hot	87499472	0.957595
11	92869804	92875851	11q21-1	0.508331	1	1	plus	1629	30.7912	0.669216	2.57143	no-hot	nan	nan
11	93154151	93160198	11q21-2	0.367128	1	1	plus	1471	33.6391	1.14723	1.08333	no-hot	nan	nan
12	3608362	3614395	12p13.32	0.677775	0	1	minus	5282	100	1.81644	1.26316	no-hot	nan	nan
12	33325794	33325803	12p11.1	0.141203	1	0	minus	1084	20.4521	0.286807	1.66667	no-hot	33318582	0.982205
12	71020035	71020045	12q15	0.310647	1	0	plus	313	6.01423	0.669216	1.57143	no-hot	71024473	0.981466
12	96912555	96912569	12q23.1	0.225925	1	0	minus	61	1.1198	0.191205	4	no-hot	97035872	0.966183
12	117814447	117814460	12q24.22	0.254165	1	0	minus	1805	34.2171	0.764818	1.125	no-hot	117815549	0.952893
13	61462336	61462344	13q21.2-2	1.41203	0	0	minus	3331	62.9445	2.48566	1.92308	no-hot	61462165	0.971677
14	24992912	24992925	14q12-1	0.112962	1	0	minus	423	8.03984	0.382409	1	no-hot	25002884	0.987358
14	31150809	31150826	14q12-2	0.45185	0	0	minus	811	15.3188	0.669216	2.28571	no-hot	31036491	0.903097
14	31154016	31160044	14q12-3	0.0282406	1	1	minus	5282	100	0.0956023	1	no-hot	nan	nan
14	59220385	59220402	14q23.1	9.79949	0	0	plus	750	14.1486	5.25813	6.30909	strombolian	59208640	0.579051
14	71197777	71197799	14q24.2	0.423609	1	0	plus	685	13.171	1.05163	1.36364	no-hot	71215394	0.682952
15	56251135	56251152	15q21.3	0.423609	0	0	plus	1628	30.9498	1.14723	1.25	no-hot	56250273	0.973215
15	85140894	85140909	15q25.2-2	0.338887	1	0	plus	426	7.97153	0.956023	1.2	no-hot	85145067	0.914928
16	27425927	27425940	16p12.1	0.423609	1	0	minus	167	3.19415	0.573614	2.5	no-hot	27423036	0.988402
17	64637275	64637294	17q24.2	0.0847218	0	0	plus	911	17.3303	0.191205	1.5	no-hot	64630467	0.943283
18	57071172	57077203	18q21.32	0.988421	0	1	minus	5282	100	2.19885	1.52174	no-hot	nan	nan
18	73290637	73290642	18q23	0.169444	1	0	minus	291	5.55358	0.382409	1.5	no-hot	73292456	0.943442
19	47024925	47024939	19q13.32	0.0564812	1	0	minus	90	1.75969	0.191205	1	no-hot	47042689	0.81366
20	23406746	23412778	20p11.21	0.818978	0	1	plus	5282	100	2.19885	1.26087	no-hot	nan	nan
21	19082364	19082378	21q21.1	0.0282406	0	0	minus	12	0.266904	0.0956023	1	no-hot	18996564	0.229546
22	29059272	29065304	22q12.1	22.423	0	1	plus	5282	100	30.7839	2.46584	strombolian	nan	nan
X	11725366	11731400	Xp22.2-1	5.16803	0	1	plus	2830	75.0434	8.5086	2.05618	strombolian	nan	nan
X	11953199	11959436	Xp22.2-2	3.16295	0	1	minus	2115	55.9309	5.54493	1.93103	strombolian	nan	nan
X	105712516	105718550	Xq22.3	0.0847218	0	1	plus	5282	100	0.191205	1.5	no-hot	nan	nan
