# Supplementary material for: Pan-cancer analysis of whole genomes
Source: Nature. 2020 Feb 5;578(7793):82–93. doi: 10.1038/s41586-020-1969-6 (PMC7025898; doi:10.1038/s41586-020-1969-6)
Supplement: Supplementary file 3 — This zipped file contains Supplementary Tables 1-21 and a Supplementary Table Guide [file 41586_2020_1969_MOESM3_ESM.zip › supplementary Tables/Supplementary Table 9.xlsx]

## Sheet: Supplementary Table 8
Supplementary Table 9. Cases used in the pilot, and whether or not they were also used for validation and training; if validated, on what array the samples were placed and at what centre they were sequenced. Arr: validation array number; V?: used in validation set <T>rue, <F>alse; T?: used in training set <T>rue, <False>.
Tumor Aliquot ID	Donor	Cancer Type	Arr	Center	V?	T?
96ef40c3-8d4c-4fe1-a33a-99f5b205a0bb	DO10900	CNS-GBM	3	WASHU	T	T
1e27cc8a-5394-4958-9af6-5ece1fe24516	DO11441	CNS-GBM	4	WASHU	T	T
878a7fe7-20ff-4651-9587-b4d6fd42e929	DO15110	Head-SCC	1	BCM	T	T
5193a482-6ed9-4504-bd7c-c8b9e4103577	DO15870	Head-SCC	3	WASHU	T	T
d4b80307-abbd-48bb-b52c-6dcd409699a2	DO15911	Head-SCC	3	WASHU	T	T
252a1c43-f954-44d7-8e31-6bcd0157a05c	DO18988	Kidney-RCC	1	BCM	T	T
f64e9609-d75d-400c-a92d-d77fd54d6c29	DO19048	Kidney-RCC	1	BCM	T	F
8bcc8c06-8c33-4409-8a0c-87723323dcce	DO21115	Myeloid-AML	3	WASHU	T	F
bb65d670-0411-4fc5-a6cb-019caec1ab36	DO218535	Biliary-AdenoCA			F	F
f0e0d978-3e32-4444-a07a-26049b2594e6	DO218695	Biliary-AdenoCA	2	WASHU	T	T
d8f0becd-fda8-41f4-a424-e082f9eae22c	DO220172	SoftTissue-Leiomyo	4	WASHU	T	T
6aa00162-6294-4ce7-b6b7-0c3452e24cd6	DO220174	SoftTissue-Leiomyo			F	F
9d29543e-8601-4fd0-8e76-3df3de465cab	DO220599	Kidney-ChRCC	1	BCM	T	T
0c7af04b-e171-47c4-8be5-5db33f20148e	DO220608	Kidney-ChRCC			F	F
4853fd17-7214-4f0c-984b-1be0346ca4ab	DO22117	CNS-Oligo	4	WASHU	T	T
6847e993-1414-4e6f-a2af-39ebe218dd7c	DO22496	CNS-Oligo			F	F
5a7f3c88-ef02-4e97-8009-5622245b6a09	DO23651	Lung-AdenoCA	3	WASHU	T	T
dd09c7aa-744a-413d-839f-e75e1825f9f9	DO24646	Lung-AdenoCA			F	F
dabb5a94-9706-4429-8db0-c328e2004340	DO2629	Breast-AdenoCa			F	F
fb0c6353-a90c-45e2-9355-7cd16cf756ff	DO26769	Lung-SCC	4	WASHU	T	T
935b113e-f5ed-4a07-8e1d-1603daba7f40	DO26971	Lung-SCC	4	WASHU	T	T
f848b66f-bd9e-4fba-afd4-eb58848d1ef4	DO2783	Breast-AdenoCa	3	WASHU	T	T
84ca6ab0-9edc-4636-9d27-55cdba334d7d	DO29850	Ovary-AdenoCA	2	WASHU	T	T
46f19b5c-3eba-4b23-a1ab-9748090ca4e5	DO32237	Ovary-AdenoCA	1	BCM	T	T
1eb62abc-7928-405b-84cc-f091ca5347b2	DO3482	Breast-AdenoCa	3	WASHU	T	T
29a00d78-b9bb-4c6b-b142-d5b8bfa63455	DO35144	Panc-AdenoCA			F	F
2e43e0ca-54ea-482e-acf2-0048d9187a5c	DO35258	Panc-AdenoCA			F	F
81bc7f0c-865d-4801-a935-2ab04170df53	DO35350	Panc-AdenoCA			F	F
c9e7c629-7b57-4ede-b315-0cea8c97c48e	DO35424	Panc-AdenoCA			F	F
7f1ca00a-84ba-4b26-a1a5-4d83c363ac69	DO36352	Prost-AdenoCA	4	WASHU	T	F
e1fc4226-40ce-43b7-b92e-aa7cecd0cf4d	DO36356	Prost-AdenoCA	3	WASHU	T	T
8853cbee-7931-49a6-b063-a806943a10ad	DO36881	ColoRect-AdenoCA	1	BCM	T	T
cd3d7559-b583-4474-81df-4bf9232de3c2	DO36945	ColoRect-AdenoCA	1	BCM	T	T
786fc3e4-e2bf-4914-9251-41c800ebb2fa	DO37138	ColoRect-AdenoCA			F	F
41a7b031-d928-4a1f-891b-82fb3f6d548f	DO37474	Skin-Melanoma	3	WASHU	T	T
d432e99a-67fb-4609-b90f-99438eee7cae	DO37758	Skin-Melanoma	4	WASHU	T	T
c612570a-881d-421f-98b9-0e4563133744	DO38655	Stomach-AdenoCA			F	F
6dac8ca0-f776-4ea2-85c4-aefba4966be7	DO38847	Stomach-AdenoCA	3	WASHU	T	T
c1b44966-0f72-4c4f-8783-ab3ffe7f17b2	DO38871	Stomach-AdenoCA	4	WASHU	T	T
64c2e6a0-2341-49c4-a6dd-656e7bb505dd	DO40167	Thy-HG	4	WASHU	T	T
8d4cb709-c95c-4bdc-844b-c0bfa2a3028e	DO42240	Uterus-AdenoCA	4	WASHU	T	T
af96db5a-684f-41d1-a910-5a5193393d9c	DO43506	Uterus-AdenoCA	2	WASHU	T	T
945e6808-2887-4f32-ac32-8f9e00353bf6	DO44285	Cervix-SCC	3	WASHU	T	T
5ecc88f7-8391-4168-af11-07a6bf9b3652	DO44469	Kidney-RCC	1	BCM	T	T
a876398c-5b1d-444f-a360-5fe2db697480	DO4557	Breast-AdenoCa	4	WASHU	T	F
c66c92d5-df65-46e6-861d-d8a98808e6a3	DO479	Bladder-TCC	3	WASHU	T	T
b3b3a27c-ee9a-42af-a6d1-9af5970a98b9	DO48977	Cervix-SCC	4	WASHU	T	T
e30c64d5-e796-4cfc-8dc8-6e62bf97822f	DO49659	Liver-HCC	1	BCM	T	T
b02b4bba-6e66-44fb-a48f-38c309aaaac5	DO50311	Eso-AdenoCa	2	WASHU	T	T
293a2f0a-4846-4c7c-b8b1-bb741c8d3275	DO50342	Eso-AdenoCa	2	WASHU	T	T
b53dcb4d-f894-47b8-8a4e-17c7998d8120	DO50346	Eso-AdenoCa	2	WASHU	T	T
eb1531b0-8af1-4b2b-9192-644cb47101fc	DO50388	Eso-AdenoCa			F	F
569393c8-e2fe-4580-a45b-81f1b1e01135	DO50407	Eso-AdenoCa	2	WASHU	T	T
f9c39eb7-39a9-6626-e040-11ac0d4870c2	DO50415	Prost-AdenoCA	2	WASHU	T	T
f9c3bc8e-dbc4-1ed0-e040-11ac0d4803a9	DO50422	Prost-AdenoCA	2	WASHU	T	T
f9c3e4e3-1b95-b71a-e040-11ac0d4819e7	DO50430	Prost-AdenoCA	2	WASHU	T	T
9ff21093-58d7-4b69-aade-c242a383ea56	DO51600	Cervix-SCC	2	WASHU	T	T
81a8b064-e735-455f-b2db-af7ae11daac4	DO52171	Liver-HCC	4	WASHU	T	T
1c00925b-7328-4db0-b930-04aab2d80719	DO52172	Liver-HCC	1	BCM	T	T
4838b5a9-968c-4178-bffb-3fafe1f6dc09	DO555	Bladder-TCC	1	BCM	T	T
31f02f48-44a4-445e-ac3d-e9bf3d8d25a2	DO7822	ColoRect-AdenoCA	3	WASHU	T	T
301d6ce3-4099-4c1d-8e50-c04b7ce91450	DO804	Bladder-TCC	2	WASHU	T	T
2df02f2b-9f1c-4249-b3b4-b03079cd97d9	DO8264	ColoRect-AdenoCA	1	BCM	T	T
